# Supplementary material for: Secretome Analysis of Human Oligodendrocytes Derived from Neural Stem Cells
Source: PLoS One. 2014 Jan 2;9(1):e84292. doi: 10.1371/journal.pone.0084292 (PMC3879300; doi:10.1371/journal.pone.0084292)
Supplement: Dataset S1 — Genes that are differentially expressed from two types of cells: HB1.F3 and F3.Olig2 cells. DEGseq was used to compare the differential expression. The data set contains the normalized expression values and P-values for all genes. Based on these two values, 2851 genes were determined as genes upregulated in HB1.F3 cells or F3.Olig2 cells. (XLSX) [file pone.0084292.s001.xlsx]

## Sheet: DEGseq_output_score.txt
GeneNames	F3.Olig2_value1	HB1.F3_value2	F3.Olig2.bed(RPKM)	HB1.F3.bed(RPKM)	log2(Fold_change)	log2(Fold_change) normalized	abs	p-value	q-value(Benjamini et al. 1995)	q-value(Storey et al. 2003)	Signature(p-value < 0.001)
ADAM32	1	2	0.023675	0.0580234	-1	-1.29327		0.448668	0.547052	0.163626	FALSE
AKR1E2	22	9	0.831105	0.416638	1.28951	0.996237		0.069242	0.129082	0.0388323	FALSE
ANPEP	332	69	5.87247	1.4956	2.26651	1.97325	1.97325	0	0	0	TRUE
ATP6V0CP3	5	1	0.521501	0.127811	2.32193	2.02866		0.141664	0.2294	0.0687673	FALSE
C1QTNF9	3	1	0.106071	0.0433269	1.58496	1.29169		0.409177	0.509971	0.152529	FALSE
CLDN18	1	2	0.0177758	0.0435655	-1	-1.29327		0.448668	0.547052	0.163626	FALSE
CYP1A1	33	3	0.816924	0.0910064	3.45943	3.16616	3.16616	1.23154e-06	4.75431e-06	1.42998e-06	TRUE
DCAF4L2	12	4	0.232935	0.0951472	1.58496	1.29169		0.0988031	0.174544	0.0524931	FALSE
EOMES	3	1	0.0707914	0.0289163	1.58496	1.29169		0.409177	0.509971	0.152529	FALSE
GCHFR	113	27	10.2321	2.99594	2.06529	1.77202	1.77202	1.73184e-10	9.04987e-10	2.72276e-10	TRUE
HSPB9	1	2	0.104808	0.256867	-1	-1.29327		0.448668	0.547052	0.163626	FALSE
HYLS1	249	97	6.38439	3.04772	1.36009	1.06682	1.06682	1.02273e-10	5.42996e-10	1.63367e-10	TRUE
KCNA4	3	5	0.0463473	0.0946577	-0.736966	-1.03024		0.318668	0.413914	0.124431	FALSE
KCNC4	57	5	0.829394	0.0891536	3.51096	3.21769	3.21769	1.33494e-10	7.04502e-10	2.11958e-10	TRUE
KRT18P55	8	1	0.264869	0.0405718	3	2.70673		0.0273666	0.0583699	0.0175437	FALSE
LINC00273	7	20	0.311248	1.08974	-1.51457	-1.80784		0.00211395	0.00559121	0.00168196	FALSE
LOC100506394	45	11	1.49602	0.448128	2.03242	1.73915	1.73915	6.9941e-05	0.000225819	6.79349e-05	TRUE
LOC113230	7	1	0.34764	0.0608576	2.80735	2.51409		0.0475771	0.0945187	0.028391	FALSE
MT1M	24	3	3.52155	0.53942	3	2.70673	2.70673	0.000132731	0.000415901	0.000125129	TRUE
NNAT	413	61	20.4793	3.70661	2.75926	2.46599	2.46599	0	0	0	TRUE
PAX6	14	3	0.122958	0.0322874	2.22239	1.92912		0.0173336	0.0385418	0.0115945	FALSE
PLBD1	58	8	1.93819	0.327598	2.85798	2.56471	2.56471	8.0618e-09	3.72649e-08	1.12116e-08	TRUE
PLEKHN1	23	6	0.609573	0.194864	1.9386	1.64533		0.00625076	0.0152696	0.00459376	FALSE
RBM20	7	17	0.062482	0.185947	-1.28011	-1.57338		0.0103318	0.0241856	0.00727653	FALSE
SLC22A3	3	1	0.059761	0.0244107	1.58496	1.29169		0.409177	0.509971	0.152529	FALSE
SLCO6A1	1	2	0.0255893	0.062715	-1	-1.29327		0.448668	0.547052	0.163626	FALSE
TEX101	3	1	0.111377	0.0454945	1.58496	1.29169		0.409177	0.509971	0.152529	FALSE
TMEM171	111	1	5.66063	0.0624921	6.79442	6.50115	6.50115	0	0	0	TRUE
VTRNA2-1	3	7	1.93685	5.53805	-1.22239	-1.51566		0.109467	0.19025	0.0571836	FALSE
ZNF540	11	4	0.201127	0.0896233	1.45943	1.16616		0.144563	0.23268	0.0699839	FALSE
CYB5R2	1	3	0.0478945	0.176072	-1.58496	-1.87823		0.22155	0.326464	0.0979353	FALSE
DUSP5P	40	8	1.04469	0.256035	2.32193	2.02866	2.02866	3.22846e-05	0.000107782	3.2425e-05	TRUE
IKZF1	10	2	0.104334	0.0255704	2.32193	2.02866		0.0376761	0.0766716	0.0230479	FALSE
SCUBE3	153	56	1.93117	0.866165	1.45003	1.15676	1.15676	6.42594e-08	2.77912e-07	8.36133e-08	TRUE
SRD5A2	1	2	0.0264056	0.0647157	-1	-1.29327		0.448668	0.547052	0.163626	FALSE
ZIC3	3	1	0.0491712	0.020085	1.58496	1.29169		0.409177	0.509971	0.152529	FALSE
A1BG-AS1	7	18	0.212175	0.668577	-1.36257	-1.65584		0.00615763	0.0150575	0.00452914	FALSE
A1CF	8	3	0.0542024	0.0249076	1.41504	1.12177		0.227675	0.33339	0.100221	FALSE
AADAT	286	98	7.68081	3.22515	1.54516	1.25189	1.25189	3.66374e-15	2.53002e-14	7.60798e-15	TRUE
AARD	1	2	0.0361488	0.0885946	-1	-1.29327		0.448668	0.547052	0.163626	FALSE
ABAT	124	25	1.35003	0.333537	2.31034	2.01707	2.01707	3.06311e-13	1.89841e-12	5.7116e-13	TRUE
ABCA11P	121	37	4.12241	1.54472	1.70941	1.41614	1.41614	1.89654e-08	8.52685e-08	2.5654e-08	TRUE
ABCA12	118	5	0.820053	0.0425807	4.56071	4.26745	4.26745	0	0	0	TRUE
ABCA6	7	1	0.0853347	0.0149386	2.80735	2.51409		0.0475771	0.0945187	0.028391	FALSE
ABCA8	3	1	0.0338611	0.0138313	1.58496	1.29169		0.409177	0.509971	0.152529	FALSE
ABCB5	5	2	0.0417713	0.0204749	1.32193	1.02866		0.373907	0.473127	0.142079	FALSE
ABCC12	5	1	0.062463	0.0153086	2.32193	2.02866		0.141664	0.2294	0.0687673	FALSE
ABCC2	76	13	0.97143	0.203622	2.54749	2.25422	2.25422	9.26239e-10	4.58764e-09	1.38025e-09	TRUE
ABCC6P1	4	1	0.0948044	0.0290437	2	1.70673		0.241954	0.350692	0.105066	FALSE
ABCC6P2	8	1	0.731578	0.112061	3	2.70673		0.0273666	0.0583699	0.0175437	FALSE
ABCC9	27	10	0.206	0.0934944	1.43296	1.13969		0.0248016	0.0534088	0.0160687	FALSE
ABCG1	1	2	0.017909	0.0438918	-1	-1.29327		0.448668	0.547052	0.163626	FALSE
ABCG5	3	1	0.0706881	0.0288741	1.58496	1.29169		0.409177	0.509971	0.152529	FALSE
ABHD15	350	143	6.73521	3.37211	1.29134	0.99807	0.99807	3.93907e-13	2.4257e-12	7.298e-13	TRUE
ABI3	51	2	1.56124	0.075026	4.67243	4.37916	4.37916	7.00029e-12	3.98163e-11	1.19775e-11	TRUE
ABLIM2	4	1	0.0534452	0.0163731	2	1.70673		0.241954	0.350692	0.105066	FALSE
ACAD11	4	15	0.0726229	0.333724	-1.90689	-2.20016		0.00240068	0.00631285	0.00189917	FALSE
ACAP1	18	1	0.463362	0.031545	4.16993	3.87666	3.87666	9.44517e-05	0.000300826	9.04716e-05	TRUE
ACAT2	477	163	19.8556	8.31446	1.54912	1.25585	1.25585	0	0	0	TRUE
ACE	46	13	0.569044	0.197067	1.82312	1.52985	1.52985	0.00024294	0.000737021	0.000221742	TRUE
ACER2	61	22	1.38088	0.610284	1.47131	1.17804	1.17804	0.000533306	0.00154957	0.000466208	TRUE
ACO1	1267	464	23.0552	10.3465	1.44922	1.15595	1.15595	0	0	0	TRUE
ACOX2	230	67	6.43101	2.29567	1.7794	1.48613	1.48613	9.99201e-16	7.10008e-15	2.1339e-15	TRUE
ACOXL	1	2	0.0272068	0.0666793	-1	-1.29327		0.448668	0.547052	0.163626	FALSE
ACP5	158	22	5.63578	0.961618	2.84435	2.55108	2.55108	0	0	0	TRUE
ACRBP	2	4	0.0684642	0.167794	-1	-1.29327		0.283962	0.37367	0.112248	FALSE
ACSL5	553	17	9.53597	0.359229	5.02367	4.7304	4.7304	0	0	0	TRUE
ACSL6	3	1	0.0280094	0.0114411	1.58496	1.29169		0.409177	0.509971	0.152529	FALSE
ACSM4	1	2	0.0370406	0.0907802	-1	-1.29327		0.448668	0.547052	0.163626	FALSE
ACSS1	89	25	1.42935	0.492008	1.83188	1.53861	1.53861	2.96684e-07	1.21454e-06	3.65409e-07	TRUE
ACTBL2	3	9	0.0693219	0.254844	-1.58496	-1.87823		0.0342352	0.0702205	0.021117	FALSE
ACTG2	387	73	18.7719	4.33914	2.40637	2.1131	2.1131	0	0	0	TRUE
ACTL10	3	5	0.0955056	0.195057	-0.736966	-1.03024		0.318668	0.413914	0.124431	FALSE
ACTRT1	1	2	0.0447724	0.109729	-1	-1.29327		0.448668	0.547052	0.163626	FALSE
ACVR1C	29	5	0.206268	0.0435799	2.53605	2.24278	2.24278	0.000163415	0.000506281	0.000152309	TRUE
ACVR2B-AS1	8	18	0.205202	0.56578	-1.16993	-1.46319		0.0124333	0.0286018	0.00860423	FALSE
ACVRL1	10	4	0.146598	0.0718573	1.32193	1.02866		0.208577	0.310151	0.0932645	FALSE
ADAM21P1	4	1	0.126036	0.0386115	2	1.70673		0.241954	0.350692	0.105066	FALSE
ADAM22	70	23	0.475218	0.19134	1.60572	1.31245	1.31245	5.43812e-05	0.000177322	5.33494e-05	TRUE
ADAM33	14	1	0.256853	0.0224822	3.80735	3.51409	3.51409	0.000931713	0.00260807	0.000784399	TRUE
ADAM8	132	4	2.58169	0.0958678	5.04439	4.75112	4.75112	0	0	0	TRUE
ADAMTS1	42	1	0.583013	0.0170103	5.39232	5.09905	5.09905	8.15323e-11	4.35507e-10	1.31027e-10	TRUE
ADAMTS16	4	7	0.0519194	0.11134	-0.807355	-1.10062		0.212853	0.315592	0.0949044	FALSE
ADAMTS4	125	6	1.86293	0.109577	4.38082	4.08755	4.08755	0	0	0	TRUE
ADAMTS5	10	3	0.0668134	0.0245622	1.73697	1.4437		0.10113	0.178134	0.0535656	FALSE
ADAMTS6	17	29	0.151011	0.315676	-0.770518	-1.06379		0.0136668	0.0312156	0.00939159	FALSE
ADAMTS9	6	2	0.0529774	0.0216398	1.58496	1.29169		0.243126	0.350194	0.105218	FALSE
ADAMTSL2	3	1	0.0468631	0.0191423	1.58496	1.29169		0.409177	0.509971	0.152529	FALSE
ADAMTSL3	10	4	0.0880188	0.0431438	1.32193	1.02866		0.208577	0.310151	0.0932645	FALSE
ADAMTSL5	20	3	0.451955	0.0830748	2.73697	2.4437	2.4437	0.000985586	0.00274974	0.000827121	TRUE
ADAP2	4	1	0.0939422	0.0287795	2	1.70673		0.241954	0.350692	0.105066	FALSE
ADCY10P1	1	9	0.0141304	0.15584	-3.16993	-3.46319		0.0025692	0.0067293	0.00202407	FALSE
ADCY4	14	1	0.242974	0.0212675	3.80735	3.51409	3.51409	0.000931713	0.00260807	0.000784399	TRUE
ADCY7	697	263	7.33131	3.3899	1.4061	1.11283	1.11283	0	0	0	TRUE
ADH6	5	1	0.107388	0.026319	2.32193	2.02866		0.141664	0.2294	0.0687673	FALSE
ADM	190	31	8.46566	1.69259	2.61566	2.32239	2.32239	0	0	0	TRUE
ADORA1	363	74	8.02875	2.00565	2.29437	2.0011	2.0011	0	0	0	TRUE
ADORA2A	96	22	2.41541	0.678304	2.12553	1.83226	1.83226	1.74798e-09	8.48422e-09	2.55227e-09	TRUE
ADORA2B	601	186	20.5844	7.80657	1.69206	1.39879	1.39879	0	0	0	TRUE
ADPRHL1	4	13	0.118844	0.473306	-1.70044	-1.99371		0.00805313	0.0192766	0.00579926	FALSE
ADRA2B	16	2	0.316285	0.0484476	3	2.70673		0.00180785	0.00484434	0.0014569	FALSE
ADRB1	4	1	0.0902331	0.0276432	2	1.70673		0.241954	0.350692	0.105066	FALSE
ADRB2	107	29	3.38301	1.12357	1.88349	1.59022	1.59022	8.62336e-09	3.97606e-08	1.19625e-08	TRUE
ADSSL1	4	9	0.124277	0.342654	-1.16993	-1.46319		0.077147	0.140756	0.0423292	FALSE
AFF3	706	62	5.55049	0.597312	3.50933	3.21606	3.21606	0	0	0	TRUE
AGAP4	10	3	0.265577	0.0976326	1.73697	1.4437		0.10113	0.178134	0.0535656	FALSE
AGAP9	19	36	0.513898	1.19319	-0.921997	-1.21527		0.00221224	0.00583667	0.00175603	FALSE
AGBL1	2	5	0.0369664	0.113248	-1.32193	-1.6152		0.156233	0.247911	0.0745255	FALSE
AGBL3	6	1	0.109644	0.0223931	2.58496	2.29169		0.0823335	0.148989	0.0446873	FALSE
AGMAT	92	16	1.88322	0.401344	2.52356	2.23029	2.23029	2.20919e-11	1.2185e-10	3.66551e-11	TRUE
AGMO	4	1	0.104342	0.0319656	2	1.70673		0.241954	0.350692	0.105066	FALSE
AGPAT9	1093	297	24.1499	8.04146	1.87976	1.58649	1.58649	0	0	0	TRUE
AGPHD1	1	8	0.0493214	0.483514	-3	-3.29327		0.00548112	0.0135317	0.00406992	FALSE
AGSK1	2	4	0.0504192	0.123569	-1	-1.29327		0.283962	0.37367	0.112248	FALSE
AIM1	1073	245	9.17304	2.56663	2.1308	1.83753	1.83753	0	0	0	TRUE
AIM1L	18	1	0.221566	0.0150839	4.16993	3.87666	3.87666	9.44517e-05	0.000300826	9.04716e-05	TRUE
AIRN	1	3	0.0147604	0.0542626	-1.58496	-1.87823		0.22155	0.326464	0.0979353	FALSE
AK5	191	19	2.84459	0.346755	3.3295	3.03623	3.03623	0	0	0	TRUE
AKAP2	1	7	0.00909577	0.0780226	-2.80735	-3.10062		0.0116445	0.0269389	0.00810165	FALSE
AKR1B1	6659	1114	307.523	63.0429	2.57956	2.28629	2.28629	0	0	0	TRUE
AKR1B10	3	1	0.121357	0.0495708	1.58496	1.29169		0.409177	0.509971	0.152529	FALSE
AKR1C1	220	3	10.2999	0.172114	6.1964	5.90313	5.90313	0	0	0	TRUE
AKR1C2	123	1	1.91122	0.0190409	6.94251	6.64924	6.64924	0	0	0	TRUE
AKR1C3	80	2	2.60856	0.0799141	5.32193	5.02866	5.02866	0	0	0	TRUE
AKR7A2P1	3	10	0.146288	0.597545	-1.73697	-2.03024		0.0186553	0.0412809	0.0124144	FALSE
AKR7A3	5	13	0.26012	0.828762	-1.37851	-1.67178		0.0190726	0.0421008	0.0126646	FALSE
AKR7L	6	16	0.167403	0.547035	-1.41504	-1.70831		0.00825992	0.0197272	0.00593412	FALSE
ALDH1A2	2	4	0.0339888	0.0833008	-1	-1.29327		0.283962	0.37367	0.112248	FALSE
ALDH1A3	417	74	7.70308	1.67511	2.49445	2.20118	2.20118	0	0	0	TRUE
ALDH1L1	3	1	0.0551182	0.0225142	1.58496	1.29169		0.409177	0.509971	0.152529	FALSE
ALDH3A2	1238	491	20.8852	10.1504	1.33422	1.04095	1.04095	0	0	0	TRUE
ALDH3B2	6	1	0.144058	0.0294217	2.58496	2.29169		0.0823335	0.148989	0.0446873	FALSE
ALG1L2	7	2	0.466391	0.163292	1.80735	1.51409		0.155407	0.247357	0.0742947	FALSE
ALG5	339	133	18.0432	8.6746	1.34986	1.05659	1.05659	7.26086e-14	4.66221e-13	1.40246e-13	TRUE
ALG6	225	75	4.30923	1.7602	1.58496	1.29169	1.29169	8.82627e-13	5.31231e-12	1.59827e-12	TRUE
ALOX12	7	20	0.191659	0.671034	-1.51457	-1.80784		0.00211395	0.00559121	0.00168196	FALSE
ALOX5AP	11	1	0.559196	0.0622952	3.45943	3.16616		0.00510339	0.0126882	0.00381552	FALSE
ALOXE3	21	7	0.39253	0.160337	1.58496	1.29169		0.028988	0.060395	0.0181651	FALSE
ALPK2	4590	247	40.5943	2.6769	4.21591	3.92264	3.92264	0	0	0	TRUE
ALPK3	79	7	0.467196	0.0507286	3.49643	3.20316	3.20316	4.4964e-14	2.91959e-13	8.78254e-14	TRUE
ALPL	5	2	0.124349	0.0609514	1.32193	1.02866		0.373907	0.473127	0.142079	FALSE
ALS2CL	33	7	0.37964	0.0986822	2.23704	1.94377	1.94377	0.000241002	0.000731361	0.000220039	TRUE
ALS2CR12	3	1	0.0962173	0.039302	1.58496	1.29169		0.409177	0.509971	0.152529	FALSE
AMACR	2	4	0.0385213	0.0944092	-1	-1.29327		0.283962	0.37367	0.112248	FALSE
AMN	3	1	0.124396	0.0508124	1.58496	1.29169		0.409177	0.509971	0.152529	FALSE
AMPD3	179	20	2.04216	0.279607	3.16189	2.86862	2.86862	0	0	0	TRUE
AMPH	12	1	0.226136	0.0230925	3.58496	3.29169		0.0029007	0.00754141	0.00226819	FALSE
AMT	1	6	0.0293196	0.215572	-2.58496	-2.87823		0.0246115	0.0531097	0.0159635	FALSE
AMZ1	23	3	0.336335	0.0537587	2.9386	2.64533	2.64533	0.000220289	0.000671425	0.000202006	TRUE
ANAPC10	140	55	4.62808	2.22802	1.34792	1.05465	1.05465	1.5732e-06	6.01982e-06	1.81113e-06	TRUE
ANAPC4	254	96	6.13723	2.84245	1.40372	1.11045	1.11045	1.55639e-11	8.67314e-11	2.60942e-11	TRUE
ANGPT1	4	1	0.0595314	0.0182377	2	1.70673		0.241954	0.350692	0.105066	FALSE
ANGPTL1	15	4	0.273104	0.0892441	1.90689	1.61362		0.0294238	0.0612304	0.0184163	FALSE
ANHX	2	4	0.0731578	0.179297	-1	-1.29327		0.283962	0.37367	0.112248	FALSE
ANKLE1	118	38	2.36813	0.934525	1.63472	1.34145	1.34145	9.91026e-08	4.21306e-07	1.26755e-07	TRUE
ANKMY1	27	44	0.511944	1.02234	-0.704544	-0.997814		0.00396845	0.0100758	0.00303105	FALSE
ANKRD20A5P	7	2	0.121913	0.0426841	1.80735	1.51409		0.155407	0.247357	0.0742947	FALSE
ANKRD20A8P	28	2	0.492569	0.0431144	3.80735	3.51409	3.51409	2.84677e-06	1.06484e-05	3.20279e-06	TRUE
ANKRD22	10	4	0.162093	0.0794526	1.32193	1.02866		0.208577	0.310151	0.0932645	FALSE
ANKRD23	14	23	0.350064	0.704742	-0.716207	-1.00948		0.0354702	0.0725623	0.0218279	FALSE
ANKRD24	18	6	0.288652	0.117906	1.58496	1.29169		0.0432108	0.0869158	0.0261497	FALSE
ANKRD33	1	2	0.0325576	0.0797932	-1	-1.29327		0.448668	0.547052	0.163626	FALSE
ANKRD33B	563	82	3.8946	0.695106	2.77944	2.48617	2.48617	0	0	0	TRUE
ANKRD35	17	4	0.32636	0.0941004	2.08746	1.79419		0.0125194	0.028772	0.00865297	FALSE
ANKRD37	5	9	0.34562	0.76235	-0.847997	-1.14127		0.145725	0.234177	0.0704299	FALSE
ANKRD39	124	50	8.91499	4.40506	1.31034	1.01707	1.01707	1.14798e-05	4.01931e-05	1.20915e-05	TRUE
ANKRD42	79	25	1.99078	0.772004	1.65992	1.36665	1.36665	9.78305e-06	3.45034e-05	1.03808e-05	TRUE
ANKRD53	6	1	0.182722	0.0373184	2.58496	2.29169		0.0823335	0.148989	0.0446873	FALSE
ANKRD55	6	2	0.154948	0.063292	1.58496	1.29169		0.243126	0.350194	0.105218	FALSE
ANKRD62P1-PARP4P3	8	3	0.335822	0.15432	1.41504	1.12177		0.227675	0.33339	0.100221	FALSE
ANKRD65	2	5	0.0589067	0.180463	-1.32193	-1.6152		0.156233	0.247911	0.0745255	FALSE
ANKRD9	16	32	0.635294	1.557	-1	-1.29327		0.00244106	0.00641236	0.00192911	FALSE
ANKS1B	42	4	0.349793	0.040823	3.39232	3.09905	3.09905	6.0763e-08	2.63129e-07	7.91654e-08	TRUE
ANKS4B	10	1	0.222167	0.0272247	3.32193	3.02866		0.00895804	0.0212154	0.00637545	FALSE
ANLN	3285	1128	44.4624	18.7089	1.54213	1.24886	1.24886	0	0	0	TRUE
ANO5	13	1	0.126003	0.0118773	3.70044	3.40717		0.00164541	0.00443492	0.00133359	FALSE
ANO9	65	4	1.45966	0.110073	4.02237	3.7291	3.7291	2.6934e-13	1.6739e-12	5.03612e-13	TRUE
ANP32D	35	10	5.70622	1.99785	1.80735	1.51409		0.00148932	0.00404491	0.00121696	FALSE
ANTXR2	1685	665	13.3399	6.45143	1.34132	1.04805	1.04805	0	0	0	TRUE
ANXA1	4189	1713	193.316	96.872	1.29008	0.996811	0.996811	0	0	0	TRUE
ANXA3	840	106	33.5179	5.18306	2.98633	2.69306	2.69306	0	0	0	TRUE
AOAH	37	6	0.934214	0.185643	2.62449	2.33122	2.33122	1.30836e-05	4.55012e-05	1.36872e-05	TRUE
AOX1	69	21	0.903053	0.336796	1.71621	1.42294	1.42294	2.04368e-05	6.97777e-05	2.09934e-05	TRUE
AP1M2	128	17	4.71954	0.768106	2.91254	2.61927	2.61927	0	0	0	TRUE
AP3B2	22	7	0.383363	0.149475	1.65208	1.35881		0.0201613	0.0442647	0.0133176	FALSE
APBB2	2291	766	16.0965	6.59506	1.58056	1.28729	1.28729	0	0	0	TRUE
APBB3	17	35	0.508596	1.28314	-1.04182	-1.33509		0.00115757	0.00319126	0.000960065	FALSE
APC2	10	18	0.0636014	0.140289	-0.847997	-1.14127		0.0396484	0.0802893	0.0241524	FALSE
APCDD1L	201	11	4.16996	0.279648	4.19162	3.89835	3.89835	0	0	0	TRUE
APCDD1L-AS1	41	1	1.2629	0.0377457	5.35755	5.06428	5.06428	1.46498e-10	7.70717e-10	2.31879e-10	TRUE
APIP	352	112	18.065	7.04362	1.65208	1.35881	1.35881	0	0	0	TRUE
APLN	17	28	0.340431	0.687102	-0.719892	-1.01316		0.0199476	0.043843	0.0131907	FALSE
APOA5	1	3	0.0334171	0.122849	-1.58496	-1.87823		0.22155	0.326464	0.0979353	FALSE
APOBEC2	3	6	0.118534	0.290508	-1	-1.29327		0.18943	0.295566	0.0888561	FALSE
APOBEC3H	13	1	0.734298	0.0692169	3.70044	3.40717		0.00164541	0.00443492	0.00133359	FALSE
APOC1	57	8	7.98269	1.37293	2.83289	2.53962	2.53962	1.30267e-08	5.94937e-08	1.78994e-08	TRUE
APOE	32	11	1.75083	0.737512	1.54057	1.2473		0.00870276	0.0206859	0.00622361	FALSE
APOL1	380	4	8.02797	0.103554	6.56986	6.27659	6.27659	0	0	0	TRUE
APOL3	106	9	1.66957	0.173709	3.558	3.26473	3.26473	0	0	0	TRUE
APOL4	2	10	0.0378107	0.231669	-2.32193	-2.6152		0.00592803	0.0145427	0.00437348	FALSE
APOL6	922	298	5.87099	2.3253	1.62945	1.33618	1.33618	0	0	0	TRUE
AQP11	13	4	0.38983	0.146985	1.70044	1.40717		0.0666929	0.124663	0.0374995	FALSE
AQP3	43	4	1.48378	0.169139	3.42626	3.13299	3.13299	3.60272e-08	1.58766e-07	4.77667e-08	TRUE
AR	208	3	1.23905	0.0218993	6.11548	5.82221	5.82221	0	0	0	TRUE
ARAP2	36	1	0.315706	0.0107464	5.16993	4.87666	4.87666	2.73336e-09	1.30585e-08	3.92789e-09	TRUE
ARC	5	1	0.109501	0.0268368	2.32193	2.02866		0.141664	0.2294	0.0687673	FALSE
ARGFXP2	1	4	0.0536227	0.26284	-2	-2.29327		0.107618	0.187772	0.0563839	FALSE
ARHGAP22	74	25	1.16611	0.482761	1.5656	1.27233	1.27233	5.08775e-05	0.000166474	5.00818e-05	TRUE
ARHGAP25	1	4	0.0189275	0.0927762	-2	-2.29327		0.107618	0.187772	0.0563839	FALSE
ARHGAP27	81	25	1.04028	0.39345	1.69599	1.40272	1.40272	4.96122e-06	1.80744e-05	5.43789e-06	TRUE
ARHGAP29	4888	1788	34.6142	15.5158	1.4509	1.15763	1.15763	0	0	0	TRUE
ARHGAP30	16	5	0.233444	0.0893954	1.67807	1.3848		0.044435	0.0890549	0.0267919	FALSE
ARHGAP44	41	15	0.621953	0.278836	1.45066	1.15739		0.0051109	0.0126983	0.0038202	FALSE
ARHGAP9	11	2	0.238716	0.0531865	2.45943	2.16616		0.02306	0.0500581	0.0150541	FALSE
ARHGDIG	1	6	0.0685369	0.503917	-2.58496	-2.87823		0.0246115	0.0531097	0.0159635	FALSE
ARHGEF16	8	1	0.177856	0.0272434	3	2.70673		0.0273666	0.0583699	0.0175437	FALSE
ARHGEF28	11	2	0.109124	0.0243131	2.45943	2.16616		0.02306	0.0500581	0.0150541	FALSE
ARHGEF4	30	6	0.454981	0.111508	2.32193	2.02866	2.02866	0.000318429	0.000954014	0.000287026	TRUE
ARHGEF5	30	1	0.352925	0.014416	4.90689	4.61362	4.61362	9.06349e-08	3.86731e-07	1.16316e-07	TRUE
ARL11	3	1	0.0515121	0.0210412	1.58496	1.29169		0.409177	0.509971	0.152529	FALSE
ARL4A	204	76	3.84207	1.75401	1.4245	1.13123	1.13123	8.62881e-10	4.28642e-09	1.28962e-09	TRUE
ARMC3	3	7	0.0689763	0.197224	-1.22239	-1.51566		0.109467	0.19025	0.0571836	FALSE
ARMC9	460	186	5.84269	2.89502	1.30633	1.01306	1.01306	0	0	0	TRUE
ARMCX4	120	34	0.509564	0.176921	1.81943	1.52616	1.52616	3.28921e-09	1.56365e-08	4.70443e-09	TRUE
ARPP21	3	5	0.0281806	0.0575549	-0.736966	-1.03024		0.318668	0.413914	0.124431	FALSE
ARRDC4	384	21	6.09583	0.408511	4.19265	3.89938	3.89938	0	0	0	TRUE
ARSE	30	4	0.872456	0.142549	2.90689	2.61362	2.61362	2.77058e-05	9.30723e-05	2.80019e-05	TRUE
ARSG	19	1	0.43132	0.0278182	4.24793	3.95466	3.95466	5.31444e-05	0.000173527	5.2195e-05	TRUE
ARSI	42	9	0.856203	0.224829	2.22239	1.92912	1.92912	3.764e-05	0.000124909	3.75802e-05	TRUE
ART1	2	4	0.0984173	0.241204	-1	-1.29327		0.283962	0.37367	0.112248	FALSE
ART5	2	4	0.0826655	0.202599	-1	-1.29327		0.283962	0.37367	0.112248	FALSE
ARTN	65	23	2.1587	0.936031	1.49881	1.20554	1.20554	0.00027178	0.000820206	0.000246769	TRUE
ARX	5	1	0.11232	0.0275278	2.32193	2.02866		0.141664	0.2294	0.0687673	FALSE
AS3MT	1	3	0.0261808	0.0962469	-1.58496	-1.87823		0.22155	0.326464	0.0979353	FALSE
ASB14	22	9	0.442893	0.222025	1.28951	0.996237		0.069242	0.129082	0.0388323	FALSE
ASB9	48	1	1.50581	0.0384426	5.58496	5.29169	5.29169	2.41196e-12	1.41342e-11	4.25244e-12	TRUE
ASCC3	2592	1017	15.9497	7.66869	1.34975	1.05648	1.05648	0	0	0	TRUE
ASIC3	3	1	0.0837015	0.0341897	1.58496	1.29169		0.409177	0.509971	0.152529	FALSE
ASMTL-AS1	9	18	0.192594	0.472015	-1	-1.29327		0.0230313	0.0500335	0.0150499	FALSE
ASPH	3363	1343	18.0438	8.83	1.32429	1.03102	1.03102	0	0	0	TRUE
ASRGL1	16	29	0.427031	0.948463	-0.857981	-1.15125		0.00854122	0.0203354	0.00611714	FALSE
ASS1	2161	142	75.4968	6.07918	3.92774	3.63447	3.63447	0	0	0	TRUE
ASXL3	3	5	0.0253448	0.0517632	-0.736966	-1.03024		0.318668	0.413914	0.124431	FALSE
ATCAY	5	1	0.0641003	0.0157099	2.32193	2.02866		0.141664	0.2294	0.0687673	FALSE
ATG14	195	318	2.65434	5.30435	-0.705553	-0.998822	0.998822	9.10383e-15	6.12159e-14	1.84022e-14	TRUE
ATG16L2	9	17	0.270889	0.627018	-0.917538	-1.21081		0.036017	0.0735656	0.0221286	FALSE
ATG9B	18	5	0.233028	0.0793212	1.848	1.55473		0.0202019	0.0443393	0.0133376	FALSE
ATP13A3	3327	1282	29.3118	13.8408	1.37583	1.08256	1.08256	0	0	0	TRUE
ATP1A2	13	29	0.153803	0.420439	-1.15754	-1.45081		0.0016194	0.004375	0.00131618	FALSE
ATP1A3	37	8	0.643704	0.170552	2.20945	1.91618	1.91618	0.00011755	0.000370396	0.000111438	TRUE
ATP2A1	11	4	0.200843	0.0894965	1.45943	1.16616		0.144563	0.23268	0.0699839	FALSE
ATP2A3	4	7	0.0528653	0.113368	-0.807355	-1.10062		0.212853	0.315592	0.0949044	FALSE
ATP2B2	12	3	0.0864474	0.0264835	2	1.70673		0.0426928	0.0859895	0.0258594	FALSE
ATP2B3	6	1	0.0589247	0.0120345	2.58496	2.29169		0.0823335	0.148989	0.0446873	FALSE
ATP5L2	71	29	5.73703	2.87151	1.29177	0.998496		0.00107561	0.00297791	0.000895878	FALSE
ATP6AP1L	1	8	0.0851738	0.834986	-3	-3.29327		0.00548112	0.0135317	0.00406992	FALSE
ATP6V1E2	14	23	0.456728	0.919476	-0.716207	-1.00948		0.0354702	0.0725623	0.0218279	FALSE
ATP6V1G2	8	14	0.322205	0.69096	-0.807355	-1.10062		0.078108	0.142272	0.0427947	FALSE
ATP8A1	24	7	0.185745	0.0663875	1.77761	1.48434		0.00952736	0.0224233	0.00674591	FALSE
ATPBD4	122	24	1.94338	0.468482	2.34577	2.0525	2.0525	2.58904e-13	1.61152e-12	4.84844e-13	TRUE
ATPBD4-AS1	1	4	0.0437114	0.214258	-2	-2.29327		0.107618	0.187772	0.0563839	FALSE
AURKAPS1	83	27	3.48642	1.38979	1.62015	1.32688	1.32688	9.34809e-06	3.30616e-05	9.94699e-06	TRUE
AVIL	6	19	0.129382	0.502065	-1.66297	-1.95623		0.00156216	0.00423083	0.0012729	FALSE
B2M	7827	3052	511.981	244.639	1.3587	1.06543	1.06543	0	0	0	TRUE
B3GALNT1	341	130	6.04657	2.82476	1.39126	1.09799	1.09799	9.76996e-15	6.55317e-14	1.9716e-14	TRUE
B3GALT5	77	31	1.73154	0.854254	1.31259	1.01932	1.01932	0.000533253	0.00154964	0.000466208	TRUE
B3GNT4	8	2	0.343414	0.105206	2	1.70673		0.0979659	0.173459	0.0521322	FALSE
B3GNT7	7	2	0.124671	0.0436496	1.80735	1.51409		0.155407	0.247357	0.0742947	FALSE
B3GNT8	13	2	0.447867	0.0844343	2.70044	2.40717		0.00846289	0.0201751	0.00606633	FALSE
B3GNT9	88	19	2.10035	0.555706	2.2115	1.91823	1.91823	2.78984e-09	1.33189e-08	4.00716e-09	TRUE
B4GALNT3	296	102	5.55855	2.34721	1.53703	1.24376	1.24376	1.66533e-15	1.16958e-14	3.51821e-15	TRUE
B4GALT6	752	274	10.0853	4.50301	1.45656	1.16329	1.16329	0	0	0	TRUE
BAG4	894	362	12.9297	6.41568	1.30429	1.01102	1.01102	0	0	0	TRUE
BAI1	6	1	0.0700743	0.0143117	2.58496	2.29169		0.0823335	0.148989	0.0446873	FALSE
BAI3	6	1	0.0687193	0.0140349	2.58496	2.29169		0.0823335	0.148989	0.0446873	FALSE
BAIAP2L2	15	1	0.451481	0.0368834	3.90689	3.61362	3.61362	0.000526758	0.00153154	0.000460617	TRUE
BAMBI	136	36	5.09304	1.65205	1.91754	1.62427	1.62427	4.44841e-11	2.41374e-10	7.26203e-11	TRUE
BASP1P1	7	12	0.392302	0.824114	-0.777608	-1.07088		0.110731	0.19201	0.0577562	FALSE
BATF2	25	6	0.754226	0.221818	2.05889	1.76562		0.00274416	0.00716297	0.00215493	FALSE
BBS12	197	60	3.70591	1.38313	1.71516	1.42189	1.42189	6.28053e-13	3.81186e-12	1.14684e-12	TRUE
BCAN	6	2	0.0956471	0.0390691	1.58496	1.29169		0.243126	0.350194	0.105218	FALSE
BCAS1	2	4	0.0371579	0.0910676	-1	-1.29327		0.283962	0.37367	0.112248	FALSE
BCCIP	1085	425	20.7677	9.96853	1.35216	1.05889	1.05889	0	0	0	TRUE
BCDIN3D-AS1	7	15	0.146351	0.384302	-1.09954	-1.39281		0.0279691	0.0595231	0.0179054	FALSE
BCL11B	98	3	0.809604	0.0303704	5.02975	4.73648	4.73648	0	0	0	TRUE
BCL2A1	82	16	5.61407	1.34235	2.35755	2.06428	2.06428	1.76049e-09	8.54183e-09	2.56991e-09	TRUE
BCL2L1	1628	635	41.0733	19.6319	1.35827	1.065	1.065	0	0	0	TRUE
BCL2L15	12	4	0.15579	0.0636356	1.58496	1.29169		0.0988031	0.174544	0.0524931	FALSE
BCL6B	1	3	0.0183154	0.0673319	-1.58496	-1.87823		0.22155	0.326464	0.0979353	FALSE
BCO2	7	2	0.150544	0.0527082	1.80735	1.51409		0.155407	0.247357	0.0742947	FALSE
BCYRN1	36	8	12.1687	3.31371	2.16993	1.87666	1.87666	0.000179474	0.000553699	0.000166587	TRUE
BDKRB1	250	10	12.4062	0.608109	4.64386	4.35059	4.35059	0	0	0	TRUE
BDKRB2	184	35	2.83044	0.659762	2.39428	2.10101	2.10101	0	0	0	TRUE
BDNF	82	23	0.684961	0.235431	1.83399	1.54072	1.54072	8.4462e-07	3.32246e-06	9.99601e-07	TRUE
BEAN1	2	6	0.0366828	0.134855	-1.58496	-1.87823		0.083852	0.15094	0.0453819	FALSE
BEX2	5	2	0.274497	0.134549	1.32193	1.02866		0.373907	0.473127	0.142079	FALSE
BGN	2023	377	53.4405	12.2039	2.42386	2.13059	2.13059	0	0	0	TRUE
BHMT	2	8	0.0516494	0.253168	-2	-2.29327		0.0228786	0.0497526	0.014963	FALSE
BHMT2	3	1	0.0730612	0.0298434	1.58496	1.29169		0.409177	0.509971	0.152529	FALSE
BIK	20	1	1.35492	0.0830167	4.32193	4.02866	4.02866	2.98744e-05	0.000100041	3.00937e-05	TRUE
BIN2	1	3	0.0292003	0.107347	-1.58496	-1.87823		0.22155	0.326464	0.0979353	FALSE
BIRC2	991	337	15.0013	6.25129	1.55614	1.26287	1.26287	0	0	0	TRUE
BIRC3	532	34	4.96916	0.389165	3.96782	3.67455	3.67455	0	0	0	TRUE
BIVM	531	161	8.82427	3.27864	1.72165	1.42838	1.42838	0	0	0	TRUE
BLCAP	829	335	21.0715	10.4345	1.30721	1.01394	1.01394	0	0	0	TRUE
BLID	6	1	0.449386	0.0917807	2.58496	2.29169		0.0823335	0.148989	0.0446873	FALSE
BLZF1	218	75	6.07706	2.56201	1.53937	1.2461	1.2461	7.78588e-12	4.41295e-11	1.32769e-11	TRUE
BMP5	1	4	0.029752	0.145834	-2	-2.29327		0.107618	0.187772	0.0563839	FALSE
BNC1	834	111	11.6749	1.90411	2.90949	2.61622	2.61622	0	0	0	TRUE
BNIPL	5	17	0.133835	0.557609	-1.76553	-2.0588		0.00196444	0.00523306	0.00157433	FALSE
BOLA3	260	71	30.2998	10.1393	1.87262	1.57935	1.57935	0	0	0	TRUE
BOLA3-AS1	318	111	4.89992	2.09588	1.51847	1.2252	1.2252	3.33067e-16	2.4255e-15	7.27122e-16	TRUE
BOLL	3	1	0.0630897	0.0257703	1.58496	1.29169		0.409177	0.509971	0.152529	FALSE
BPIFC	8	1	0.260856	0.039957	3	2.70673		0.0273666	0.0583699	0.0175437	FALSE
BRCC3	448	163	9.86483	4.39827	1.45863	1.16536	1.16536	0	0	0	TRUE
BRD3	719	1172	8.23778	16.4548	-0.704909	-0.998179	0.998179	0	0	0	TRUE
BREA2	1	3	0.0644329	0.236871	-1.58496	-1.87823		0.22155	0.326464	0.0979353	FALSE
BRIX1	624	221	31.6469	13.7348	1.4975	1.20423	1.20423	0	0	0	TRUE
BSPRY	4	1	0.109986	0.0336946	2	1.70673		0.241954	0.350692	0.105066	FALSE
BST2	138	5	9.48831	0.421272	4.7866	4.49333	4.49333	0	0	0	TRUE
BTBD18	2	4	0.0423634	0.103825	-1	-1.29327		0.283962	0.37367	0.112248	FALSE
BTBD19	9	18	0.369628	0.905896	-1	-1.29327		0.0230313	0.0500335	0.0150499	FALSE
BTG2	996	294	23.7195	8.57978	1.76033	1.46706	1.46706	0	0	0	TRUE
BTG3	397	139	16.0797	6.89898	1.51405	1.22078	1.22078	0	0	0	TRUE
BTG4	3	1	0.1912	0.0780996	1.58496	1.29169		0.409177	0.509971	0.152529	FALSE
BTN2A3P	24	41	0.624037	1.30637	-0.77259	-1.06586		0.00331696	0.00854291	0.00256991	FALSE
BVES-AS1	1	2	0.0376454	0.0922623	-1	-1.29327		0.448668	0.547052	0.163626	FALSE
C10orf107	1	3	0.0515669	0.189573	-1.58496	-1.87823		0.22155	0.326464	0.0979353	FALSE
C10orf114	43	16	1.39575	0.63642	1.42626	1.13299		0.00481427	0.0120345	0.00362072	FALSE
C10orf116	6	2	0.576444	0.235461	1.58496	1.29169		0.243126	0.350194	0.105218	FALSE
C10orf131	2	4	0.109799	0.269098	-1	-1.29327		0.283962	0.37367	0.112248	FALSE
C10orf54	49	10	0.662796	0.165755	2.29278	1.99951	1.99951	5.17173e-06	1.88074e-05	5.65843e-06	TRUE
C10orf90	12	3	0.251539	0.07706	2	1.70673		0.0426928	0.0859895	0.0258594	FALSE
C11orf16	20	3	0.670772	0.123296	2.73697	2.4437	2.4437	0.000985586	0.00274974	0.000827121	TRUE
C11orf34	1	3	0.041896	0.15402	-1.58496	-1.87823		0.22155	0.326464	0.0979353	FALSE
C11orf48	477	177	23.3303	10.6086	1.43024	1.13697	1.13697	0	0	0	TRUE
C11orf63	19	4	0.339329	0.0875407	2.24793	1.95466		0.00516975	0.0128264	0.0038585	FALSE
C11orf71	14	5	1.39701	0.611398	1.48543	1.19216		0.0939516	0.167134	0.0502667	FALSE
C11orf87	6	11	0.0652469	0.146583	-0.874469	-1.16774		0.101343	0.178362	0.0536481	FALSE
C11orf88	22	2	1.78662	0.199031	3.45943	3.16616	3.16616	7.48206e-05	0.000240862	7.24663e-05	TRUE
C11orf9	32	5	0.345308	0.0661164	2.67807	2.3848	2.3848	3.98298e-05	0.000131851	3.96652e-05	TRUE
C11orf91	3	11	0.214491	0.963748	-1.87447	-2.16774		0.0100247	0.0235145	0.00707255	FALSE
C12orf5	1325	412	10.4005	3.96296	1.68528	1.39201	1.39201	0	0	0	TRUE
C12orf68	5	2	0.137717	0.0675042	1.32193	1.02866		0.373907	0.473127	0.142079	FALSE
C12orf75	1311	181	61.9623	10.483	2.85661	2.56334	2.56334	0	0	0	TRUE
C14orf176	11	4	0.465386	0.207379	1.45943	1.16616		0.144563	0.23268	0.0699839	FALSE
C14orf182	6	1	0.144218	0.0294546	2.58496	2.29169		0.0823335	0.148989	0.0446873	FALSE
C14orf39	26	2	0.60753	0.0572674	3.70044	3.40717	3.40717	8.52455e-06	3.02309e-05	9.09454e-06	TRUE
C15orf27	1	2	0.026912	0.0659566	-1	-1.29327		0.448668	0.547052	0.163626	FALSE
C15orf48	48	8	3.2518	0.664134	2.58496	2.29169	2.29169	8.93103e-07	3.50533e-06	1.05452e-06	TRUE
C15orf52	355	89	4.3025	1.3218	1.99594	1.70267	1.70267	0	0	0	TRUE
C16orf11	1	2	0.0291212	0.0713712	-1	-1.29327		0.448668	0.547052	0.163626	FALSE
C16orf55	124	47	3.65555	1.6979	1.39961	1.10634	1.10634	2.6397e-06	9.904e-06	2.97974e-06	TRUE
C16orf71	3	6	0.0715762	0.175421	-1	-1.29327		0.18943	0.295566	0.0888561	FALSE
C16orf74	82	18	5.90197	1.58759	2.18763	1.89436	1.89436	1.27297e-08	5.81639e-08	1.74993e-08	TRUE
C16orf95	10	20	0.556088	1.36288	-1	-1.29327		0.0165813	0.0370012	0.0111316	FALSE
C17orf102	3	1	0.0484577	0.0197936	1.58496	1.29169		0.409177	0.509971	0.152529	FALSE
C17orf107	4	1	0.0837921	0.02567	2	1.70673		0.241954	0.350692	0.105066	FALSE
C17orf110	1	4	0.0779732	0.382198	-2	-2.29327		0.107618	0.187772	0.0563839	FALSE
C17orf28	3	1	0.0579549	0.0236729	1.58496	1.29169		0.409177	0.509971	0.152529	FALSE
C17orf47	1	3	0.0303534	0.111587	-1.58496	-1.87823		0.22155	0.326464	0.0979353	FALSE
C17orf67	7	18	0.224619	0.707788	-1.36257	-1.65584		0.00615763	0.0150575	0.00452914	FALSE
C17orf72	3	1	0.0623384	0.0254634	1.58496	1.29169		0.409177	0.509971	0.152529	FALSE
C18orf34	1	2	0.0188557	0.046212	-1	-1.29327		0.448668	0.547052	0.163626	FALSE
C18orf54	310	126	3.9845	1.98457	1.29884	1.00557	1.00557	6.30873e-12	3.60196e-11	1.08369e-11	TRUE
C19orf18	3	1	0.211678	0.0864644	1.58496	1.29169		0.409177	0.509971	0.152529	FALSE
C19orf21	178	2	4.03087	0.0554998	6.47573	6.18246	6.18246	0	0	0	TRUE
C19orf73	2	4	0.173553	0.425349	-1	-1.29327		0.283962	0.37367	0.112248	FALSE
C19orf76	7	12	0.213983	0.449517	-0.777608	-1.07088		0.110731	0.19201	0.0577562	FALSE
C1GALT1C1	653	257	22.1422	10.6789	1.34531	1.05204	1.05204	0	0	0	TRUE
C1orf106	165	23	2.41667	0.412805	2.84276	2.54949	2.54949	0	0	0	TRUE
C1orf114	12	1	0.415188	0.0423981	3.58496	3.29169		0.0029007	0.00754141	0.00226819	FALSE
C1orf116	58	1	0.680586	0.0143793	5.85798	5.56471	5.56471	6.77236e-15	4.60052e-14	1.38319e-14	TRUE
C1orf126	5	1	0.0462543	0.0113361	2.32193	2.02866		0.141664	0.2294	0.0687673	FALSE
C1orf140	4	1	0.0574905	0.0176124	2	1.70673		0.241954	0.350692	0.105066	FALSE
C1orf145	2	6	0.0365375	0.134321	-1.58496	-1.87823		0.083852	0.15094	0.0453819	FALSE
C1orf162	1	3	0.0704054	0.258827	-1.58496	-1.87823		0.22155	0.326464	0.0979353	FALSE
C1orf170	17	1	0.361036	0.0260247	4.08746	3.79419	3.79419	0.000167694	0.000518623	0.000156034	TRUE
C1orf173	5	2	0.0450913	0.0221022	1.32193	1.02866		0.373907	0.473127	0.142079	FALSE
C1orf204	3	1	0.0774432	0.0316333	1.58496	1.29169		0.409177	0.509971	0.152529	FALSE
C1orf213	13	25	0.292746	0.689876	-0.943416	-1.23669		0.00971539	0.0228339	0.00686945	FALSE
C1orf31	221	74	16.6684	6.83938	1.57845	1.28518	1.28518	1.71008e-12	1.0106e-11	3.04052e-12	TRUE
C1orf51	59	6	2.18665	0.272497	3.29768	3.00441	3.00441	2.55808e-10	1.32206e-09	3.97756e-10	TRUE
C1orf65	2	5	0.061546	0.188548	-1.32193	-1.6152		0.156233	0.247911	0.0745255	FALSE
C1orf95	3	7	0.0251376	0.071876	-1.22239	-1.51566		0.109467	0.19025	0.0571836	FALSE
C1QL1	20	7	0.860824	0.369203	1.51457	1.2213		0.0413257	0.083502	0.0251213	FALSE
C1QL2	1	2	0.0315089	0.077223	-1	-1.29327		0.448668	0.547052	0.163626	FALSE
C1QTNF1	510	112	9.04078	2.43297	2.187	1.89373	1.89373	0	0	0	TRUE
C1QTNF3	1	6	0.0168745	0.124069	-2.58496	-2.87823		0.0246115	0.0531097	0.0159635	FALSE
C1QTNF9B-AS1	3	1	0.214017	0.0874198	1.58496	1.29169		0.409177	0.509971	0.152529	FALSE
C1S	313	44	7.1914	1.23881	2.83059	2.53732	2.53732	0	0	0	TRUE
C20orf118	33	5	1.04387	0.193814	2.72247	2.4292	2.4292	2.47119e-05	8.35002e-05	2.5122e-05	TRUE
C20orf166-AS1	5	2	0.131813	0.06461	1.32193	1.02866		0.373907	0.473127	0.142079	FALSE
C20orf197	5	1	0.118158	0.0289586	2.32193	2.02866		0.141664	0.2294	0.0687673	FALSE
C20orf202	1	4	0.0402505	0.197294	-2	-2.29327		0.107618	0.187772	0.0563839	FALSE
C21orf49	2	4	0.107424	0.263278	-1	-1.29327		0.283962	0.37367	0.112248	FALSE
C21orf67	90	17	2.6593	0.61554	2.40439	2.11112	2.11112	1.59631e-10	8.3654e-10	2.51683e-10	TRUE
C21orf88	28	9	0.824694	0.324833	1.63743	1.34416		0.00933423	0.022029	0.00662767	FALSE
C21orf90	1	2	0.0617816	0.151416	-1	-1.29327		0.448668	0.547052	0.163626	FALSE
C21orf91	518	171	6.15553	2.49009	1.59896	1.30569	1.30569	0	0	0	TRUE
C22orf45	11	2	0.188827	0.0420712	2.45943	2.16616		0.02306	0.0500581	0.0150541	FALSE
C2orf27B	1	2	0.0487259	0.119419	-1	-1.29327		0.448668	0.547052	0.163626	FALSE
C2orf61	3	1	0.0812438	0.0331858	1.58496	1.29169		0.409177	0.509971	0.152529	FALSE
C2orf65	8	1	0.203104	0.0311109	3	2.70673		0.0273666	0.0583699	0.0175437	FALSE
C2orf71	12	3	0.109955	0.033685	2	1.70673		0.0426928	0.0859895	0.0258594	FALSE
C2orf72	13	2	0.234508	0.0442106	2.70044	2.40717		0.00846289	0.0201751	0.00606633	FALSE
C2orf74	28	7	1.85218	0.567423	2	1.70673		0.00196257	0.00522912	0.00157324	FALSE
C2orf91	3	1	0.052052	0.0212617	1.58496	1.29169		0.409177	0.509971	0.152529	FALSE
C3	3172	156	40.147	2.41951	4.34577	4.0525	4.0525	0	0	0	TRUE
C3AR1	8	14	0.264191	0.566552	-0.807355	-1.10062		0.078108	0.142272	0.0427947	FALSE
C3orf27	3	1	0.0718151	0.0293344	1.58496	1.29169		0.409177	0.509971	0.152529	FALSE
C3orf36	1	10	0.0387293	0.474595	-3.32193	-3.6152		0.0012001	0.00329928	0.000992359	FALSE
C3orf55	6	11	0.140606	0.315885	-0.874469	-1.16774		0.101343	0.178362	0.0536481	FALSE
C3orf65	8	3	0.262981	0.120848	1.41504	1.12177		0.227675	0.33339	0.100221	FALSE
C3orf70	5	2	0.0547041	0.0268141	1.32193	1.02866		0.373907	0.473127	0.142079	FALSE
C3orf71	5	16	0.202008	0.79214	-1.67807	-1.97134		0.00352793	0.00904881	0.00272227	FALSE
C3orf72	7	2	0.110904	0.0388294	1.80735	1.51409		0.155407	0.247357	0.0742947	FALSE
C3orf74	6	2	0.128311	0.0524114	1.58496	1.29169		0.243126	0.350194	0.105218	FALSE
C3orf77	6	1	0.0726229	0.0148322	2.58496	2.29169		0.0823335	0.148989	0.0446873	FALSE
C3orf80	6	10	0.15026	0.306885	-0.736966	-1.03024		0.158465	0.250873	0.0754637	FALSE
C4orf19	7	1	0.119118	0.0208526	2.80735	2.51409		0.0475771	0.0945187	0.028391	FALSE
C4orf22	2	7	0.136494	0.585417	-1.80735	-2.10062		0.0441413	0.088576	0.0266386	FALSE
C4orf26	17	4	0.532275	0.153472	2.08746	1.79419		0.0125194	0.028772	0.00865297	FALSE
C4orf40	6	1	0.0807527	0.0164926	2.58496	2.29169		0.0823335	0.148989	0.0446873	FALSE
C5orf27	5	1	0.168481	0.0412917	2.32193	2.02866		0.141664	0.2294	0.0687673	FALSE
C5orf34	101	35	2.57431	1.09318	1.52893	1.23566	1.23566	3.71076e-06	1.37039e-05	4.12299e-06	TRUE
C6orf132	130	11	1.24489	0.129081	3.56294	3.26967	3.26967	0	0	0	TRUE
C6orf164	1	3	0.0414389	0.152339	-1.58496	-1.87823		0.22155	0.326464	0.0979353	FALSE
C6orf165	4	1	0.11659	0.0357178	2	1.70673		0.241954	0.350692	0.105066	FALSE
C6orf201	2	5	0.0782093	0.239597	-1.32193	-1.6152		0.156233	0.247911	0.0745255	FALSE
C6orf211	533	208	13.3792	6.3981	1.35755	1.06428	1.06428	0	0	0	TRUE
C6orf52	1	2	0.0732824	0.179603	-1	-1.29327		0.448668	0.547052	0.163626	FALSE
C7orf23	187	72	11.5753	5.46143	1.37697	1.0837	1.0837	1.40402e-08	6.38198e-08	1.92009e-08	TRUE
C8orf46	140	13	2.60856	0.296824	3.42884	3.13557	3.13557	0	0	0	TRUE
C8orf73	23	6	0.456899	0.146058	1.9386	1.64533		0.00625076	0.0152696	0.00459376	FALSE
C9orf139	3	1	0.0507694	0.0207379	1.58496	1.29169		0.409177	0.509971	0.152529	FALSE
C9orf169	34	2	2.96635	0.213824	4.08746	3.79419	3.79419	1.0258e-07	4.35359e-07	1.30983e-07	TRUE
C9orf171	1	3	0.0360882	0.132669	-1.58496	-1.87823		0.22155	0.326464	0.0979353	FALSE
C9orf24	1	2	0.0485062	0.11888	-1	-1.29327		0.448668	0.547052	0.163626	FALSE
C9orf41	253	93	7.4483	3.35508	1.44383	1.15056	1.15056	4.42979e-12	2.5537e-11	7.6831e-12	TRUE
C9orf47	5	2	0.0659332	0.0323182	1.32193	1.02866		0.373907	0.473127	0.142079	FALSE
C9orf50	1	3	0.0398529	0.146509	-1.58496	-1.87823		0.22155	0.326464	0.0979353	FALSE
C9orf57	3	1	0.129382	0.052849	1.58496	1.29169		0.409177	0.509971	0.152529	FALSE
C9orf62	1	2	0.0336259	0.0824114	-1	-1.29327		0.448668	0.547052	0.163626	FALSE
C9orf91	165	269	2.44552	4.88566	-0.70514	-0.99841	0.99841	1.03184e-12	6.18463e-12	1.86072e-12	TRUE
CA10	2	4	0.0333911	0.081836	-1	-1.29327		0.283962	0.37367	0.112248	FALSE
CA14	75	4	2.78124	0.181769	4.22882	3.93555	3.93555	1.11022e-15	7.87238e-15	2.36684e-15	TRUE
CA3	3	10	0.110614	0.451827	-1.73697	-2.03024		0.0186553	0.0412809	0.0124144	FALSE
CA7	1	5	0.0349171	0.21394	-2.32193	-2.6152		0.0516822	0.101739	0.0305947	FALSE
CA9	4	1	0.166182	0.0509105	2	1.70673		0.241954	0.350692	0.105066	FALSE
CABP2	3	1	0.202388	0.0826697	1.58496	1.29169		0.409177	0.509971	0.152529	FALSE
CACNA1E	10	1	0.0427901	0.00524357	3.32193	3.02866		0.00895804	0.0212154	0.00637545	FALSE
CACNA1I	8	2	0.0516391	0.0158198	2	1.70673		0.0979659	0.173459	0.0521322	FALSE
CACNB2	13	27	0.140071	0.356493	-1.05445	-1.34772		0.00404453	0.0102542	0.0030849	FALSE
CACNG2	9	3	0.128467	0.0524751	1.58496	1.29169		0.152851	0.244375	0.0734651	FALSE
CACNG3	1	2	0.0238852	0.0585386	-1	-1.29327		0.448668	0.547052	0.163626	FALSE
CACNG7	4	1	0.110127	0.0337377	2	1.70673		0.241954	0.350692	0.105066	FALSE
CACNG8	25	4	0.184441	0.0361627	2.64386	2.35059	2.35059	0.000317583	0.00095169	0.000286306	TRUE
CACTIN-AS1	4	7	0.134996	0.289495	-0.807355	-1.10062		0.212853	0.315592	0.0949044	FALSE
CADM1	665	8	9.96833	0.146951	6.37721	6.08394	6.08394	0	0	0	TRUE
CADM2	7	1	0.0457375	0.00800677	2.80735	2.51409		0.0475771	0.0945187	0.028391	FALSE
CADPS2	38	6	0.402849	0.0779458	2.66297	2.3697	2.3697	8.18244e-06	2.90559e-05	8.74182e-06	TRUE
CAHM	2	5	0.145738	0.446473	-1.32193	-1.6152		0.156233	0.247911	0.0745255	FALSE
CALB1	43	3	1.09686	0.0937751	3.8413	3.54803	3.54803	5.70535e-09	2.66834e-08	8.02803e-09	TRUE
CALB2	133	37	5.8413	1.99133	1.84583	1.55256	1.55256	2.84568e-10	1.46433e-09	4.40515e-10	TRUE
CALHM2	102	21	3.37881	0.852444	2.28011	1.98684	1.98684	5.80802e-11	3.13298e-10	9.42596e-11	TRUE
CALU	11693	4532	118.605	56.3313	1.36743	1.07416	1.07416	0	0	0	TRUE
CAMKV	1	2	0.0213216	0.0522556	-1	-1.29327		0.448668	0.547052	0.163626	FALSE
CAMSAP3	26	8	0.401101	0.151235	1.70044	1.40717		0.00950606	0.0223809	0.00673318	FALSE
CAPG	717	286	27.6033	13.4925	1.32596	1.03269	1.03269	0	0	0	TRUE
CAPN14	1	2	0.0168921	0.0413998	-1	-1.29327		0.448668	0.547052	0.163626	FALSE
CAPN9	5	1	0.124492	0.030511	2.32193	2.02866		0.141664	0.2294	0.0687673	FALSE
CAPSL	8	1	0.470395	0.0720537	3	2.70673		0.0273666	0.0583699	0.0175437	FALSE
CARD11	5	2	0.0740218	0.0362829	1.32193	1.02866		0.373907	0.473127	0.142079	FALSE
CARD16	7	2	0.596217	0.208747	1.80735	1.51409		0.155407	0.247357	0.0742947	FALSE
CARD6	85	4	1.33946	0.0772418	4.40939	4.11612	4.11612	0	0	0	TRUE
CASP1	65	7	2.09094	0.275937	3.21501	2.92174	2.92174	5.94447e-11	3.20573e-10	9.64483e-11	TRUE
CASP4	537	217	24.4497	12.1072	1.30723	1.01396	1.01396	0	0	0	TRUE
CASP5	4	1	0.173553	0.0531686	2	1.70673		0.241954	0.350692	0.105066	FALSE
CASQ2	1	2	0.0239118	0.0586037	-1	-1.29327		0.448668	0.547052	0.163626	FALSE
CASR	3	1	0.0376746	0.015389	1.58496	1.29169		0.409177	0.509971	0.152529	FALSE
CATSPER1	7	1	0.172559	0.0302081	2.80735	2.51409		0.0475771	0.0945187	0.028391	FALSE
CATSPER2	1	9	0.0242076	0.26698	-3.16993	-3.46319		0.0025692	0.0067293	0.00202407	FALSE
CAV1	10990	2271	193.968	49.117	2.27479	1.98152	1.98152	0	0	0	TRUE
CAV2	1668	474	32.5738	11.3432	1.81516	1.52189	1.52189	0	0	0	TRUE
CBFA2T3	3	1	0.0425402	0.0173764	1.58496	1.29169		0.409177	0.509971	0.152529	FALSE
CBLN1	97	2	2.57292	0.0650082	5.59991	5.30664	5.30664	0	0	0	TRUE
CBLN3	17	6	0.468238	0.202513	1.5025	1.20923		0.0619824	0.116705	0.0351072	FALSE
CBX7	13	27	0.211838	0.539148	-1.05445	-1.34772		0.00404453	0.0102542	0.0030849	FALSE
CCDC103	62	24	2.22503	1.05545	1.36923	1.07596		0.00116369	0.00320661	0.000964746	FALSE
CCDC107	8	1	0.410568	0.0628895	3	2.70673		0.0273666	0.0583699	0.0175437	FALSE
CCDC108	7	1	0.0584421	0.0102308	2.80735	2.51409		0.0475771	0.0945187	0.028391	FALSE
CCDC110	3	1	0.0668803	0.0273187	1.58496	1.29169		0.409177	0.509971	0.152529	FALSE
CCDC114	6	1	0.120301	0.0245699	2.58496	2.29169		0.0823335	0.148989	0.0446873	FALSE
CCDC116	3	1	0.0883601	0.0360926	1.58496	1.29169		0.409177	0.509971	0.152529	FALSE
CCDC129	10	3	0.112969	0.0415302	1.73697	1.4437		0.10113	0.178134	0.0535656	FALSE
CCDC13	3	1	0.06844	0.0279558	1.58496	1.29169		0.409177	0.509971	0.152529	FALSE
CCDC144B	1	4	0.00742516	0.0363956	-2	-2.29327		0.107618	0.187772	0.0563839	FALSE
CCDC146	12	4	0.232446	0.0949474	1.58496	1.29169		0.0988031	0.174544	0.0524931	FALSE
CCDC147	4	9	0.0779496	0.214921	-1.16993	-1.46319		0.077147	0.140756	0.0423292	FALSE
CCDC157	4	8	0.0859964	0.210762	-1	-1.29327		0.129702	0.212808	0.0640026	FALSE
CCDC159	3	11	0.182206	0.818687	-1.87447	-2.16774		0.0100247	0.0235145	0.00707255	FALSE
CCDC17	1	4	0.0286941	0.140649	-2	-2.29327		0.107618	0.187772	0.0563839	FALSE
CCDC170	7	1	0.0855447	0.0149754	2.80735	2.51409		0.0475771	0.0945187	0.028391	FALSE
CCDC172	3	1	0.114	0.0465656	1.58496	1.29169		0.409177	0.509971	0.152529	FALSE
CCDC177	1	3	0.0154491	0.0567946	-1.58496	-1.87823		0.22155	0.326464	0.0979353	FALSE
CCDC33	6	1	0.102263	0.0208857	2.58496	2.29169		0.0823335	0.148989	0.0446873	FALSE
CCDC39	7	15	0.117263	0.30792	-1.09954	-1.39281		0.0279691	0.0595231	0.0179054	FALSE
CCDC42B	10	1	0.426432	0.0522556	3.32193	3.02866		0.00895804	0.0212154	0.00637545	FALSE
CCDC48	4	9	0.095967	0.264598	-1.16993	-1.46319		0.077147	0.140756	0.0423292	FALSE
CCDC62	6	1	0.120451	0.0246004	2.58496	2.29169		0.0823335	0.148989	0.0446873	FALSE
CCDC65	8	18	0.28457	0.784611	-1.16993	-1.46319		0.0124333	0.0286018	0.00860423	FALSE
CCDC68	3	8	0.0460498	0.15048	-1.41504	-1.70831		0.0618108	0.116496	0.0350263	FALSE
CCDC70	4	1	0.223784	0.0685571	2	1.70673		0.241954	0.350692	0.105066	FALSE
CCDC74B	36	12	1.4966	0.61132	1.58496	1.29169		0.00424887	0.0107265	0.003227	FALSE
CCDC80	2151	747	30.7036	13.0663	1.52583	1.23256	1.23256	0	0	0	TRUE
CCDC81	10	2	0.232153	0.0568968	2.32193	2.02866		0.0376761	0.0766716	0.0230479	FALSE
CCDC90B	386	156	15.7927	7.82125	1.30705	1.01378	1.01378	1.16573e-14	7.80101e-14	2.34703e-14	TRUE
CCIN	10	4	0.332279	0.162872	1.32193	1.02866		0.208577	0.310151	0.0932645	FALSE
CCL22	12	4	0.265504	0.108451	1.58496	1.29169		0.0988031	0.174544	0.0524931	FALSE
CCL26	21	8	2.41245	1.12619	1.39232	1.09905		0.054516	0.106814	0.0321346	FALSE
CCL5	156	8	8.19499	0.514987	4.2854	3.99213	3.99213	0	0	0	TRUE
CCNB3	9	2	0.128809	0.0350765	2.16993	1.87666		0.0610488	0.115258	0.0346591	FALSE
CCND1	6939	1595	104.452	29.4214	2.12117	1.8279	1.8279	0	0	0	TRUE
CCND2	8509	14	84.2312	0.169827	9.24742	8.95415	8.95415	0	0	0	TRUE
CCNH	367	113	14.4653	5.45787	1.69946	1.40619	1.40619	0	0	0	TRUE
CCNO	31	2	1.39764	0.110496	3.9542	3.66093	3.66093	5.43415e-07	2.17012e-06	6.52906e-07	TRUE
CCP110	877	318	10.1344	4.50305	1.46355	1.17028	1.17028	0	0	0	TRUE
CD101	10	18	0.181506	0.400357	-0.847997	-1.14127		0.0396484	0.0802893	0.0241524	FALSE
CD14	32	4	1.14395	0.175227	3	2.70673	2.70673	1.02185e-05	3.59639e-05	1.08202e-05	TRUE
CD163	1	2	0.0154085	0.0377637	-1	-1.29327		0.448668	0.547052	0.163626	FALSE
CD163L1	13	2	0.183174	0.0345329	2.70044	2.40717		0.00846289	0.0201751	0.00606633	FALSE
CD164L2	3	1	0.125851	0.0514067	1.58496	1.29169		0.409177	0.509971	0.152529	FALSE
CD180	1	2	0.0237797	0.0582799	-1	-1.29327		0.448668	0.547052	0.163626	FALSE
CD200R1	1	2	0.0269344	0.0660116	-1	-1.29327		0.448668	0.547052	0.163626	FALSE
CD209	8	3	0.116695	0.0536251	1.41504	1.12177		0.227675	0.33339	0.100221	FALSE
CD22	5	1	0.0980586	0.0240325	2.32193	2.02866		0.141664	0.2294	0.0687673	FALSE
CD248	86	3	2.17057	0.0927853	4.8413	4.54803	4.54803	0	0	0	TRUE
CD274	333	125	5.83263	2.68295	1.41359	1.12032	1.12032	7.54952e-15	5.107e-14	1.53625e-14	TRUE
CD27-AS1	43	5	1.17435	0.167333	3.10434	2.81107	2.81107	1.80183e-07	7.49917e-07	2.25621e-07	TRUE
CD33	30	2	1.20301	0.0982794	3.90689	3.61362	3.61362	9.45047e-07	3.69987e-06	1.11304e-06	TRUE
CD34	15	6	0.344513	0.168869	1.32193	1.02866		0.123535	0.203474	0.0612076	FALSE
CD36	10	2	0.118964	0.029156	2.32193	2.02866		0.0376761	0.0766716	0.0230479	FALSE
CD3E	1	3	0.0426714	0.15687	-1.58496	-1.87823		0.22155	0.326464	0.0979353	FALSE
CD40	110	19	4.39468	0.930188	2.53343	2.24016	2.24016	2.18936e-13	1.36906e-12	4.11898e-13	TRUE
CD40LG	1	2	0.0352219	0.0863229	-1	-1.29327		0.448668	0.547052	0.163626	FALSE
CD44	22411	4582	216.666	54.2834	2.29016	1.99689	1.99689	0	0	0	TRUE
CD6	24	41	0.470967	0.985931	-0.77259	-1.06586		0.00331696	0.00854291	0.00256991	FALSE
CD68	142	32	4.93953	1.36405	2.14975	1.85648	1.85648	1.50768e-13	9.50729e-13	2.86038e-13	TRUE
CD72	1	2	0.0417066	0.102216	-1	-1.29327		0.448668	0.547052	0.163626	FALSE
CD82	191	24	7.29231	1.12286	2.99247	2.6992	2.6992	0	0	0	TRUE
CD9	785	181	38.57	10.8979	2.1167	1.82343	1.82343	0	0	0	TRUE
CD96	1	3	0.0144079	0.0529669	-1.58496	-1.87823		0.22155	0.326464	0.0979353	FALSE
CDA	355	2	23.8993	0.164995	7.47168	7.17841	7.17841	0	0	0	TRUE
CDC123	1521	544	63.4357	27.8027	1.48334	1.19007	1.19007	0	0	0	TRUE
CDC14C	3	14	0.0669496	0.382858	-2.22239	-2.51566		0.00145526	0.00395934	0.00119078	FALSE
CDC42BPG	44	15	0.575161	0.240276	1.55254	1.25927		0.00193995	0.0051808	0.0015586	FALSE
CDC42EP2	134	52	4.27646	2.0336	1.36565	1.07238	1.07238	1.92077e-06	7.29461e-06	2.19467e-06	TRUE
CDC42EP5	17	3	1.25434	0.271251	2.5025	2.20923		0.00424045	0.010712	0.00322222	FALSE
CDCP1	3832	87	39.6412	1.10287	5.46094	5.16767	5.16767	0	0	0	TRUE
CDH1	444	19	5.95336	0.312188	4.54649	4.25322	4.25322	0	0	0	TRUE
CDH10	32	1	0.601274	0.0230253	5	4.70673	4.70673	2.82525e-08	1.25268e-07	3.76885e-08	TRUE
CDH12	1	2	0.0148589	0.0364165	-1	-1.29327		0.448668	0.547052	0.163626	FALSE
CDH17	5	1	0.0848604	0.0207978	2.32193	2.02866		0.141664	0.2294	0.0687673	FALSE
CDH18	3	1	0.0627423	0.0256284	1.58496	1.29169		0.409177	0.509971	0.152529	FALSE
CDH19	6	2	0.0620687	0.0253533	1.58496	1.29169		0.243126	0.350194	0.105218	FALSE
CDH3	4230	35	63.8672	0.647573	6.91716	6.62389	6.62389	0	0	0	TRUE
CDH5	5	12	0.0781998	0.229985	-1.26303	-1.5563		0.0325715	0.0671725	0.0202035	FALSE
CDHR2	1	4	0.0147536	0.0723171	-2	-2.29327		0.107618	0.187772	0.0563839	FALSE
CDK5R2	1	3	0.0255387	0.0938864	-1.58496	-1.87823		0.22155	0.326464	0.0979353	FALSE
CDK7	721	200	30.6849	10.4304	1.85	1.55673	1.55673	0	0	0	TRUE
CDKN1A	3820	1394	102.889	46.0101	1.45434	1.16107	1.16107	0	0	0	TRUE
CDKN2C	505	197	13.1573	6.28961	1.35809	1.06482	1.06482	0	0	0	TRUE
CDNF	2	9	0.0970854	0.535364	-2.16993	-2.46319		0.0117079	0.0270563	0.00813742	FALSE
CDR1	26	9	1.29223	0.54814	1.53051	1.23724		0.0187766	0.0414993	0.0124842	FALSE
CDS1	77	16	1.09547	0.278942	2.26679	1.97352	1.97352	1.47207e-08	6.67707e-08	2.00865e-08	TRUE
CDSN	20	6	0.499898	0.183775	1.73697	1.4437		0.0204242	0.0447909	0.0134737	FALSE
CEACAM1	29	9	0.518353	0.19713	1.68806	1.39479		0.00651462	0.0158748	0.00477613	FALSE
CEACAM5	3	1	0.0538015	0.0219764	1.58496	1.29169		0.409177	0.509971	0.152529	FALSE
CECR7	5	2	0.118419	0.0580447	1.32193	1.02866		0.373907	0.473127	0.142079	FALSE
CEL	22	4	0.595788	0.132743	2.45943	2.16616		0.0013103	0.00358713	0.00107908	FALSE
CELF2	99	7	0.652805	0.0565626	3.822	3.52873	3.52873	0	0	0	TRUE
CELF3	1	3	0.0110362	0.0405718	-1.58496	-1.87823		0.22155	0.326464	0.0979353	FALSE
CELF5	7	2	0.0859514	0.0300932	1.80735	1.51409		0.155407	0.247357	0.0742947	FALSE
CELP	10	1	0.65545	0.0803197	3.32193	3.02866		0.00895804	0.0212154	0.00637545	FALSE
CEMP1	13	28	0.610847	1.61224	-1.10692	-1.40019		0.00257108	0.00673073	0.00202476	FALSE
CEND1	3	8	0.11767	0.38452	-1.41504	-1.70831		0.0618108	0.116496	0.0350263	FALSE
CEP19	54	20	1.61404	0.732546	1.43296	1.13969		0.00150264	0.00407781	0.00122686	FALSE
CES3	19	7	0.283952	0.128196	1.44057	1.1473		0.0583792	0.113591	0.0333062	FALSE
CETN3	168	56	11.0565	4.51625	1.58496	1.29169	1.29169	6.56237e-10	3.28818e-09	9.89288e-10	TRUE
CFB	183	65	4.49745	1.95755	1.49333	1.20006	1.20006	1.14946e-09	5.66272e-09	1.7037e-09	TRUE
CFH	4	8	0.0590279	0.144667	-1	-1.29327		0.129702	0.212808	0.0640026	FALSE
CGB	38	1	2.66958	0.0860881	5.24793	4.95466	4.95466	8.48599e-10	4.22014e-09	1.26921e-09	TRUE
CGB5	74	1	5.42906	0.0899033	6.20945	5.91618	5.91618	0	0	0	TRUE
CGB7	8	2	0.586925	0.179807	2	1.70673		0.0979659	0.173459	0.0521322	FALSE
CGN	48	16	0.607521	0.248155	1.58496	1.29169	1.29169	0.000962146	0.00268824	0.000808789	TRUE
CH25H	48	3	2.24889	0.172239	4	3.70673	3.70673	3.70933e-10	1.89285e-09	5.69487e-10	TRUE
CHAC2	224	59	11.3426	3.661	1.92471	1.63144	1.63144	0	0	0	TRUE
CHADL	9	3	0.229394	0.0937011	1.58496	1.29169		0.152851	0.244375	0.0734651	FALSE
CHCHD7	146	44	5.44857	2.01217	1.73039	1.43712	1.43712	4.29582e-10	2.18277e-09	6.56713e-10	TRUE
CHD5	28	2	0.187077	0.0163748	3.80735	3.51409	3.51409	2.84677e-06	1.06484e-05	3.20279e-06	TRUE
CHI3L1	3758	207	132.076	8.91497	4.18226	3.88899	3.88899	0	0	0	TRUE
CHI3L2	26	10	1.04197	0.491092	1.37851	1.08524		0.0341985	0.0701915	0.0211158	FALSE
CHMP3	10	22	0.202261	0.545278	-1.1375	-1.43077		0.00659072	0.0160458	0.00482669	FALSE
CHODL	3	12	0.0691486	0.338943	-2	-2.29327		0.00532227	0.0131725	0.00396164	FALSE
CHORDC1	733	216	13.9804	5.0484	1.76278	1.46951	1.46951	0	0	0	TRUE
CHRDL1	1423	21	22.0898	0.399474	6.0824	5.78913	5.78913	0	0	0	TRUE
CHRFAM7A	5	13	0.112949	0.359865	-1.37851	-1.67178		0.0190726	0.0421008	0.0126646	FALSE
CHRM1	6	1	0.13722	0.0280251	2.58496	2.29169		0.0823335	0.148989	0.0446873	FALSE
CHRM4	1	2	0.0439794	0.107786	-1	-1.29327		0.448668	0.547052	0.163626	FALSE
CHRNA1	1	2	0.0314016	0.0769601	-1	-1.29327		0.448668	0.547052	0.163626	FALSE
CHRNA7	27	6	0.507768	0.138273	2.16993	1.87666		0.00117708	0.00324174	0.000975182	FALSE
CHRNB4	6	1	0.15824	0.0323182	2.58496	2.29169		0.0823335	0.148989	0.0446873	FALSE
CHST15	380	130	3.7605	1.57648	1.54749	1.25422	1.25422	0	0	0	TRUE
CHST4	30	9	0.839555	0.308641	1.73697	1.4437		0.00451809	0.011353	0.0034157	FALSE
CHST7	97	17	2.70986	0.581979	2.51245	2.21918	2.21918	7.39131e-12	4.19754e-11	1.26288e-11	TRUE
CIDEC	6	2	0.281519	0.114993	1.58496	1.29169		0.243126	0.350194	0.105218	FALSE
CILP	6	12	0.0866989	0.212484	-1	-1.29327		0.0634782	0.119255	0.0358709	FALSE
CITED4	24	43	1.20022	2.63512	-0.841302	-1.13457		0.00155189	0.00420497	0.00126503	FALSE
CKS2	1392	524	146.607	67.6284	1.40952	1.11625	1.11625	0	0	0	TRUE
CLCA2	27	4	0.433193	0.0786431	2.75489	2.46162	2.46162	0.000120955	0.000380297	0.000114417	TRUE
CLDN1	1712	546	32.0191	12.5135	1.64871	1.35544	1.35544	0	0	0	TRUE
CLDN11	2	4	0.0451639	0.110689	-1	-1.29327		0.283962	0.37367	0.112248	FALSE
CLDN14	1	7	0.0251409	0.215656	-2.80735	-3.10062		0.0116445	0.0269389	0.00810165	FALSE
CLDN2	7	2	0.131452	0.0460238	1.80735	1.51409		0.155407	0.247357	0.0742947	FALSE
CLDN24	2	7	0.194756	0.835301	-1.80735	-2.10062		0.0441413	0.088576	0.0266386	FALSE
CLDN3	3	1	0.152029	0.0620996	1.58496	1.29169		0.409177	0.509971	0.152529	FALSE
CLDN4	203	26	7.18927	1.12835	2.9649	2.67163	2.67163	0	0	0	TRUE
CLDN7	96	3	3.03226	0.116118	5	4.70673	4.70673	0	0	0	TRUE
CLDND1	1326	268	33.6778	8.34099	2.30678	2.01351	2.01351	0	0	0	TRUE
CLDND2	1	2	0.0662852	0.162454	-1	-1.29327		0.448668	0.547052	0.163626	FALSE
CLEC11A	21	3	0.963609	0.168689	2.80735	2.51409	2.51409	0.00060045	0.00172988	0.000520419	TRUE
CLEC1A	15	1	0.544366	0.0444716	3.90689	3.61362	3.61362	0.000526758	0.00153154	0.000460617	TRUE
CLIC6	5	1	0.0849497	0.0208197	2.32193	2.02866		0.141664	0.2294	0.0687673	FALSE
CLIP4	571	181	8.61931	3.3481	1.6575	1.36423	1.36423	0	0	0	TRUE
CLLU1	5	1	0.075955	0.0186153	2.32193	2.02866		0.141664	0.2294	0.0687673	FALSE
CLMN	10	1	0.0506367	0.00620509	3.32193	3.02866		0.00895804	0.0212154	0.00637545	FALSE
CLTB	841	339	30.728	15.1782	1.31082	1.01755	1.01755	0	0	0	TRUE
CLVS1	1	2	0.0184885	0.0453121	-1	-1.29327		0.448668	0.547052	0.163626	FALSE
CLVS2	3	13	0.0963609	0.511689	-2.11548	-2.40875		0.002796	0.00728561	0.0021914	FALSE
CMAS	365	136	13.1355	5.99756	1.42429	1.13102	1.13102	2.22045e-16	1.6305e-15	4.88428e-16	TRUE
CMBL	2315	719	36.9312	14.0558	1.68695	1.39368	1.39368	0	0	0	TRUE
CMPK2	63	21	0.980094	0.400341	1.58496	1.29169	1.29169	0.000155453	0.000482649	0.000145197	TRUE
CNGB1	7	2	0.0713052	0.0249653	1.80735	1.51409		0.155407	0.247357	0.0742947	FALSE
CNIH2	9	17	0.420446	0.973194	-0.917538	-1.21081		0.036017	0.0735656	0.0221286	FALSE
CNNM1	797	3	8.63496	0.0398296	8.05347	7.7602	7.7602	0	0	0	TRUE
CNR1	9	2	0.0975745	0.0265709	2.16993	1.87666		0.0610488	0.115258	0.0346591	FALSE
CNTN2	5	2	0.0420872	0.0206297	1.32193	1.02866		0.373907	0.473127	0.142079	FALSE
CNTN5	6	1	0.0502752	0.010268	2.58496	2.29169		0.0823335	0.148989	0.0446873	FALSE
CNTNAP5	5	1	0.0611033	0.0149754	2.32193	2.02866		0.141664	0.2294	0.0687673	FALSE
COL10A1	4	1	0.0784946	0.0240471	2	1.70673		0.241954	0.350692	0.105066	FALSE
COL12A1	3018	30	16.8277	0.204979	6.65249	6.35922	6.35922	0	0	0	TRUE
COL16A1	161	5	1.86147	0.0708407	5.00899	4.71572	4.71572	0	0	0	TRUE
COL17A1	102	5	1.17385	0.0705124	4.3505	4.05723	4.05723	0	0	0	TRUE
COL2A1	65	22	0.824949	0.342152	1.56294	1.26967	1.26967	0.000150015	0.000466838	0.000140443	TRUE
COL3A1	2881	632	33.8802	9.10758	2.18857	1.8953	1.8953	0	0	0	TRUE
COL5A3	72	12	0.752907	0.153771	2.58496	2.29169	2.29169	1.76369e-09	8.55324e-09	2.57335e-09	TRUE
COL6A1	8258	2130	126.19	39.8852	1.95494	1.66167	1.66167	0	0	0	TRUE
COL6A3	19366	3734	116.894	27.6192	2.37473	2.08146	2.08146	0	0	0	TRUE
COL6A4P1	4	1	0.114828	0.0351778	2	1.70673		0.241954	0.350692	0.105066	FALSE
COL6A4P2	3	5	0.0211401	0.0431756	-0.736966	-1.03024		0.318668	0.413914	0.124431	FALSE
COL9A3	21	7	0.545592	0.222859	1.58496	1.29169		0.028988	0.060395	0.0181651	FALSE
COLEC12	3098	925	63.8202	23.3508	1.74381	1.45054	1.45054	0	0	0	TRUE
COLQ	5	12	0.0959028	0.28205	-1.26303	-1.5563		0.0325715	0.0671725	0.0202035	FALSE
COPG1	1392	2266	29.2355	58.3196	-0.702989	-0.996258	0.996258	0	0	0	TRUE
COQ10B	345	117	11.2836	4.68918	1.56009	1.26682	1.26682	0	0	0	TRUE
CORIN	3	6	0.0391917	0.0960521	-1	-1.29327		0.18943	0.295566	0.0888561	FALSE
CORO1A	128	30	4.27517	1.22786	2.09311	1.79984	1.79984	6.56175e-12	3.7422e-11	1.12588e-11	TRUE
CORO2A	104	24	1.1659	0.329703	2.11548	1.82221	1.82221	4.31796e-10	2.19182e-09	6.59435e-10	TRUE
CORO2B	77	21	1.24375	0.415665	1.87447	1.5812	1.5812	1.15773e-06	4.48434e-06	1.34917e-06	TRUE
CPA3	10	1	0.383383	0.0469804	3.32193	3.02866		0.00895804	0.0212154	0.00637545	FALSE
CPA4	1899	74	43.5225	2.07828	4.68157	4.3883	4.3883	0	0	0	TRUE
CPA5	10	3	0.310692	0.114218	1.73697	1.4437		0.10113	0.178134	0.0535656	FALSE
CPAMD8	1	3	0.0107819	0.0396367	-1.58496	-1.87823		0.22155	0.326464	0.0979353	FALSE
CPB2	3	1	0.109675	0.0447989	1.58496	1.29169		0.409177	0.509971	0.152529	FALSE
CPEB1	74	25	1.36893	0.566726	1.5656	1.27233	1.27233	5.08775e-05	0.000166474	5.00818e-05	TRUE
CPEB2	432	90	4.04976	1.03388	2.26303	1.96976	1.96976	0	0	0	TRUE
CPED1	10	4	0.115145	0.0564401	1.32193	1.02866		0.208577	0.310151	0.0932645	FALSE
CPLX2	7	1	0.0915955	0.0160346	2.80735	2.51409		0.0475771	0.0945187	0.028391	FALSE
CPM	37	6	0.355157	0.0705753	2.62449	2.33122	2.33122	1.30836e-05	4.55012e-05	1.36872e-05	TRUE
CPOX	735	221	17.5168	6.45419	1.7337	1.44043	1.44043	0	0	0	TRUE
CRABP1	9	1	0.752663	0.10248	3.16993	2.87666		0.015682	0.0351185	0.0105582	FALSE
CRABP2	1175	42	65.1719	2.85466	4.80613	4.51286	4.51286	0	0	0	TRUE
CRB3	5	2	0.291871	0.143065	1.32193	1.02866		0.373907	0.473127	0.142079	FALSE
CREG2	3	8	0.0555291	0.181456	-1.41504	-1.70831		0.0618108	0.116496	0.0350263	FALSE
CRHR1-IT1	25	45	0.578096	1.27513	-0.847997	-1.14127		0.00114184	0.00314939	0.000947532	FALSE
CRIM1	5025	1752	57.8191	24.7031	1.52012	1.22685	1.22685	0	0	0	TRUE
CRISPLD1	487	176	7.26301	3.2165	1.46835	1.17508	1.17508	0	0	0	TRUE
CRLF1	3	6	0.107364	0.263132	-1	-1.29327		0.18943	0.295566	0.0888561	FALSE
CROT	218	50	3.43363	0.965052	2.12433	1.83106	1.83106	0	0	0	TRUE
CRTAC1	1	4	0.0210573	0.103216	-2	-2.29327		0.107618	0.187772	0.0563839	FALSE
CRX	2	8	0.0289126	0.14172	-2	-2.29327		0.0228786	0.0497526	0.014963	FALSE
CRYBB3	1	2	0.0756879	0.185498	-1	-1.29327		0.448668	0.547052	0.163626	FALSE
CSE1L	4853	1851	86.385	40.3754	1.39057	1.0973	1.0973	0	0	0	TRUE
CSF1	3983	714	52.3193	11.493	2.47986	2.18659	2.18659	0	0	0	TRUE
CSF1R	26	4	0.420809	0.0793331	2.70044	2.40717	2.40717	0.000196359	0.000602255	0.000181182	TRUE
CSF2	16	2	1.31591	0.201567	3	2.70673		0.00180785	0.00484434	0.0014569	FALSE
CSMD2	194	30	0.955522	0.181069	2.69302	2.39975	2.39975	0	0	0	TRUE
CSMD3	44	3	0.21274	0.0177746	3.87447	3.5812	3.5812	3.30964e-09	1.57225e-08	4.73031e-09	TRUE
CSRP3	5	2	0.220498	0.108081	1.32193	1.02866		0.373907	0.473127	0.142079	FALSE
CST7	14	4	0.971898	0.340279	1.80735	1.51409		0.0445204	0.0891731	0.0268221	FALSE
CSTB	1359	483	93.3398	40.6516	1.49245	1.19918	1.19918	0	0	0	TRUE
CTAGE1	10	4	0.149622	0.0733395	1.32193	1.02866		0.208577	0.310151	0.0932645	FALSE
CTAGE15P	4	1	0.109659	0.0335945	2	1.70673		0.241954	0.350692	0.105066	FALSE
CTBS	191	78	3.97656	1.98999	1.29203	0.998757	0.998757	8.12055e-08	3.47707e-07	1.04612e-07	TRUE
CTH	297	65	8.96021	2.40302	2.19195	1.89868	1.89868	0	0	0	TRUE
CTHRC1	137	20	5.87705	1.05136	2.7761	2.48283	2.48283	0	0	0	TRUE
CTNNAL1	984	332	25.9831	10.7428	1.56748	1.27421	1.27421	0	0	0	TRUE
CTSL1	771	257	29.0415	11.8626	1.58496	1.29169	1.29169	0	0	0	TRUE
CTSL3	18	5	1.76882	0.602092	1.848	1.55473		0.0202019	0.0443393	0.0133376	FALSE
CTSS	513	44	8.06433	0.847591	3.54338	3.25011	3.25011	0	0	0	TRUE
CTSW	3	1	0.149449	0.0610455	1.58496	1.29169		0.409177	0.509971	0.152529	FALSE
CUX2	5	1	0.0471667	0.0115598	2.32193	2.02866		0.141664	0.2294	0.0687673	FALSE
CX3CL1	35	3	0.690395	0.072516	3.54432	3.25105	3.25105	4.25378e-07	1.72048e-06	5.17628e-07	TRUE
CX3CR1	6	2	0.105926	0.0432677	1.58496	1.29169		0.243126	0.350194	0.105218	FALSE
CXADR	60	23	0.627931	0.294966	1.38333	1.09006		0.00124414	0.00341481	0.00102739	FALSE
CXADRP2	5	2	0.131276	0.0643472	1.32193	1.02866		0.373907	0.473127	0.142079	FALSE
CXCL1	12830	476	694.906	31.5929	4.75242	4.45915	4.45915	0	0	0	TRUE
CXCL10	66	5	3.50418	0.325308	3.72247	3.4292	3.4292	1.13975e-12	6.81528e-12	2.05046e-12	TRUE
CXCL16	96	22	2.58462	0.725825	2.12553	1.83226	1.83226	1.74798e-09	8.48422e-09	2.55227e-09	TRUE
CXCL2	826	95	44.3292	6.24765	3.12014	2.82687	2.82687	0	0	0	TRUE
CXCL3	457	120	25.5895	8.23399	1.92916	1.63589	1.63589	0	0	0	TRUE
CXCL5	1553	196	40.7911	6.3086	2.98613	2.69286	2.69286	0	0	0	TRUE
CXCL6	13732	155	534.396	7.39169	6.46913	6.17586	6.17586	0	0	0	TRUE
CXCR4	10	2	0.322004	0.0789176	2.32193	2.02866		0.0376761	0.0766716	0.0230479	FALSE
CXCR6	3	7	0.0991732	0.283566	-1.22239	-1.51566		0.109467	0.19025	0.0571836	FALSE
CXorf26	327	133	17.6667	8.80526	1.29786	1.00459	1.00459	1.75382e-12	1.03494e-11	3.11375e-12	TRUE
CXXC5	638	255	28.4661	13.9422	1.32306	1.02979	1.02979	0	0	0	TRUE
CYB561	446	106	8.49146	2.47307	2.07298	1.77971	1.77971	0	0	0	TRUE
CYGB	10	3	0.298069	0.109577	1.73697	1.4437		0.10113	0.178134	0.0535656	FALSE
CYLD	967	387	7.09043	3.47728	1.32118	1.02791	1.02791	0	0	0	TRUE
CYP11A1	15	1	0.398858	0.0325844	3.90689	3.61362	3.61362	0.000526758	0.00153154	0.000460617	TRUE
CYP1B1	4183	827	52.4087	12.6971	2.33858	2.04531	2.04531	0	0	0	TRUE
CYP1B1-AS1	5	1	0.184147	0.0451312	2.32193	2.02866		0.141664	0.2294	0.0687673	FALSE
CYP24A1	21	5	0.415125	0.121119	2.07039	1.77712		0.00582835	0.0143251	0.0043083	FALSE
CYP27B1	55	9	1.42778	0.286303	2.61143	2.31816	2.31816	1.18119e-07	4.9994e-07	1.50413e-07	TRUE
CYP27C1	212	69	2.92147	1.16519	1.6194	1.32613	1.32613	1.44507e-12	8.58759e-12	2.58368e-12	TRUE
CYP2D6	1	4	0.0389161	0.190753	-2	-2.29327		0.107618	0.187772	0.0563839	FALSE
CYP2D7P1	1	3	0.0384296	0.141277	-1.58496	-1.87823		0.22155	0.326464	0.0979353	FALSE
CYP2E1	1	3	0.0387293	0.142378	-1.58496	-1.87823		0.22155	0.326464	0.0979353	FALSE
CYP2S1	53	6	1.30552	0.18111	3.14296	2.84969	2.84969	5.37597e-09	2.51983e-08	7.58034e-09	TRUE
CYP4X1	6	1	0.164349	0.0335659	2.58496	2.29169		0.0823335	0.148989	0.0446873	FALSE
CYTH4	26	3	0.534929	0.0756357	3.11548	2.82221	2.82221	4.77421e-05	0.00015676	4.71633e-05	TRUE
CYTIP	23	4	0.67191	0.143194	2.52356	2.23029	2.23029	0.000820627	0.00231329	0.000695981	TRUE
CYYR1	2	5	0.0419368	0.128475	-1.32193	-1.6152		0.156233	0.247911	0.0745255	FALSE
DAAM2	20	3	0.20389	0.0374775	2.73697	2.4437	2.4437	0.000985586	0.00274974	0.000827121	TRUE
DAB1	1	2	0.0250239	0.0613294	-1	-1.29327		0.448668	0.547052	0.163626	FALSE
DACT2	4	1	0.0877794	0.0268915	2	1.70673		0.241954	0.350692	0.105066	FALSE
DACT3	3	6	0.0683434	0.167498	-1	-1.29327		0.18943	0.295566	0.0888561	FALSE
DAPK2	19	4	0.466771	0.120418	2.24793	1.95466		0.00516975	0.0128264	0.0038585	FALSE
DAPL1	3	6	0.356695	0.874198	-1	-1.29327		0.18943	0.295566	0.0888561	FALSE
DAPP1	14	1	0.307751	0.0269373	3.80735	3.51409	3.51409	0.000931713	0.00260807	0.000784399	TRUE
DBF4	396	135	6.54376	2.73369	1.55254	1.25927	1.25927	0	0	0	TRUE
DCAF13P3	46	15	1.21865	0.486961	1.61667	1.3234	1.3234	0.000992616	0.00276764	0.000832677	TRUE
DCAF8L2	3	6	0.0962173	0.235812	-1	-1.29327		0.18943	0.295566	0.0888561	FALSE
DCBLD2	19310	6964	204.61	90.4245	1.47136	1.17809	1.17809	0	0	0	TRUE
DCHS2	8	3	0.0425413	0.019549	1.41504	1.12177		0.227675	0.33339	0.100221	FALSE
DCLK2	257	105	3.77271	1.88883	1.29138	0.998109	0.998109	4.99362e-10	2.52024e-09	7.58244e-10	TRUE
DCLK3	7	1	0.0845682	0.0148044	2.80735	2.51409		0.0475771	0.0945187	0.028391	FALSE
DDIT4L	2	5	0.0490218	0.15018	-1.32193	-1.6152		0.156233	0.247911	0.0745255	FALSE
DDO	33	3	1.24666	0.138879	3.45943	3.16616	3.16616	1.23154e-06	4.75431e-06	1.42998e-06	TRUE
DDX11-AS1	4	7	0.127153	0.272676	-0.807355	-1.10062		0.212853	0.315592	0.0949044	FALSE
DDX11L5	3	1	0.11703	0.0478036	1.58496	1.29169		0.409177	0.509971	0.152529	FALSE
DDX25	6	2	0.211216	0.0862758	1.58496	1.29169		0.243126	0.350194	0.105218	FALSE
DDX39B	2	4	0.0597794	0.146509	-1	-1.29327		0.283962	0.37367	0.112248	FALSE
DDX58	545	137	7.39827	2.27896	1.99208	1.69881	1.69881	0	0	0	TRUE
DDX60	263	68	2.79594	0.885858	1.95146	1.65819	1.65819	0	0	0	TRUE
DDX60L	1026	120	9.80758	1.40565	3.09592	2.80265	2.80265	0	0	0	TRUE
DEF6	27	6	0.759219	0.206746	2.16993	1.87666		0.00117708	0.00324174	0.000975182	FALSE
DENND1C	12	3	0.277188	0.0849176	2	1.70673		0.0426928	0.0859895	0.0258594	FALSE
DEPDC4	2	4	0.111892	0.274229	-1	-1.29327		0.283962	0.37367	0.112248	FALSE
DES	10	24	0.287197	0.844643	-1.26303	-1.5563		0.00250584	0.00657612	0.00197851	FALSE
DGKA	288	115	6.08635	2.97814	1.32443	1.03117	1.03117	1.36271e-11	7.62115e-11	2.29291e-11	TRUE
DGKB	9	18	0.0770427	0.188818	-1	-1.29327		0.0230313	0.0500335	0.0150499	FALSE
DGKE	279	102	2.31884	1.03884	1.4517	1.15843	1.15843	2.68785e-13	1.67096e-12	5.02729e-13	TRUE
DGKI	17	4	0.229613	0.066205	2.08746	1.79419		0.0125194	0.028772	0.00865297	FALSE
DGKK	1	3	0.016474	0.0605626	-1.58496	-1.87823		0.22155	0.326464	0.0979353	FALSE
DHCR24	4278	1451	64.4413	26.7839	1.55989	1.26662	1.26662	0	0	0	TRUE
DHH	3	1	0.100148	0.0409074	1.58496	1.29169		0.409177	0.509971	0.152529	FALSE
DHRS3	22	6	0.786467	0.26284	1.87447	1.5812		0.00934296	0.022047	0.0066331	FALSE
DHTKD1	217	354	2.69629	5.39005	-0.706054	-0.999324	0.999324	3.33067e-16	2.4255e-15	7.27122e-16	TRUE
DHX58	27	2	0.666094	0.0604623	3.75489	3.46162	3.46162	4.9301e-06	1.79675e-05	5.40573e-06	TRUE
DICER1-AS1	2	5	0.160801	0.492621	-1.32193	-1.6152		0.156233	0.247911	0.0745255	FALSE
DIMT1	690	257	28.6112	13.0588	1.42483	1.13156	1.13156	0	0	0	TRUE
DKFZP434A062	11	3	0.148511	0.049633	1.87447	1.5812		0.0660709	0.123598	0.0371703	FALSE
DKFZp434J0226	4	1	0.158046	0.048418	2	1.70673		0.241954	0.350692	0.105066	FALSE
DKK1	31	7	1.10882	0.306817	2.14684	1.85357	1.85357	0.000565643	0.00163531	0.000492003	TRUE
DKK2	3	1	0.0532541	0.0217528	1.58496	1.29169		0.409177	0.509971	0.152529	FALSE
DKKL1	3	1	0.178347	0.0728499	1.58496	1.29169		0.409177	0.509971	0.152529	FALSE
DLC1	358	106	2.68851	0.975478	1.7559	1.46263	1.46263	0	0	0	TRUE
DLEC1	2	4	0.0230003	0.0563697	-1	-1.29327		0.283962	0.37367	0.112248	FALSE
DLGAP1	6	2	0.0525391	0.0214607	1.58496	1.29169		0.243126	0.350194	0.105218	FALSE
DLGAP1-AS5	3	1	0.0601507	0.0245699	1.58496	1.29169		0.409177	0.509971	0.152529	FALSE
DLGAP2	8	3	0.0511634	0.0235111	1.41504	1.12177		0.227675	0.33339	0.100221	FALSE
DLL3	16	2	0.433482	0.0663994	3	2.70673		0.00180785	0.00484434	0.0014569	FALSE
DLX4	10	2	0.278644	0.0682908	2.32193	2.02866		0.0376761	0.0766716	0.0230479	FALSE
DMBT1	3	1	0.0251998	0.0102934	1.58496	1.29169		0.409177	0.509971	0.152529	FALSE
DMD	16	6	0.0657619	0.0302196	1.41504	1.12177		0.0879963	0.157671	0.0474266	FALSE
DMKN	18	1	0.458246	0.0311967	4.16993	3.87666	3.87666	9.44517e-05	0.000300826	9.04716e-05	TRUE
DMP1	1	2	0.0240364	0.0589091	-1	-1.29327		0.448668	0.547052	0.163626	FALSE
DMRTA1	3	1	0.0841378	0.0343679	1.58496	1.29169		0.409177	0.509971	0.152529	FALSE
DMRTA2	13	1	0.272236	0.0256617	3.70044	3.40717		0.00164541	0.00443492	0.00133359	FALSE
DNAAF1	3	1	0.0795096	0.0324774	1.58496	1.29169		0.409177	0.509971	0.152529	FALSE
DNAAF3	30	5	0.813462	0.166138	2.58496	2.29169	2.29169	0.000102443	0.000324771	9.77112e-05	TRUE
DNAH1	15	32	0.0738693	0.19311	-1.09311	-1.38638		0.00138099	0.00376968	0.00113408	FALSE
DNAH10	15	26	0.0707914	0.150365	-0.793549	-1.08682		0.0174894	0.0388562	0.0116897	FALSE
DNAH2	12	3	0.057367	0.0175746	2	1.70673		0.0426928	0.0859895	0.0258594	FALSE
DNAH3	10	2	0.0522725	0.0128111	2.32193	2.02866		0.0376761	0.0766716	0.0230479	FALSE
DNAH5	30	8	0.124373	0.0406421	1.90689	1.61362		0.00207126	0.00548618	0.00165058	FALSE
DNAH7	5	2	0.0260456	0.0127667	1.32193	1.02866		0.373907	0.473127	0.142079	FALSE
DNAJB4	455	162	13.1317	5.72938	1.48987	1.1966	1.1966	0	0	0	TRUE
DNAJC10	2241	910	34.5058	17.1702	1.3002	1.00693	1.00693	0	0	0	TRUE
DNAJC22	26	10	0.918777	0.433032	1.37851	1.08524		0.0341985	0.0701915	0.0211158	FALSE
DNAJC25	181	67	4.66308	2.1152	1.43376	1.14049	1.14049	6.08018e-09	2.83905e-08	8.54163e-09	TRUE
DNAJC6	484	185	4.94429	2.31586	1.38748	1.09421	1.09421	0	0	0	TRUE
DNER	652	20	12.865	0.483588	5.0268	4.73353	4.73353	0	0	0	TRUE
DNM1P41	1	6	0.0145279	0.106816	-2.58496	-2.87823		0.0246115	0.0531097	0.0159635	FALSE
DNM1P46	2	5	0.0337049	0.103256	-1.32193	-1.6152		0.156233	0.247911	0.0745255	FALSE
DOCK2	300	66	3.17673	0.856419	2.18442	1.89115	1.89115	0	0	0	TRUE
DOCK8	17	3	0.146243	0.0316249	2.5025	2.20923		0.00424045	0.010712	0.00322222	FALSE
DPCR1	6	1	0.0732824	0.0149669	2.58496	2.29169		0.0823335	0.148989	0.0446873	FALSE
DPM3	62	21	7.31779	3.03732	1.56188	1.26861	1.26861	0.000215482	0.000657469	0.000197807	TRUE
DPP4	143	20	2.36727	0.405718	2.83794	2.54467	2.54467	0	0	0	TRUE
DPT	1	2	0.0373621	0.0915682	-1	-1.29327		0.448668	0.547052	0.163626	FALSE
DPY19L2P3	3	1	0.115495	0.0471765	1.58496	1.29169		0.409177	0.509971	0.152529	FALSE
DPY19L2P4	9	3	0.287937	0.117614	1.58496	1.29169		0.152851	0.244375	0.0734651	FALSE
DQX1	5	2	0.122555	0.0600721	1.32193	1.02866		0.373907	0.473127	0.142079	FALSE
DRAM1	1408	392	25.6571	8.75333	1.84472	1.55145	1.55145	0	0	0	TRUE
DRD1	1	10	0.0191408	0.234554	-3.32193	-3.6152		0.0012001	0.00329928	0.000992359	FALSE
DSCAM	5	1	0.0454085	0.0111288	2.32193	2.02866		0.141664	0.2294	0.0687673	FALSE
DSCC1	192	76	5.46314	2.64995	1.33703	1.04377	1.04377	2.46207e-08	1.09889e-07	3.30613e-08	TRUE
DSCR6	2	6	0.0577993	0.212484	-1.58496	-1.87823		0.083852	0.15094	0.0453819	FALSE
DSG2	2226	3629	25.4227	50.7886	-0.705118	-0.998388	0.998388	0	0	0	TRUE
DTX4	274	70	3.05262	0.955659	1.96875	1.67548	1.67548	0	0	0	TRUE
DUOX2	1	4	0.0101736	0.0498676	-2	-2.29327		0.107618	0.187772	0.0563839	FALSE
DUSP11	497	166	19.5773	8.01286	1.58206	1.28879	1.28879	0	0	0	TRUE
DUSP26	1	2	0.0392234	0.0961299	-1	-1.29327		0.448668	0.547052	0.163626	FALSE
DUSP5	878	349	22.423	10.9221	1.33099	1.03772	1.03772	0	0	0	TRUE
DUSP6	885	312	20.2614	8.75314	1.50413	1.21086	1.21086	0	0	0	TRUE
DUXA	6	1	0.115771	0.0236446	2.58496	2.29169		0.0823335	0.148989	0.0446873	FALSE
DYNC1I1	1	6	0.0211956	0.15584	-2.58496	-2.87823		0.0246115	0.0531097	0.0159635	FALSE
DYX1C1	2	4	0.0544595	0.133471	-1	-1.29327		0.283962	0.37367	0.112248	FALSE
DZANK1	15	32	0.276693	0.723337	-1.09311	-1.38638		0.00138099	0.00376968	0.00113408	FALSE
EBF1	13	2	0.15914	0.0300019	2.70044	2.40717		0.00846289	0.0201751	0.00606633	FALSE
EBI3	179	2	10.1641	0.139164	6.48382	6.19055	6.19055	0	0	0	TRUE
EBLN2	3	9	0.116538	0.42842	-1.58496	-1.87823		0.0342352	0.0702205	0.021117	FALSE
ECEL1P2	19	2	0.947238	0.122185	3.24793	2.95466	2.95466	0.000372697	0.00110449	0.000332251	TRUE
ECM1	373	122	10.7941	4.32632	1.61229	1.31902	1.31902	0	0	0	TRUE
EDA2R	565	207	10.175	4.56814	1.44862	1.15535	1.15535	0	0	0	TRUE
EDN2	19	6	0.986865	0.38189	1.66297	1.3697		0.0298388	0.0620016	0.018653	FALSE
EDN3	721	8	17.5128	0.238119	6.49386	6.20059	6.20059	0	0	0	TRUE
EEF1A2	21	5	0.675534	0.197098	2.07039	1.77712		0.00582835	0.0143251	0.0043083	FALSE
EEF1E1	361	134	18.7203	8.51518	1.42977	1.1365	1.1365	2.22045e-16	1.6305e-15	4.88428e-16	TRUE
EEPD1	16	30	0.220394	0.50639	-0.906891	-1.20016		0.00567876	0.0139838	0.00420692	FALSE
EFCAB10	16	1	1.35208	0.103554	4	3.70673	3.70673	0.000297397	0.000894179	0.000269025	TRUE
EFCAB3	2	4	0.0736166	0.180422	-1	-1.29327		0.283962	0.37367	0.112248	FALSE
EFCAB4A	33	3	1.17063	0.130409	3.45943	3.16616	3.16616	1.23154e-06	4.75431e-06	1.42998e-06	TRUE
EFCAB5	9	3	0.0916637	0.037442	1.58496	1.29169		0.152851	0.244375	0.0734651	FALSE
EFCAB6	4	8	0.0523934	0.128407	-1	-1.29327		0.129702	0.212808	0.0640026	FALSE
EFEMP1	171	1	3.56822	0.0255704	7.41785	7.12458	7.12458	0	0	0	TRUE
EFHC2	2	4	0.0397059	0.0973123	-1	-1.29327		0.283962	0.37367	0.112248	FALSE
EFHD1	20	6	0.612831	0.225292	1.73697	1.4437		0.0204242	0.0447909	0.0134737	FALSE
EFR3A	2747	1109	32.7579	16.2058	1.3086	1.01533	1.01533	0	0	0	TRUE
EFS	84	1	1.73932	0.0253736	6.39232	6.09905	6.09905	0	0	0	TRUE
EGFEM1P	4	16	0.0672168	0.329474	-2	-2.29327		0.00129097	0.00353828	0.00106446	FALSE
EGFL6	5	1	0.132734	0.0325308	2.32193	2.02866		0.141664	0.2294	0.0687673	FALSE
EGFLAM	4	1	0.047324	0.0144979	2	1.70673		0.241954	0.350692	0.105066	FALSE
EGFR	2481	536	24.3765	6.45345	2.21062	1.91735	1.91735	0	0	0	TRUE
EGLN3	174	8	4.12702	0.23252	4.44294	4.14967	4.14967	0	0	0	TRUE
EGOT	3	1	0.13248	0.0541142	1.58496	1.29169		0.409177	0.509971	0.152529	FALSE
EGR2	5	18	0.102544	0.452373	-1.848	-2.14127		0.00108322	0.00299733	0.000901661	FALSE
EGR4	4	1	0.108827	0.0333396	2	1.70673		0.241954	0.350692	0.105066	FALSE
EHF	67	5	0.767093	0.0701498	3.74416	3.45089	3.45089	6.68132e-13	4.04904e-12	1.2182e-12	TRUE
EID3	53	18	2.323	0.966781	1.558	1.26473	1.26473	0.000642673	0.0018396	0.000553465	TRUE
EIF1AX	2489	1006	36.2659	17.962	1.30694	1.01367	1.01367	0	0	0	TRUE
EIF1AY	4	1	0.185789	0.0569172	2	1.70673		0.241954	0.350692	0.105066	FALSE
ELAVL2	28	1	0.420207	0.0183903	4.80735	4.51409	4.51409	2.90273e-07	1.18902e-06	3.57731e-07	TRUE
ELAVL3	12	1	0.165472	0.0168977	3.58496	3.29169		0.0029007	0.00754141	0.00226819	FALSE
ELF3	117	4	2.32637	0.0974622	4.87036	4.57709	4.57709	0	0	0	TRUE
ELFN2	424	113	3.27403	1.06925	1.90774	1.61447	1.61447	0	0	0	TRUE
ELMO1	3	7	0.0289126	0.0826697	-1.22239	-1.51566		0.109467	0.19025	0.0571836	FALSE
ELMO3	5	2	0.128507	0.0629896	1.32193	1.02866		0.373907	0.473127	0.142079	FALSE
ELOVL7	250	2	4.15884	0.0407704	6.96578	6.67251	6.67251	0	0	0	TRUE
ELTD1	31	5	0.55303	0.109305	2.63227	2.339	2.339	6.39873e-05	0.000207474	6.24211e-05	TRUE
EMC7	738	275	45.2484	20.6615	1.42419	1.13092	1.13092	0	0	0	TRUE
EMILIN2	234	23	3.76839	0.45389	3.3468	3.05353	3.05353	0	0	0	TRUE
EMP3	890	309	69.3124	29.4892	1.5262	1.23293	1.23293	0	0	0	TRUE
EN2	9	1	0.171151	0.0233034	3.16993	2.87666		0.015682	0.0351185	0.0105582	FALSE
ENG	1055	158	21.3119	3.91119	2.73925	2.44598	2.44598	0	0	0	TRUE
ENO1-AS1	1	2	0.144757	0.354776	-1	-1.29327		0.448668	0.547052	0.163626	FALSE
ENO3	75	22	3.17101	1.13984	1.76939	1.47612	1.47612	5.01314e-06	1.82569e-05	5.49206e-06	TRUE
ENPP3	3	8	0.061196	0.199975	-1.41504	-1.70831		0.0618108	0.116496	0.0350263	FALSE
ENTHD1	6	1	0.142941	0.0291937	2.58496	2.29169		0.0823335	0.148989	0.0446873	FALSE
ENTPD3	1	2	0.0231156	0.0566523	-1	-1.29327		0.448668	0.547052	0.163626	FALSE
EOGT	384	157	5.99123	3.0017	1.29034	0.997072	0.997072	3.06422e-14	2.00802e-13	6.04138e-14	TRUE
EPB41L4A	192	36	2.6335	0.605086	2.41504	2.12177	2.12177	0	0	0	TRUE
EPB41L4B	333	103	2.80813	1.06437	1.69288	1.39961	1.39961	0	0	0	TRUE
EPCAM	68	16	2.55541	0.73681	2.08746	1.79419	1.79419	5.90458e-07	2.35056e-06	7.07193e-07	TRUE
EPHA1	4	1	0.0767907	0.0235251	2	1.70673		0.241954	0.350692	0.105066	FALSE
EPHA4	89	32	0.905167	0.398815	1.47573	1.18246	1.18246	2.71784e-05	9.13459e-05	2.74825e-05	TRUE
EPHB1	9	3	0.12429	0.0507689	1.58496	1.29169		0.152851	0.244375	0.0734651	FALSE
EPHX2	25	8	0.70947	0.278206	1.64386	1.35059		0.0136903	0.0312605	0.00940456	FALSE
EPHX4	211	80	9.44043	4.38614	1.39917	1.1059	1.1059	9.06018e-10	4.49079e-09	1.35111e-09	TRUE
EPN2-AS1	1	4	0.0542536	0.265933	-2	-2.29327		0.107618	0.187772	0.0563839	FALSE
EPN2-IT1	1	2	0.078162	0.191562	-1	-1.29327		0.448668	0.547052	0.163626	FALSE
EPPK1	87	32	0.746627	0.336525	1.44294	1.14967	1.14967	4.96972e-05	0.000162837	4.89913e-05	TRUE
EPS8L2	616	111	12.6616	2.79585	2.47237	2.1791	2.1791	0	0	0	TRUE
EPSTI1	55	1	1.10931	0.0247157	5.78136	5.48809	5.48809	3.94129e-14	2.56574e-13	7.7181e-14	TRUE
EPT1	2055	704	16.3211	6.85163	1.54549	1.25222	1.25222	0	0	0	TRUE
ERAP2	118	34	1.33889	0.472743	1.79518	1.50191	1.50191	6.68882e-09	3.11677e-08	9.37719e-09	TRUE
ERBB3	108	13	1.1259	0.166074	3.05445	2.76118	2.76118	2.22045e-16	1.6305e-15	4.88428e-16	TRUE
ERC2-IT1	1	2	0.0286305	0.0701685	-1	-1.29327		0.448668	0.547052	0.163626	FALSE
ERGIC2	563	229	20.4549	10.1955	1.29779	1.00452	1.00452	0	0	0	TRUE
ERH	1498	605	120.741	59.756	1.30803	1.01476	1.01476	0	0	0	TRUE
ERMN	5	18	0.0819936	0.361714	-1.848	-2.14127		0.00108322	0.00299733	0.000901661	FALSE
ERN2	7	1	0.124843	0.021855	2.80735	2.51409		0.0475771	0.0945187	0.028391	FALSE
ERO1L	1107	421	21.5921	10.0627	1.39476	1.10149	1.10149	0	0	0	TRUE
ERP27	1	3	0.0420324	0.154521	-1.58496	-1.87823		0.22155	0.326464	0.0979353	FALSE
ERRFI1	10418	4017	214.958	101.567	1.37489	1.08162	1.08162	0	0	0	TRUE
ERVFRD-1	4	7	0.078162	0.167616	-0.807355	-1.10062		0.212853	0.315592	0.0949044	FALSE
ERVMER34-1	7	16	0.151401	0.424067	-1.19265	-1.48591		0.0171171	0.0380834	0.011456	FALSE
ERVV-1	4	1	0.103714	0.0317731	2	1.70673		0.241954	0.350692	0.105066	FALSE
ERVV-2	3	1	0.078036	0.0318755	1.58496	1.29169		0.409177	0.509971	0.152529	FALSE
ESM1	6	1	0.185434	0.0378722	2.58496	2.29169		0.0823335	0.148989	0.0446873	FALSE
ESPNL	21	4	0.289515	0.0675763	2.39232	2.09905		0.00208184	0.00551169	0.00165793	FALSE
ESR1	13	1	0.120451	0.011354	3.70044	3.40717		0.00164541	0.00443492	0.00133359	FALSE
ESRP2	50	4	0.802807	0.0787018	3.64386	3.35059	3.35059	8.91759e-10	4.42336e-09	1.33082e-09	TRUE
ESRRB	3	1	0.0642619	0.0262491	1.58496	1.29169		0.409177	0.509971	0.152529	FALSE
ETV1	1157	318	9.86242	3.3217	1.86329	1.57002	1.57002	0	0	0	TRUE
ETV2	5	2	0.217087	0.106409	1.32193	1.02866		0.373907	0.473127	0.142079	FALSE
ETV7	25	8	0.719271	0.28205	1.64386	1.35059		0.0136903	0.0312605	0.00940456	FALSE
EVC2	67	16	0.843204	0.246752	2.06609	1.77282	1.77282	8.79544e-07	3.45513e-06	1.03952e-06	TRUE
EXD1	1	2	0.0220047	0.0539297	-1	-1.29327		0.448668	0.547052	0.163626	FALSE
EXD3	4	9	0.089638	0.247148	-1.16993	-1.46319		0.077147	0.140756	0.0423292	FALSE
EXOC3L1	8	1	0.206846	0.031684	3	2.70673		0.0273666	0.0583699	0.0175437	FALSE
EXOSC8	309	110	14.1386	6.16771	1.4901	1.19683	1.19683	2.9976e-15	2.08068e-14	6.25674e-15	TRUE
EXTL1	77	1	1.23848	0.0197098	6.26679	5.97352	5.97352	0	0	0	TRUE
F11R	598	139	7.99336	2.27681	2.10506	1.81179	1.81179	0	0	0	TRUE
F2RL1	2136	593	47.8335	16.273	1.84881	1.55554	1.55554	0	0	0	TRUE
F2RL2	25	5	0.470704	0.115362	2.32193	2.02866		0.00101557	0.00282716	0.000850526	FALSE
F2RL3	1	6	0.0236403	0.173815	-2.58496	-2.87823		0.0246115	0.0531097	0.0159635	FALSE
F3	596	17	16.0797	0.562037	5.13171	4.83844	4.83844	0	0	0	TRUE
F5	5	1	0.0351682	0.00861912	2.32193	2.02866		0.141664	0.2294	0.0687673	FALSE
FABP3	114	19	6.70925	1.37027	2.58496	2.29169	2.29169	3.65263e-14	2.38128e-13	7.16436e-14	TRUE
FAIM2	13	5	0.176919	0.0833842	1.37851	1.08524		0.134275	0.219402	0.0660018	FALSE
FAM105A	8	3	0.0732824	0.0336755	1.41504	1.12177		0.227675	0.33339	0.100221	FALSE
FAM107A	13	1	0.242293	0.0228392	3.70044	3.40717		0.00164541	0.00443492	0.00133359	FALSE
FAM107B	363	110	6.19179	2.29925	1.72247	1.4292	1.4292	0	0	0	TRUE
FAM110B	265	20	3.91687	0.362248	3.72792	3.43465	3.43465	0	0	0	TRUE
FAM111A	553	218	9.05929	4.37631	1.34295	1.04968	1.04968	0	0	0	TRUE
FAM111B	122	44	2.21189	0.97755	1.47131	1.17804	1.17804	9.6792e-07	3.78246e-06	1.13796e-06	TRUE
FAM123A	3	1	0.0607926	0.0248321	1.58496	1.29169		0.409177	0.509971	0.152529	FALSE
FAM124A	5	16	0.0658525	0.258229	-1.67807	-1.97134		0.00352793	0.00904881	0.00272227	FALSE
FAM131C	2	10	0.0759104	0.465108	-2.32193	-2.6152		0.00592803	0.0145427	0.00437348	FALSE
FAM133A	3	1	0.0566995	0.0231601	1.58496	1.29169		0.409177	0.509971	0.152529	FALSE
FAM133B	9	3	0.235436	0.0961689	1.58496	1.29169		0.152851	0.244375	0.0734651	FALSE
FAM135B	9	3	0.0834611	0.0340915	1.58496	1.29169		0.152851	0.244375	0.0734651	FALSE
FAM13A-AS1	3	5	0.0603381	0.123232	-0.736966	-1.03024		0.318668	0.413914	0.124431	FALSE
FAM155B	4	1	0.0642566	0.0196852	2	1.70673		0.241954	0.350692	0.105066	FALSE
FAM157A	1	2	0.0506367	0.124102	-1	-1.29327		0.448668	0.547052	0.163626	FALSE
FAM159B	1	3	0.066765	0.245444	-1.58496	-1.87823		0.22155	0.326464	0.0979353	FALSE
FAM163A	1	2	0.0221938	0.0543932	-1	-1.29327		0.448668	0.547052	0.163626	FALSE
FAM167B	7	2	0.472733	0.165512	1.80735	1.51409		0.155407	0.247357	0.0742947	FALSE
FAM172BP	13	4	0.365709	0.137891	1.70044	1.40717		0.0666929	0.124663	0.0374995	FALSE
FAM174B	33	54	0.810399	1.62503	-0.710493	-1.00376		0.00134083	0.00366551	0.00110274	FALSE
FAM176A	779	179	23.9266	6.73719	2.12166	1.82839	1.82839	0	0	0	TRUE
FAM176B	82	28	5.02283	2.10173	1.5502	1.25693	1.25693	2.39089e-05	8.08814e-05	2.43341e-05	TRUE
FAM178B	4	1	0.085882	0.0263103	2	1.70673		0.241954	0.350692	0.105066	FALSE
FAM179A	41	2	0.746063	0.0445969	4.35755	4.06428	4.06428	2.02601e-09	9.77153e-09	2.93988e-09	TRUE
FAM182A	2	4	0.0252639	0.0619174	-1	-1.29327		0.283962	0.37367	0.112248	FALSE
FAM182B	2	4	0.0214277	0.0525157	-1	-1.29327		0.283962	0.37367	0.112248	FALSE
FAM184A	4	11	0.0620936	0.209248	-1.45943	-1.7527		0.025722	0.0552263	0.016612	FALSE
FAM186A	5	2	0.0444334	0.0217797	1.32193	1.02866		0.373907	0.473127	0.142079	FALSE
FAM186B	11	18	0.210736	0.422572	-0.710493	-1.00376		0.0640809	0.120275	0.0361846	FALSE
FAM188B	8	3	0.188984	0.0868441	1.41504	1.12177		0.227675	0.33339	0.100221	FALSE
FAM18B1	571	200	20.6064	8.8446	1.51349	1.22022	1.22022	0	0	0	TRUE
FAM190A	11	2	0.0878935	0.0195829	2.45943	2.16616		0.02306	0.0500581	0.0150541	FALSE
FAM196B	597	111	10.8634	2.47513	2.42717	2.1339	2.1339	0	0	0	TRUE
FAM19A2	15	2	0.234146	0.0382567	2.90689	2.61362		0.00303795	0.00786941	0.002367	FALSE
FAM20A	14	5	0.195473	0.0855482	1.48543	1.19216		0.0939516	0.167134	0.0502667	FALSE
FAM212B	244	61	2.59225	0.794144	2	1.70673	1.70673	0	0	0	TRUE
FAM216A	399	156	16.9363	8.11435	1.35484	1.06157	1.06157	3.33067e-16	2.4255e-15	7.27122e-16	TRUE
FAM218A	1	6	0.0296972	0.218348	-2.58496	-2.87823		0.0246115	0.0531097	0.0159635	FALSE
FAM221B	1	2	0.0205807	0.0504399	-1	-1.29327		0.448668	0.547052	0.163626	FALSE
FAM227B	4	10	0.129512	0.396765	-1.32193	-1.6152		0.044947	0.0899162	0.0270443	FALSE
FAM228B	3	8	0.142731	0.466411	-1.41504	-1.70831		0.0618108	0.116496	0.0350263	FALSE
FAM22A	4	11	0.0785423	0.264679	-1.45943	-1.7527		0.025722	0.0552263	0.016612	FALSE
FAM22D	4	10	0.0465898	0.142729	-1.32193	-1.6152		0.044947	0.0899162	0.0270443	FALSE
FAM22G	10	19	0.122998	0.286375	-0.925999	-1.21927		0.0258153	0.0553737	0.0166581	FALSE
FAM24B	23	8	1.92347	0.819844	1.52356	1.23029		0.027771	0.059142	0.0177936	FALSE
FAM26F	6	2	0.349297	0.142678	1.58496	1.29169		0.243126	0.350194	0.105218	FALSE
FAM40B	91	21	1.03036	0.291374	2.11548	1.82221	1.82221	5.25374e-09	2.46569e-08	7.41831e-09	TRUE
FAM41C	3	1	0.113532	0.0463745	1.58496	1.29169		0.409177	0.509971	0.152529	FALSE
FAM43B	85	1	2.12539	0.030641	6.40939	6.11612	6.11612	0	0	0	TRUE
FAM46A	1415	417	16.2785	5.87864	1.76268	1.46941	1.46941	0	0	0	TRUE
FAM46B	91	20	2.47478	0.666512	2.18587	1.8926	1.8926	2.09787e-09	1.01001e-08	3.03836e-09	TRUE
FAM54A	80	32	2.88061	1.41198	1.32193	1.02866	1.02866	0.000375521	0.00111148	0.000334377	TRUE
FAM58BP	2	6	0.130692	0.480455	-1.58496	-1.87823		0.083852	0.15094	0.0453819	FALSE
FAM66C	1	3	0.0197678	0.0726714	-1.58496	-1.87823		0.22155	0.326464	0.0979353	FALSE
FAM70A	60	5	1.10772	0.113118	3.58496	3.29169	3.29169	2.75385e-11	1.50965e-10	4.54198e-11	TRUE
FAM71A	1	3	0.0276852	0.101777	-1.58496	-1.87823		0.22155	0.326464	0.0979353	FALSE
FAM71D	6	1	0.216408	0.0441983	2.58496	2.29169		0.0823335	0.148989	0.0446873	FALSE
FAM71E1	7	2	0.368924	0.129167	1.80735	1.51409		0.155407	0.247357	0.0742947	FALSE
FAM71F1	16	3	0.601274	0.138152	2.41504	2.12177		0.00682392	0.0165508	0.0049783	FALSE
FAM72A	145	48	5.01417	2.03402	1.59495	1.30168	1.30168	7.83039e-09	3.62615e-08	1.09093e-08	TRUE
FAM75D3	4	1	0.0524147	0.0160574	2	1.70673		0.241954	0.350692	0.105066	FALSE
FAM75D4	3	1	0.0393429	0.0160705	1.58496	1.29169		0.409177	0.509971	0.152529	FALSE
FAM78A	11	18	0.180432	0.361806	-0.710493	-1.00376		0.0640809	0.120275	0.0361846	FALSE
FAM78B	5	1	0.217967	0.0534199	2.32193	2.02866		0.141664	0.2294	0.0687673	FALSE
FAM83A	11	2	0.198263	0.0441736	2.45943	2.16616		0.02306	0.0500581	0.0150541	FALSE
FAM83C	6	2	0.122353	0.0499779	1.58496	1.29169		0.243126	0.350194	0.105218	FALSE
FAM84B	180	26	2.12026	0.375294	2.79141	2.49814	2.49814	0	0	0	TRUE
FAM91A2	5	1	0.254782	0.0624427	2.32193	2.02866		0.141664	0.2294	0.0687673	FALSE
FANK1	6	1	0.298897	0.0610455	2.58496	2.29169		0.0823335	0.148989	0.0446873	FALSE
FAS	1427	185	34.2617	5.44301	2.94739	2.65412	2.65412	0	0	0	TRUE
FAS-AS1	17	2	0.707184	0.101952	3.08746	2.79419		0.00107164	0.00296853	0.000892812	FALSE
FAT2	139	3	0.61737	0.0163281	5.53398	5.24071	5.24071	0	0	0	TRUE
FBLL1	1	2	0.0610225	0.149556	-1	-1.29327		0.448668	0.547052	0.163626	FALSE
FBLN5	143	15	3.50639	0.450712	3.25298	2.95971	2.95971	0	0	0	TRUE
FBN3	1	2	0.00719993	0.0176458	-1	-1.29327		0.448668	0.547052	0.163626	FALSE
FBP1	21	5	0.754898	0.220253	2.07039	1.77712		0.00582835	0.0143251	0.0043083	FALSE
FBXL13	39	13	0.771891	0.315296	1.58496	1.29169		0.00292213	0.00759273	0.00228436	FALSE
FBXO2	622	18	23.4154	0.830361	5.11085	4.81758	4.81758	0	0	0	TRUE
FBXO22	595	230	8.93355	4.23173	1.37126	1.07799	1.07799	0	0	0	TRUE
FBXO24	1	2	0.0260856	0.0639313	-1	-1.29327		0.448668	0.547052	0.163626	FALSE
FBXO40	3	1	0.0338492	0.0138264	1.58496	1.29169		0.409177	0.509971	0.152529	FALSE
FBXO6	64	24	2.6675	1.2258	1.41504	1.12177	1.12177	0.000644582	0.0018448	0.000555031	TRUE
FBXW10	3	1	0.047379	0.019353	1.58496	1.29169		0.409177	0.509971	0.152529	FALSE
FCHO1	20	6	0.388225	0.142721	1.73697	1.4437		0.0204242	0.0447909	0.0134737	FALSE
FCRL3	4	1	0.0855406	0.0262057	2	1.70673		0.241954	0.350692	0.105066	FALSE
FCRLA	11	3	0.300541	0.100442	1.87447	1.5812		0.0660709	0.123598	0.0371703	FALSE
FCRLB	7	12	0.255618	0.536979	-0.777608	-1.07088		0.110731	0.19201	0.0577562	FALSE
FDXR	463	126	12.176	4.06048	1.87759	1.58432	1.58432	0	0	0	TRUE
FER1L6	2	5	0.0213392	0.0653734	-1.32193	-1.6152		0.156233	0.247911	0.0745255	FALSE
FERMT1	1366	342	17.1212	5.25283	1.99789	1.70462	1.70462	0	0	0	TRUE
FERMT3	4	8	0.101194	0.248009	-1	-1.29327		0.129702	0.212808	0.0640026	FALSE
FES	9	1	0.207076	0.0281949	3.16993	2.87666		0.015682	0.0351185	0.0105582	FALSE
FETUB	6	2	0.238089	0.0972525	1.58496	1.29169		0.243126	0.350194	0.105218	FALSE
FEZ1	52	5	1.10763	0.13051	3.37851	3.08524	3.08524	1.80984e-09	8.76762e-09	2.63753e-09	TRUE
FGD4	11	1	0.0856154	0.00953767	3.45943	3.16616		0.00510339	0.0126882	0.00381552	FALSE
FGF11	40	11	0.951186	0.320539	1.8625	1.56923	1.56923	0.000490955	0.00143539	0.000431854	TRUE
FGF12	6	1	0.0602162	0.0122983	2.58496	2.29169		0.0823335	0.148989	0.0446873	FALSE
FGF13	188	43	3.51611	0.985499	2.12832	1.83505	1.83505	0	0	0	TRUE
FGF14	8	1	0.170798	0.0261623	3	2.70673		0.0273666	0.0583699	0.0175437	FALSE
FGF14-AS2	8	2	0.457885	0.140275	2	1.70673		0.0979659	0.173459	0.0521322	FALSE
FGF17	1	2	0.0528329	0.129484	-1	-1.29327		0.448668	0.547052	0.163626	FALSE
FGF19	3	1	0.0906342	0.0370215	1.58496	1.29169		0.409177	0.509971	0.152529	FALSE
FGF2	3838	337	36.5793	3.93589	3.50953	3.21626	3.21626	0	0	0	TRUE
FGF9	46	4	0.655594	0.0698587	3.52356	3.23029	3.23029	7.44208e-09	3.45543e-08	1.03949e-08	TRUE
FGFBP1	11	4	0.52296	0.233034	1.45943	1.16616		0.144563	0.23268	0.0699839	FALSE
FGFR1OP	288	102	9.86408	4.28102	1.4975	1.20423	1.20423	1.89848e-14	1.25467e-13	3.77483e-14	TRUE
FGR	2	5	0.0465646	0.142652	-1.32193	-1.6152		0.156233	0.247911	0.0745255	FALSE
FHAD1	64	1	0.811779	0.0155432	6	5.70673	5.70673	2.22045e-16	1.6305e-15	4.88428e-16	TRUE
FHDC1	430	55	4.28419	0.6715	2.96683	2.67356	2.67356	0	0	0	TRUE
FHIT	1	10	0.059231	0.725825	-3.32193	-3.6152		0.0012001	0.00329928	0.000992359	FALSE
FHL2	1636	305	46.9227	10.7197	2.42329	2.13002	2.13002	0	0	0	TRUE
FKBP1B	22	41	1.42606	3.25674	-0.89812	-1.19139		0.00130718	0.00357956	0.00107695	FALSE
FLG	633	34	3.20606	0.211023	4.2186	3.92533	3.92533	0	0	0	TRUE
FLJ11235	5	1	0.230908	0.0565915	2.32193	2.02866		0.141664	0.2294	0.0687673	FALSE
FLJ12825	1	2	0.0163779	0.0401395	-1	-1.29327		0.448668	0.547052	0.163626	FALSE
FLJ13224	5	2	0.198042	0.0970735	1.32193	1.02866		0.373907	0.473127	0.142079	FALSE
FLJ14107	6	12	0.210642	0.516248	-1	-1.29327		0.0634782	0.119255	0.0358709	FALSE
FLJ14186	22	37	0.294803	0.607566	-0.750022	-1.04329		0.0061242	0.0149885	0.00450892	FALSE
FLJ26850	1	2	0.0449595	0.110188	-1	-1.29327		0.448668	0.547052	0.163626	FALSE
FLJ27352	4	10	0.343414	1.05206	-1.32193	-1.6152		0.044947	0.0899162	0.0270443	FALSE
FLJ27354	1	5	0.0818273	0.501362	-2.32193	-2.6152		0.0516822	0.101739	0.0305947	FALSE
FLJ30679	3	1	0.0978209	0.039957	1.58496	1.29169		0.409177	0.509971	0.152529	FALSE
FLJ33065	3	1	0.0917071	0.0374597	1.58496	1.29169		0.409177	0.509971	0.152529	FALSE
FLJ34503	1	2	0.0321843	0.0788783	-1	-1.29327		0.448668	0.547052	0.163626	FALSE
FLJ35282	4	1	0.110033	0.033709	2	1.70673		0.241954	0.350692	0.105066	FALSE
FLJ35390	2	4	0.0734909	0.180114	-1	-1.29327		0.283962	0.37367	0.112248	FALSE
FLJ35946	13	22	0.41345	0.857403	-0.758992	-1.05226		0.0332871	0.0685504	0.0206242	FALSE
FLJ37201	14	4	0.246823	0.0864172	1.80735	1.51409		0.0445204	0.0891731	0.0268221	FALSE
FLJ39534	11	21	0.279598	0.6541	-0.932886	-1.22616		0.0185785	0.0411424	0.0123768	FALSE
FLJ39639	4	8	0.105752	0.259181	-1	-1.29327		0.129702	0.212808	0.0640026	FALSE
FLJ39739	12	2	0.727457	0.148573	2.58496	2.29169		0.0140134	0.0319442	0.0096081	FALSE
FLJ40852	4	1	0.114168	0.0349757	2	1.70673		0.241954	0.350692	0.105066	FALSE
FLJ41278	1	3	0.0203922	0.0749668	-1.58496	-1.87823		0.22155	0.326464	0.0979353	FALSE
FLJ41649	3	1	0.0620389	0.0253411	1.58496	1.29169		0.409177	0.509971	0.152529	FALSE
FLJ42289	1	2	0.0204568	0.0501362	-1	-1.29327		0.448668	0.547052	0.163626	FALSE
FLJ42393	2	6	0.056983	0.209484	-1.58496	-1.87823		0.083852	0.15094	0.0453819	FALSE
FLJ43663	38	14	0.758142	0.342277	1.44057	1.1473		0.00743114	0.0179439	0.00539075	FALSE
FLJ45513	1	2	0.0307437	0.0753476	-1	-1.29327		0.448668	0.547052	0.163626	FALSE
FLJ46284	1	2	0.0191806	0.0470083	-1	-1.29327		0.448668	0.547052	0.163626	FALSE
FLJ46300	7	2	0.13355	0.0467582	1.80735	1.51409		0.155407	0.247357	0.0742947	FALSE
FLRT1	21	5	0.417554	0.121828	2.07039	1.77712		0.00582835	0.0143251	0.0043083	FALSE
FLRT3	10	2	0.160442	0.0393215	2.32193	2.02866		0.0376761	0.0766716	0.0230479	FALSE
FLT1	20	5	0.107513	0.0329371	2	1.70673		0.00888463	0.0210811	0.00634175	FALSE
FLT3	4	1	0.0672168	0.0205921	2	1.70673		0.241954	0.350692	0.105066	FALSE
FLVCR2	3	7	0.0507428	0.145089	-1.22239	-1.51566		0.109467	0.19025	0.0571836	FALSE
FMN2	7	2	0.0702959	0.0246119	1.80735	1.51409		0.155407	0.247357	0.0742947	FALSE
FMNL1	153	45	2.4938	0.898806	1.76553	1.47226	1.47226	7.69447e-11	4.11545e-10	1.23818e-10	TRUE
FMO4	3	14	0.0905495	0.517816	-2.22239	-2.51566		0.00145526	0.00395934	0.00119078	FALSE
FNDC1	6	15	0.0591315	0.181152	-1.32193	-1.6152		0.0140572	0.0320189	0.00963054	FALSE
FNDC5	1	10	0.0202769	0.248477	-3.32193	-3.6152		0.0012001	0.00329928	0.000992359	FALSE
FOLR1	51	12	2.63412	0.759503	2.08746	1.79419	1.79419	1.52393e-05	5.2618e-05	1.58308e-05	TRUE
FOSL1	1278	441	49.4664	20.9171	1.53504	1.24177	1.24177	0	0	0	TRUE
FOXA1	6	1	0.114607	0.0234068	2.58496	2.29169		0.0823335	0.148989	0.0446873	FALSE
FOXA3	21	1	0.681648	0.0397762	4.39232	4.09905	4.09905	1.67791e-05	5.77377e-05	1.73711e-05	TRUE
FOXD1	48	8	1.36639	0.279065	2.58496	2.29169	2.29169	8.93103e-07	3.50533e-06	1.05452e-06	TRUE
FOXD2	14	3	0.19334	0.0507689	2.22239	1.92912		0.0173336	0.0385418	0.0115945	FALSE
FOXD2-AS1	31	6	0.798331	0.189346	2.36923	2.07596	2.07596	0.000204108	0.000624601	0.000187904	TRUE
FOXD4	5	2	0.147604	0.0723502	1.32193	1.02866		0.373907	0.473127	0.142079	FALSE
FOXD4L1	3	1	0.0937036	0.0382752	1.58496	1.29169		0.409177	0.509971	0.152529	FALSE
FOXF1	4	1	0.100799	0.0308801	2	1.70673		0.241954	0.350692	0.105066	FALSE
FOXF2	1	3	0.0295207	0.108525	-1.58496	-1.87823		0.22155	0.326464	0.0979353	FALSE
FOXI1	11	1	0.309312	0.0344577	3.45943	3.16616		0.00510339	0.0126882	0.00381552	FALSE
FOXI2	8	3	0.162522	0.0746837	1.41504	1.12177		0.227675	0.33339	0.100221	FALSE
FOXJ1	13	2	0.317918	0.0599356	2.70044	2.40717		0.00846289	0.0201751	0.00606633	FALSE
FOXP3	4	1	0.108416	0.0332137	2	1.70673		0.241954	0.350692	0.105066	FALSE
FOXR2	7	1	0.162041	0.0283668	2.80735	2.51409		0.0475771	0.0945187	0.028391	FALSE
FOXS1	33	1	1.61649	0.0600265	5.04439	4.75112	4.75112	1.57648e-08	7.14104e-08	2.14823e-08	TRUE
FRAT1	18	34	0.438367	1.01468	-0.917538	-1.21081		0.00302456	0.00783773	0.00235807	FALSE
FREM1	12	1	0.0757693	0.0077374	3.58496	3.29169		0.0029007	0.00754141	0.00226819	FALSE
FRK	4	1	0.0906448	0.0277694	2	1.70673		0.241954	0.350692	0.105066	FALSE
FRMD3	5	2	0.0535605	0.0262535	1.32193	1.02866		0.373907	0.473127	0.142079	FALSE
FRMD6	1190	384	14.5509	5.75381	1.63178	1.33851	1.33851	0	0	0	TRUE
FRMPD1	5	1	0.0656649	0.0160934	2.32193	2.02866		0.141664	0.2294	0.0687673	FALSE
FRMPD2	7	2	0.08671	0.0303588	1.80735	1.51409		0.155407	0.247357	0.0742947	FALSE
FRMPD2P1	1	2	0.0331596	0.0812686	-1	-1.29327		0.448668	0.547052	0.163626	FALSE
FRRS1L	1	8	0.0542992	0.532312	-3	-3.29327		0.00548112	0.0135317	0.00406992	FALSE
FSD1L	41	16	0.584205	0.279373	1.35755	1.06428		0.00885155	0.0210149	0.00632258	FALSE
FSD2	1	2	0.0258972	0.0634697	-1	-1.29327		0.448668	0.547052	0.163626	FALSE
FSTL4	12	4	0.14395	0.0587997	1.58496	1.29169		0.0988031	0.174544	0.0524931	FALSE
FSTL5	5	1	0.066765	0.016363	2.32193	2.02866		0.141664	0.2294	0.0687673	FALSE
FUCA1	255	97	7.77669	3.62501	1.39444	1.10117	1.10117	1.94076e-11	1.0747e-10	3.23336e-11	TRUE
FXYD3	5	2	0.138783	0.0680266	1.32193	1.02866		0.373907	0.473127	0.142079	FALSE
FXYD5	881	216	34.7671	10.4455	2.02811	1.73484	1.73484	0	0	0	TRUE
FYB	3	1	0.0392632	0.0160379	1.58496	1.29169		0.409177	0.509971	0.152529	FALSE
FYN	56	17	0.932781	0.346995	1.71989	1.42662	1.42662	0.000120426	0.000378693	0.000113934	TRUE
FZD6	1255	427	20.6013	8.58939	1.55538	1.26211	1.26211	0	0	0	TRUE
GABARAPL3	10	2	0.342503	0.0839416	2.32193	2.02866		0.0376761	0.0766716	0.0230479	FALSE
GABPB2	25	44	0.826444	1.78242	-0.815575	-1.10885		0.00167632	0.00451161	0.00135737	FALSE
GABRA1	8	1	0.0963429	0.0147575	3	2.70673		0.0273666	0.0583699	0.0175437	FALSE
GABRA2	6	1	0.125851	0.0257034	2.58496	2.29169		0.0823335	0.148989	0.0446873	FALSE
GABRB3	3	6	0.0312799	0.0766618	-1	-1.29327		0.18943	0.295566	0.0888561	FALSE
GABRG2	3	1	0.0475068	0.0194052	1.58496	1.29169		0.409177	0.509971	0.152529	FALSE
GABRR1	3	1	0.0552125	0.0225527	1.58496	1.29169		0.409177	0.509971	0.152529	FALSE
GAD2	3	8	0.0657006	0.214695	-1.41504	-1.70831		0.0618108	0.116496	0.0350263	FALSE
GADD45A	372	119	17.4036	6.82223	1.64434	1.35107	1.35107	0	0	0	TRUE
GAL	90	13	7.46859	1.32197	2.79141	2.49814	2.49814	1.46239e-12	8.68031e-12	2.61158e-12	TRUE
GAL3ST3	12	21	0.233356	0.500426	-0.807355	-1.10062		0.0309496	0.0640891	0.01928	FALSE
GAL3ST4	101	27	2.56722	0.840986	1.90332	1.61005	1.61005	1.68026e-08	7.5882e-08	2.283e-08	TRUE
GALNT14	6	1	0.113366	0.0231533	2.58496	2.29169		0.0823335	0.148989	0.0446873	FALSE
GALNTL2	1	4	0.0139112	0.0681878	-2	-2.29327		0.107618	0.187772	0.0563839	FALSE
GALNTL4	513	187	13.1691	5.8825	1.45592	1.16265	1.16265	0	0	0	TRUE
GATA2	38	1	0.651793	0.0210188	5.24793	4.95466	4.95466	8.48599e-10	4.22014e-09	1.26921e-09	TRUE
GATM	15	3	0.374488	0.0917807	2.32193	2.02866		0.0109133	0.0254292	0.0076498	FALSE
GATSL3	65	17	2.58725	0.829195	1.9349	1.64164	1.64164	4.44651e-06	1.62813e-05	4.89843e-06	TRUE
GBE1	1123	409	23.3956	10.4414	1.45719	1.16392	1.16392	0	0	0	TRUE
GBP1	825	200	17.4634	5.18786	2.04439	1.75112	1.75112	0	0	0	TRUE
GBP1P1	36	7	1.88349	0.448788	2.36257	2.0693	2.0693	6.49722e-05	0.000210465	6.33209e-05	TRUE
GBP3	518	138	11.001	3.5914	1.90828	1.61501	1.61501	0	0	0	TRUE
GBP4	56	5	0.588358	0.0643734	3.48543	3.19216	3.19216	2.25413e-10	1.16855e-09	3.51573e-10	TRUE
GBP5	135	48	2.15153	0.937427	1.49185	1.19858	1.19858	1.75896e-07	7.34038e-07	2.20844e-07	TRUE
GCA	11	4	0.220211	0.0981271	1.45943	1.16616		0.144563	0.23268	0.0699839	FALSE
GCH1	295	51	6.51136	1.37944	2.53215	2.23888	2.23888	0	0	0	TRUE
GCKR	3	1	0.0885216	0.0361586	1.58496	1.29169		0.409177	0.509971	0.152529	FALSE
GCLM	601	232	12.6225	5.97094	1.37324	1.07997	1.07997	0	0	0	TRUE
GCNT2	291	66	2.57257	0.714992	2.14048	1.84721	1.84721	0	0	0	TRUE
GCNT3	16	3	0.464891	0.106816	2.41504	2.12177		0.00682392	0.0165508	0.0049783	FALSE
GCSAM	10	20	0.193183	0.473459	-1	-1.29327		0.0165813	0.0370012	0.0111316	FALSE
GDAP1L1	1	2	0.0218188	0.0534741	-1	-1.29327		0.448668	0.547052	0.163626	FALSE
GDF15	318	15	17.1089	0.988937	4.40599	4.11272	4.11272	0	0	0	TRUE
GDF9	6	12	0.191768	0.46999	-1	-1.29327		0.0634782	0.119255	0.0358709	FALSE
GDPD3	14	5	0.823192	0.360268	1.48543	1.19216		0.0939516	0.167134	0.0502667	FALSE
GDPGP1	11	27	0.52567	1.58113	-1.29546	-1.58873		0.0011334	0.00312826	0.000941173	FALSE
GEMIN8P4	28	6	1.06212	0.278901	2.22239	1.92912	1.92912	0.000764889	0.00216704	0.000651889	TRUE
GFAP	16	6	0.256071	0.117672	1.41504	1.12177		0.0879963	0.157671	0.0474266	FALSE
GFI1B	6	1	0.216287	0.0441736	2.58496	2.29169		0.0823335	0.148989	0.0446873	FALSE
GFPT1	1590	539	11.7952	4.8998	1.56067	1.2674	1.2674	0	0	0	TRUE
GFPT2	825	279	17.6896	7.33081	1.56413	1.27086	1.27086	0	0	0	TRUE
GFRA3	1	3	0.0334344	0.122913	-1.58496	-1.87823		0.22155	0.326464	0.0979353	FALSE
GGN	1	4	0.029973	0.146917	-2	-2.29327		0.107618	0.187772	0.0563839	FALSE
GGT1	245	5	6.07903	0.152027	5.61471	5.32144	5.32144	0	0	0	TRUE
GGT3P	37	1	1.17327	0.038858	5.20945	4.91618	4.91618	1.52322e-09	7.43341e-09	2.23643e-09	TRUE
GGT5	10	2	0.258557	0.063368	2.32193	2.02866		0.0376761	0.0766716	0.0230479	FALSE
GHR	10	1	0.105098	0.0128789	3.32193	3.02866		0.00895804	0.0212154	0.00637545	FALSE
GHSR	5	1	0.104503	0.0256118	2.32193	2.02866		0.141664	0.2294	0.0687673	FALSE
GIMAP2	39	1	1.74612	0.0548647	5.2854	4.99213	4.99213	4.72633e-10	2.39101e-09	7.19274e-10	TRUE
GIPC2	1	2	0.0228699	0.0560503	-1	-1.29327		0.448668	0.547052	0.163626	FALSE
GIPC3	2	5	0.0299105	0.0916318	-1.32193	-1.6152		0.156233	0.247911	0.0745255	FALSE
GIPR	1	2	0.0318981	0.0781768	-1	-1.29327		0.448668	0.547052	0.163626	FALSE
GJA3	32	2	0.396922	0.0303996	4	3.70673	3.70673	3.12085e-07	1.27514e-06	3.83602e-07	TRUE
GJB4	6	2	0.136398	0.0557147	1.58496	1.29169		0.243126	0.350194	0.105218	FALSE
GJC2	16	6	0.433846	0.199366	1.41504	1.12177		0.0879963	0.157671	0.0474266	FALSE
GK	1	2	0.0141057	0.0345707	-1	-1.29327		0.448668	0.547052	0.163626	FALSE
GLA	355	124	16.1632	6.91837	1.51748	1.22421	1.22421	0	0	0	TRUE
GLB1L2	343	13	7.01892	0.325989	4.72163	4.42836	4.42836	0	0	0	TRUE
GLB1L3	95	1	2.08335	0.0268733	6.56986	6.27659	6.27659	0	0	0	TRUE
GLIPR1L2	7	2	0.12916	0.0452215	1.80735	1.51409		0.155407	0.247357	0.0742947	FALSE
GLIS3-AS1	10	22	0.884408	2.38429	-1.1375	-1.43077		0.00659072	0.0160458	0.00482669	FALSE
GLMN	172	68	5.46487	2.64755	1.3388	1.04553	1.04553	1.25839e-07	5.32058e-07	1.60076e-07	TRUE
GLS2	35	12	0.86148	0.361944	1.54432	1.25105		0.00595666	0.0146005	0.00439247	FALSE
GLTPD2	4	1	0.211332	0.0647422	2	1.70673		0.241954	0.350692	0.105066	FALSE
GLUD1P7	7	12	0.122841	0.258054	-0.777608	-1.07088		0.110731	0.19201	0.0577562	FALSE
GMFG	2	11	0.196535	1.3246	-2.45943	-2.7527		0.00297456	0.00771756	0.00232147	FALSE
GNA14	664	76	17.2096	2.41378	3.12711	2.83384	2.83384	0	0	0	TRUE
GNA15	6	1	0.181694	0.0371083	2.58496	2.29169		0.0823335	0.148989	0.0446873	FALSE
GNAO1	17	2	0.138527	0.019971	3.08746	2.79419		0.00107164	0.00296853	0.000892812	FALSE
GNAT2	2	11	0.094596	0.637556	-2.45943	-2.7527		0.00297456	0.00771756	0.00232147	FALSE
GNG10	6	2	0.308662	0.12608	1.58496	1.29169		0.243126	0.350194	0.105218	FALSE
GNG3	6	2	0.40733	0.166383	1.58496	1.29169		0.243126	0.350194	0.105218	FALSE
GNMT	1	4	0.0604511	0.296311	-2	-2.29327		0.107618	0.187772	0.0563839	FALSE
GNPDA2	258	97	7.00755	3.2285	1.41131	1.11804	1.11804	8.33622e-12	4.7209e-11	1.42034e-11	TRUE
GOLGA6L10	7	14	0.127413	0.312266	-1	-1.29327		0.0450141	0.0899748	0.0270633	FALSE
GOLGA7B	9	1	0.0901141	0.0122697	3.16993	2.87666		0.015682	0.0351185	0.0105582	FALSE
GOLGA8G	2	4	0.024446	0.0599129	-1	-1.29327		0.283962	0.37367	0.112248	FALSE
GOLT1B	868	338	17.127	8.17263	1.36067	1.0674	1.0674	0	0	0	TRUE
GP1BA	7	14	0.180701	0.442867	-1	-1.29327		0.0450141	0.0899748	0.0270633	FALSE
GP6	4	1	0.113966	0.0349139	2	1.70673		0.241954	0.350692	0.105066	FALSE
GPA33	10	4	0.231156	0.113305	1.32193	1.02866		0.208577	0.310151	0.0932645	FALSE
GPC5	36	1	0.807022	0.0274705	5.16993	4.87666	4.87666	2.73336e-09	1.30585e-08	3.92789e-09	TRUE
GPC6-AS2	1	2	0.0991732	0.243057	-1	-1.29327		0.448668	0.547052	0.163626	FALSE
GPD2	1378	546	14.4543	7.01816	1.3356	1.04233	1.04233	0	0	0	TRUE
GPHA2	3	1	0.259284	0.10591	1.58496	1.29169		0.409177	0.509971	0.152529	FALSE
GPM6A	13	2	0.19006	0.035831	2.70044	2.40717		0.00846289	0.0201751	0.00606633	FALSE
GPN3	305	120	11.1629	5.38197	1.34577	1.0525	1.0525	1.48825e-12	8.82868e-12	2.65621e-12	TRUE
GPR1	10	4	0.243813	0.119509	1.32193	1.02866		0.208577	0.310151	0.0932645	FALSE
GPR112	7	2	0.0455072	0.0159329	1.80735	1.51409		0.155407	0.247357	0.0742947	FALSE
GPR123	3	1	0.0452219	0.0184719	1.58496	1.29169		0.409177	0.509971	0.152529	FALSE
GPR126	2545	233	23.6043	2.64815	3.44926	3.15599	3.15599	0	0	0	TRUE
GPR133	3	1	0.0359742	0.0146945	1.58496	1.29169		0.409177	0.509971	0.152529	FALSE
GPR143	4	1	0.152268	0.046648	2	1.70673		0.241954	0.350692	0.105066	FALSE
GPR146	3	9	0.110236	0.405256	-1.58496	-1.87823		0.0342352	0.0702205	0.021117	FALSE
GPR156	4	8	0.0615901	0.150947	-1	-1.29327		0.129702	0.212808	0.0640026	FALSE
GPR158	5	12	0.0484553	0.142507	-1.26303	-1.5563		0.0325715	0.0671725	0.0202035	FALSE
GPR179	2	4	0.0161809	0.0396566	-1	-1.29327		0.283962	0.37367	0.112248	FALSE
GPR18	2	4	0.0777384	0.190524	-1	-1.29327		0.283962	0.37367	0.112248	FALSE
GPR20	1	2	0.0423078	0.103689	-1	-1.29327		0.448668	0.547052	0.163626	FALSE
GPR22	1	3	0.0217673	0.0800219	-1.58496	-1.87823		0.22155	0.326464	0.0979353	FALSE
GPR37	10	2	0.218262	0.0534922	2.32193	2.02866		0.0376761	0.0766716	0.0230479	FALSE
GPR37L1	6	2	0.157532	0.0643472	1.58496	1.29169		0.243126	0.350194	0.105218	FALSE
GPR39	69	26	1.57914	0.72917	1.40808	1.11481	1.11481	0.000422992	0.0012446	0.000374454	TRUE
GPR63	44	4	0.466609	0.0519809	3.45943	3.16616	3.16616	2.13281e-08	9.55511e-08	2.87477e-08	TRUE
GPR64	13	1	0.172945	0.0163023	3.70044	3.40717		0.00164541	0.00443492	0.00133359	FALSE
GPR65	3	1	0.0428318	0.0174956	1.58496	1.29169		0.409177	0.509971	0.152529	FALSE
GPR68	22	4	0.469385	0.10458	2.45943	2.16616		0.0013103	0.00358713	0.00107908	FALSE
GPR77	4	1	0.200658	0.0614724	2	1.70673		0.241954	0.350692	0.105066	FALSE
GPR78	5	2	0.0717672	0.0351778	1.32193	1.02866		0.373907	0.473127	0.142079	FALSE
GPR85	10	2	0.121494	0.029776	2.32193	2.02866		0.0376761	0.0766716	0.0230479	FALSE
GPR97	3	1	0.0725413	0.0296311	1.58496	1.29169		0.409177	0.509971	0.152529	FALSE
GPRASP1	18	32	0.193138	0.420754	-0.830075	-1.12334		0.00676454	0.0164323	0.00494387	FALSE
GPRC5A	195	65	4.41584	1.80374	1.58496	1.29169	1.29169	2.85e-11	1.56151e-10	4.698e-11	TRUE
GPRC5C	27	1	0.716174	0.0325041	4.75489	4.46162	4.46162	5.1911e-07	2.07675e-06	6.2469e-07	TRUE
GPX2	2	4	0.0861398	0.211114	-1	-1.29327		0.283962	0.37367	0.112248	FALSE
GPX3	177	32	6.48917	1.43764	2.46761	2.17434	2.17434	0	0	0	TRUE
GPX7	207	40	10.8741	2.57494	2.37156	2.07829	2.07829	0	0	0	TRUE
GRAMD2	10	2	0.196117	0.048065	2.32193	2.02866		0.0376761	0.0766716	0.0230479	FALSE
GRB7	34	6	0.812699	0.175746	2.5025	2.20923	2.20923	5.24968e-05	0.000171537	5.1609e-05	TRUE
GRHL2	6	2	0.0740812	0.0302601	1.58496	1.29169		0.243126	0.350194	0.105218	FALSE
GRIA4	6	17	0.0507761	0.176295	-1.5025	-1.79577		0.00479369	0.011989	0.00360703	FALSE
GRID2	3	1	0.0590144	0.0241057	1.58496	1.29169		0.409177	0.509971	0.152529	FALSE
GRID2IP	3	1	0.0418146	0.0170801	1.58496	1.29169		0.409177	0.509971	0.152529	FALSE
GRIK1-AS2	1	2	0.0601694	0.147465	-1	-1.29327		0.448668	0.547052	0.163626	FALSE
GRIK2	3	5	0.0402589	0.082223	-0.736966	-1.03024		0.318668	0.413914	0.124431	FALSE
GRIK5	58	9	1.05989	0.201538	2.68806	2.39479	2.39479	2.94318e-08	1.30383e-07	3.92273e-08	TRUE
GRIN1	4	1	0.0580983	0.0177986	2	1.70673		0.241954	0.350692	0.105066	FALSE
GRIN2C	3	5	0.0454234	0.0927708	-0.736966	-1.03024		0.318668	0.413914	0.124431	FALSE
GRIP1	12	3	0.153111	0.0469061	2	1.70673		0.0426928	0.0859895	0.0258594	FALSE
GRIP2	52	1	0.420914	0.00991912	5.70044	5.40717	5.40717	2.29816e-13	1.43532e-12	4.31834e-13	TRUE
GRK4	2	10	0.055801	0.341897	-2.32193	-2.6152		0.00592803	0.0145427	0.00437348	FALSE
GRM1	1	3	0.00930419	0.0342045	-1.58496	-1.87823		0.22155	0.326464	0.0979353	FALSE
GRM3	6	2	0.0909321	0.0371432	1.58496	1.29169		0.243126	0.350194	0.105218	FALSE
GRM4	3	1	0.0351963	0.0143767	1.58496	1.29169		0.409177	0.509971	0.152529	FALSE
GRM6	6	2	0.0630794	0.0257661	1.58496	1.29169		0.243126	0.350194	0.105218	FALSE
GRM7	3	1	0.0456913	0.0186636	1.58496	1.29169		0.409177	0.509971	0.152529	FALSE
GRTP1	2	4	0.0918375	0.225078	-1	-1.29327		0.283962	0.37367	0.112248	FALSE
GSC	1	2	0.0542992	0.133078	-1	-1.29327		0.448668	0.547052	0.163626	FALSE
GSDMB	3	11	0.107068	0.481075	-1.87447	-2.16774		0.0100247	0.0235145	0.00707255	FALSE
GSG1L	3	1	0.0385827	0.0157599	1.58496	1.29169		0.409177	0.509971	0.152529	FALSE
GSTO2	153	25	6.20864	1.24316	2.61353	2.32026	2.32026	0	0	0	TRUE
GSTT2	11	21	0.634656	1.48473	-0.932886	-1.22616		0.0185785	0.0411424	0.0123768	FALSE
GSTTP2	2	6	0.0623785	0.229319	-1.58496	-1.87823		0.083852	0.15094	0.0453819	FALSE
GTF2A2	784	301	31.9952	15.0528	1.38109	1.08782	1.08782	0	0	0	TRUE
GTF2F2	961	345	42.7005	18.785	1.47794	1.18467	1.18467	0	0	0	TRUE
GTF2H2C	11	1	0.337377	0.0375843	3.45943	3.16616		0.00510339	0.0126882	0.00381552	FALSE
GTF3C6	737	296	50.0863	24.6505	1.31607	1.0228	1.0228	0	0	0	TRUE
GUCA1B	4	9	0.113765	0.313672	-1.16993	-1.46319		0.077147	0.140756	0.0423292	FALSE
GUSBP9	5	9	0.529195	1.16727	-0.847997	-1.14127		0.145725	0.234177	0.0704299	FALSE
GYG2P1	1	2	0.0783517	0.192027	-1	-1.29327		0.448668	0.547052	0.163626	FALSE
GYPC	229	62	7.15271	2.37307	1.88501	1.59174	1.59174	0	0	0	TRUE
H19	9	3	0.251757	0.102836	1.58496	1.29169		0.152851	0.244375	0.0734651	FALSE
H2BFM	4	1	0.13722	0.0420377	2	1.70673		0.241954	0.350692	0.105066	FALSE
HAP1	5	2	0.0815586	0.0399772	1.32193	1.02866		0.373907	0.473127	0.142079	FALSE
HAPLN4	33	9	0.619703	0.207107	1.87447	1.5812		0.00145552	0.00395816	0.00119078	FALSE
HAS2	6	1	0.118281	0.0241572	2.58496	2.29169		0.0823335	0.148989	0.0446873	FALSE
HAS3	1241	260	16.3646	4.20137	2.25492	1.96165	1.96165	0	0	0	TRUE
HAVCR2	4	1	0.106275	0.0325576	2	1.70673		0.241954	0.350692	0.105066	FALSE
HBEGF	517	201	14.1554	6.74389	1.36297	1.0697	1.0697	0	0	0	TRUE
HBQ1	12	3	1.18643	0.363468	2	1.70673		0.0426928	0.0859895	0.0258594	FALSE
HCG11	473	140	5.37731	1.95036	1.75641	1.46314	1.46314	0	0	0	TRUE
HCG22	61	6	1.81403	0.21865	3.34577	3.0525	3.0525	9.1683e-11	4.88179e-10	1.46875e-10	TRUE
HCG23	3	1	0.314935	0.128642	1.58496	1.29169		0.409177	0.509971	0.152529	FALSE
HCG25	7	15	0.642863	1.68809	-1.09954	-1.39281		0.0279691	0.0595231	0.0179054	FALSE
HCN4	9	1	0.0803896	0.0109456	3.16993	2.87666		0.015682	0.0351185	0.0105582	FALSE
HCP5	135	4	3.43278	0.12464	5.07682	4.78355	4.78355	0	0	0	TRUE
HDC	4	1	0.0977468	0.0299451	2	1.70673		0.241954	0.350692	0.105066	FALSE
HDGFL1	1	3	0.0601694	0.221197	-1.58496	-1.87823		0.22155	0.326464	0.0979353	FALSE
HDHD1	552	201	14.564	6.49861	1.45747	1.1642	1.1642	0	0	0	TRUE
HEATR7B2	4	1	0.0489104	0.0149839	2	1.70673		0.241954	0.350692	0.105066	FALSE
HENMT1	10	4	0.316324	0.155051	1.32193	1.02866		0.208577	0.310151	0.0932645	FALSE
HEPH	421	2	5.75127	0.0334807	7.71768	7.42441	7.42441	0	0	0	TRUE
HEPHL1	5	2	0.0542445	0.0265888	1.32193	1.02866		0.373907	0.473127	0.142079	FALSE
HERC2P4	9	3	0.500048	0.204255	1.58496	1.29169		0.152851	0.244375	0.0734651	FALSE
HERC2P7	4	8	0.146399	0.358798	-1	-1.29327		0.129702	0.212808	0.0640026	FALSE
HERC5	44	7	0.807481	0.15742	2.65208	2.35881	2.35881	1.69691e-06	6.47116e-06	1.94693e-06	TRUE
HERC6	273	44	4.53211	0.895103	2.63333	2.34006	2.34006	0	0	0	TRUE
HES2	118	2	1.78833	0.0371432	5.88264	5.58937	5.58937	0	0	0	TRUE
HES7	50	13	1.9192	0.611471	1.94342	1.65015	1.65015	5.347e-05	0.00017452	5.25063e-05	TRUE
HEY2	1	2	0.0241623	0.0592178	-1	-1.29327		0.448668	0.547052	0.163626	FALSE
HEYL	3	12	0.0470796	0.230768	-2	-2.29327		0.00532227	0.0131725	0.00396164	FALSE
HHEX	91	27	3.34004	1.21439	1.75291	1.45964	1.45964	6.16537e-07	2.45148e-06	7.37557e-07	TRUE
HHIPL1	4	12	0.0661324	0.243119	-1.58496	-1.87823		0.0144918	0.0329567	0.00987131	FALSE
HHIPL2	409	28	10.2587	0.860613	3.8686	3.57533	3.57533	0	0	0	TRUE
HIF1A	3695	1391	54.2789	25.0396	1.40945	1.11618	1.11618	0	0	0	TRUE
HIGD1A	1622	663	34.278	17.1696	1.29069	0.997423	0.997423	0	0	0	TRUE
HIST1H1A	4	1	0.330662	0.1013	2	1.70673		0.241954	0.350692	0.105066	FALSE
HIST1H1D	8	1	0.664729	0.101821	3	2.70673		0.0273666	0.0583699	0.0175437	FALSE
HIST1H2AH	2	4	0.294131	0.720865	-1	-1.29327		0.283962	0.37367	0.112248	FALSE
HIST1H2AJ	3	1	0.441197	0.180216	1.58496	1.29169		0.409177	0.509971	0.152529	FALSE
HIST1H2BE	20	5	2.96836	0.909367	2	1.70673		0.00888463	0.0210811	0.00634175	FALSE
HIST1H2BI	1	4	0.147739	0.724164	-2	-2.29327		0.107618	0.187772	0.0563839	FALSE
HIST1H2BM	12	3	1.73709	0.532163	2	1.70673		0.0426928	0.0859895	0.0258594	FALSE
HIST1H2BO	6	1	0.829487	0.169411	2.58496	2.29169		0.0823335	0.148989	0.0446873	FALSE
HIST1H3A	1	4	0.137658	0.674754	-2	-2.29327		0.107618	0.187772	0.0563839	FALSE
HIST1H3G	10	2	1.38248	0.338822	2.32193	2.02866		0.0376761	0.0766716	0.0230479	FALSE
HIST1H4A	9	16	1.56198	3.40279	-0.830075	-1.12334		0.0554925	0.108464	0.0326276	FALSE
HIST1H4D	5	2	0.879588	0.431144	1.32193	1.02866		0.373907	0.473127	0.142079	FALSE
HIST1H4E	20	37	3.42503	7.7646	-0.887525	-1.1808		0.00243111	0.0063883	0.001922	FALSE
HIST1H4F	6	1	1.05264	0.214986	2.58496	2.29169		0.0823335	0.148989	0.0446873	FALSE
HIST1H4J	4	1	0.725413	0.222233	2	1.70673		0.241954	0.350692	0.105066	FALSE
HIST1H4K	1	3	0.182378	0.670466	-1.58496	-1.87823		0.22155	0.326464	0.0979353	FALSE
HIST1H4L	3	1	0.532103	0.217349	1.58496	1.29169		0.409177	0.509971	0.152529	FALSE
HKDC1	329	3	5.75788	0.0643385	6.77698	6.48371	6.48371	0	0	0	TRUE
HLA-B	5496	362	225.72	18.2186	3.92432	3.63105	3.63105	0	0	0	TRUE
HLA-C	4731	1588	192.586	79.2147	1.57493	1.28166	1.28166	0	0	0	TRUE
HLA-DPB1	5	2	0.0796076	0.0390209	1.32193	1.02866		0.373907	0.473127	0.142079	FALSE
HLA-F	221	37	8.40292	1.72394	2.57845	2.28518	2.28518	0	0	0	TRUE
HLA-G	64	25	2.61848	1.25341	1.35614	1.06287		0.00108669	0.00300549	0.000904238	FALSE
HLA-H	578	192	20.2918	8.25996	1.58996	1.29669	1.29669	0	0	0	TRUE
HLA-J	35	12	1.45503	0.61132	1.54432	1.25105		0.00595666	0.0146005	0.00439247	FALSE
HLA-L	91	20	1.27112	0.342341	2.18587	1.8926	1.8926	2.09787e-09	1.01001e-08	3.03836e-09	TRUE
HMGA1P7	7	1	0.206456	0.036142	2.80735	2.51409		0.0475771	0.0945187	0.028391	FALSE
HMGA2	952	31	13.3354	0.532125	4.94062	4.64735	4.64735	0	0	0	TRUE
HMGB3P1	5	1	0.363524	0.0890934	2.32193	2.02866		0.141664	0.2294	0.0687673	FALSE
HMGCLL1	3	6	0.0756288	0.185353	-1	-1.29327		0.18943	0.295566	0.0888561	FALSE
HMGCR	1698	695	23.9253	12.0002	1.28875	0.995482	0.995482	0	0	0	TRUE
HMGCS1	923	325	10.934	4.71786	1.50589	1.21262	1.21262	0	0	0	TRUE
HMGN5	48	17	1.45765	0.632622	1.4975	1.20423		0.00177188	0.00475612	0.00143094	FALSE
HMOX1	152	51	6.17194	2.53765	1.5755	1.28223	1.28223	5.17006e-09	2.4281e-08	7.30524e-09	TRUE
HMSD	11	4	1.13629	0.506336	1.45943	1.16616		0.144563	0.23268	0.0699839	FALSE
HMX3	3	1	0.18034	0.0736638	1.58496	1.29169		0.409177	0.509971	0.152529	FALSE
HNF1A	14	24	0.279143	0.586399	-0.777608	-1.07088		0.0240988	0.0521481	0.0156885	FALSE
HNF1B	3	1	0.0682952	0.0278967	1.58496	1.29169		0.409177	0.509971	0.152529	FALSE
HNF4G	1	6	0.0157737	0.115976	-2.58496	-2.87823		0.0246115	0.0531097	0.0159635	FALSE
HOOK1	6	2	0.0661381	0.0270155	1.58496	1.29169		0.243126	0.350194	0.105218	FALSE
HOTAIR	5	1	0.125168	0.0306766	2.32193	2.02866		0.141664	0.2294	0.0687673	FALSE
HOTTIP	6	1	0.102942	0.0210244	2.58496	2.29169		0.0823335	0.148989	0.0446873	FALSE
HOXA13	4	1	0.102724	0.0314697	2	1.70673		0.241954	0.350692	0.105066	FALSE
HOXA-AS3	4	1	0.0619595	0.0189815	2	1.70673		0.241954	0.350692	0.105066	FALSE
HOXB3	88	2	1.57033	0.0437341	5.45943	5.16616	5.16616	0	0	0	TRUE
HOXB9	4	1	0.0956471	0.0293018	2	1.70673		0.241954	0.350692	0.105066	FALSE
HOXC13	5	1	0.134728	0.0330196	2.32193	2.02866		0.141664	0.2294	0.0687673	FALSE
HOXD-AS1	4	1	0.0678705	0.0207924	2	1.70673		0.241954	0.350692	0.105066	FALSE
HPVC1	5	1	0.269456	0.0660392	2.32193	2.02866		0.141664	0.2294	0.0687673	FALSE
HRCT1	16	6	1.08736	0.499673	1.41504	1.12177		0.0879963	0.157671	0.0474266	FALSE
HRH2	10	2	0.159491	0.0390884	2.32193	2.02866		0.0376761	0.0766716	0.0230479	FALSE
HRH3	3	1	0.0722706	0.0295205	1.58496	1.29169		0.409177	0.509971	0.152529	FALSE
HRH4	6	1	0.105608	0.021569	2.58496	2.29169		0.0823335	0.148989	0.0446873	FALSE
HSD17B2	5	1	0.225111	0.0551708	2.32193	2.02866		0.141664	0.2294	0.0687673	FALSE
HSF2BP	37	6	1.25792	0.249968	2.62449	2.33122	2.33122	1.30836e-05	4.55012e-05	1.36872e-05	TRUE
HSP90AA6P	123	49	25.9513	12.6687	1.3278	1.03453	1.03453	9.39118e-06	3.32024e-05	9.98882e-06	TRUE
HSPA12A	847	43	9.55677	0.594537	4.29995	4.00668	4.00668	0	0	0	TRUE
HSPA12B	1	3	0.0205088	0.0753954	-1.58496	-1.87823		0.22155	0.326464	0.0979353	FALSE
HSPA4L	1191	345	23.5147	8.34699	1.78751	1.49424	1.49424	0	0	0	TRUE
HSPA6	4	7	0.0973782	0.208825	-0.807355	-1.10062		0.212853	0.315592	0.0949044	FALSE
HSPA7	4	7	0.103589	0.222144	-0.807355	-1.10062		0.212853	0.315592	0.0949044	FALSE
HSPB11	166	62	17.8324	8.16161	1.42084	1.12757	1.12757	3.42863e-08	1.51193e-07	4.54883e-08	TRUE
HSPB2	10	3	0.767679	0.282217	1.73697	1.4437		0.10113	0.178134	0.0535656	FALSE
HSPB6	44	12	1.9457	0.65026	1.87447	1.5812	1.5812	0.000237026	0.000719728	0.000216539	TRUE
HSPB8	513	149	16.5436	5.88817	1.78365	1.49038	1.49038	0	0	0	TRUE
HSPE1	572	206	38.7506	17.1014	1.47337	1.1801	1.1801	0	0	0	TRUE
HSPG2	3631	1274	16.407	7.05434	1.511	1.21773	1.21773	0	0	0	TRUE
HTA	1	2	0.0598903	0.146781	-1	-1.29327		0.448668	0.547052	0.163626	FALSE
HTATIP2	242	56	6.99684	1.98407	2.11151	1.81824	1.81824	0	0	0	TRUE
HTR1D	7	13	0.159412	0.362785	-0.893085	-1.18635		0.0712514	0.132389	0.0398234	FALSE
HTR7	112	26	2.15784	0.613843	2.10692	1.81365	1.81365	1.06816e-10	5.66519e-10	1.70444e-10	TRUE
HTRA4	5	1	0.15299	0.0374952	2.32193	2.02866		0.141664	0.2294	0.0687673	FALSE
HVCN1	4	1	0.142363	0.0436135	2	1.70673		0.241954	0.350692	0.105066	FALSE
HYDIN2	10	3	0.0272885	0.0100319	1.73697	1.4437		0.10113	0.178134	0.0535656	FALSE
ICA1	1	2	0.0258765	0.0634188	-1	-1.29327		0.448668	0.547052	0.163626	FALSE
ICAM1	2429	404	48.3119	9.84671	2.58794	2.29467	2.29467	0	0	0	TRUE
ICAM5	25	3	0.537656	0.0790622	3.05889	2.76562	2.76562	7.9722e-05	0.000256131	7.7054e-05	TRUE
ICOSLG	209	56	4.16721	1.36826	1.9	1.60673	1.60673	5.55112e-16	3.99929e-15	1.20067e-15	TRUE
IDH3A	904	329	21.9001	9.76691	1.45824	1.16497	1.16497	0	0	0	TRUE
IDI1	708	209	21.3997	7.74112	1.76025	1.46698	1.46698	0	0	0	TRUE
IFI27	259	11	25.6465	1.33476	4.55738	4.26411	4.26411	0	0	0	TRUE
IFI30	540	28	33.7823	2.14653	4.26946	3.97619	3.97619	0	0	0	TRUE
IFI35	130	51	6.71442	3.22789	1.34994	1.05667	1.05667	3.58266e-06	1.32502e-05	3.98649e-06	TRUE
IFI44	142	20	5.31157	0.916743	2.82782	2.53455	2.53455	0	0	0	TRUE
IFI44L	406	50	4.46239	0.673433	3.02148	2.72821	2.72821	0	0	0	TRUE
IFI6	761	88	57.1297	8.09548	3.11232	2.81905	2.81905	0	0	0	TRUE
IFIH1	106	42	1.90099	0.923008	1.3356	1.04233	1.04233	3.49708e-05	0.000116452	3.50361e-05	TRUE
IFIT1	379	61	5.17532	1.02073	2.63532	2.34205	2.34205	0	0	0	TRUE
IFIT1B	3	1	0.0982177	0.0401191	1.58496	1.29169		0.409177	0.509971	0.152529	FALSE
IFIT2	128	38	2.36449	0.860191	1.75207	1.4588	1.4588	3.40368e-09	1.61503e-08	4.85902e-09	TRUE
IFIT3	548	91	13.1621	2.67837	2.59024	2.29697	2.29697	0	0	0	TRUE
IFITM10	14	5	0.243695	0.106653	1.48543	1.19216		0.0939516	0.167134	0.0502667	FALSE
IFNE	4	1	0.175202	0.0536736	2	1.70673		0.241954	0.350692	0.105066	FALSE
IFT27	21	37	0.958161	2.06873	-0.817136	-1.11041		0.00391642	0.00995248	0.00299432	FALSE
IGDCC4	342	67	3.4048	0.817379	2.35176	2.05849	2.05849	0	0	0	TRUE
IGF2	5	1	0.0511989	0.012548	2.32193	2.02866		0.141664	0.2294	0.0687673	FALSE
IGFALS	1	2	0.0284413	0.0697048	-1	-1.29327		0.448668	0.547052	0.163626	FALSE
IGFBP6	613	110	40.9693	9.00895	2.47838	2.18511	2.18511	0	0	0	TRUE
IGFL2	5	1	0.33802	0.0828429	2.32193	2.02866		0.141664	0.2294	0.0687673	FALSE
IGFL3	1	3	0.0975253	0.358527	-1.58496	-1.87823		0.22155	0.326464	0.0979353	FALSE
IGFN1	12	4	0.0656005	0.0267959	1.58496	1.29169		0.0988031	0.174544	0.0524931	FALSE
IGLON5	7	2	0.145785	0.0510419	1.80735	1.51409		0.155407	0.247357	0.0742947	FALSE
IGSF22	5	2	0.0744829	0.036509	1.32193	1.02866		0.373907	0.473127	0.142079	FALSE
IGSF5	8	3	0.249997	0.114881	1.41504	1.12177		0.227675	0.33339	0.100221	FALSE
IKBIP	1224	453	19.2788	8.74337	1.43402	1.14075	1.14075	0	0	0	TRUE
IL12A	11	3	0.492155	0.16448	1.87447	1.5812		0.0660709	0.123598	0.0371703	FALSE
IL13	5	11	0.251801	0.678833	-1.1375	-1.43077		0.0547191	0.107149	0.0322319	FALSE
IL15	13	5	0.298578	0.140724	1.37851	1.08524		0.134275	0.219402	0.0660018	FALSE
IL15RA	180	38	5.25605	1.35973	2.24393	1.95066	1.95066	0	0	0	TRUE
IL16	5	2	0.0387061	0.0189724	1.32193	1.02866		0.373907	0.473127	0.142079	FALSE
IL17RE	59	7	1.33373	0.193909	3.07529	2.78202	2.78202	1.20374e-09	5.91717e-09	1.78025e-09	TRUE
IL18	82	2	4.61558	0.137951	5.35755	5.06428	5.06428	0	0	0	TRUE
IL1A	183	5	4.03511	0.135101	5.19377	4.9005	4.9005	0	0	0	TRUE
IL1B	108	1	4.65465	0.0528137	6.75489	6.46162	6.46162	0	0	0	TRUE
IL1R2	1	2	0.0379999	0.0931312	-1	-1.29327		0.448668	0.547052	0.163626	FALSE
IL20RB	7	2	0.220886	0.0773362	1.80735	1.51409		0.155407	0.247357	0.0742947	FALSE
IL21R	67	23	0.849164	0.357213	1.54253	1.24926	1.24926	0.000144223	0.000449748	0.000135312	TRUE
IL23A	31	4	1.92074	0.303704	2.9542	2.66093	2.66093	1.68492e-05	5.79688e-05	1.74403e-05	TRUE
IL24	2	4	0.0652469	0.159909	-1	-1.29327		0.283962	0.37367	0.112248	FALSE
IL2RA	54	3	1.08406	0.0738012	4.16993	3.87666	3.87666	1.35487e-11	7.57941e-11	2.28036e-11	TRUE
IL2RG	4	1	0.168349	0.0515743	2	1.70673		0.241954	0.350692	0.105066	FALSE
IL31RA	99	4	1.74111	0.0862053	4.62936	4.33609	4.33609	0	0	0	TRUE
IL32	778	103	42.1032	6.83054	2.91713	2.62386	2.62386	0	0	0	TRUE
IL34	6	2	0.202071	0.0825404	1.58496	1.29169		0.243126	0.350194	0.105218	FALSE
IL36G	5	1	0.273567	0.0670466	2.32193	2.02866		0.141664	0.2294	0.0687673	FALSE
IL3RA	29	5	1.09491	0.23133	2.53605	2.24278	2.24278	0.000163415	0.000506281	0.000152309	TRUE
IL4I1	12	4	0.310393	0.126787	1.58496	1.29169		0.0988031	0.174544	0.0524931	FALSE
IL6	165	11	8.99721	0.735021	3.90689	3.61362	3.61362	0	0	0	TRUE
IL7	20	1	0.621982	0.0381093	4.32193	4.02866	4.02866	2.98744e-05	0.000100041	3.00937e-05	TRUE
IL8	6295	731	238.367	33.9197	3.10626	2.81299	2.81299	0	0	0	TRUE
ILDR2	7	2	0.0556088	0.0194697	1.80735	1.51409		0.155407	0.247357	0.0742947	FALSE
IMPA1	535	176	9.6026	3.87107	1.60396	1.31069	1.31069	0	0	0	TRUE
ING2	65	22	3.76032	1.55961	1.56294	1.26967	1.26967	0.000150015	0.000466838	0.000140443	TRUE
INHBB	1	4	0.0201567	0.098801	-2	-2.29327		0.107618	0.187772	0.0563839	FALSE
INO80C	162	49	9.61306	3.56308	1.72514	1.43187	1.43187	5.44873e-11	2.94231e-10	8.8523e-11	TRUE
INPP4B	441	23	6.90559	0.44134	4.26107	3.9678	3.9678	0	0	0	TRUE
INPP5D	643	11	8.58953	0.180067	5.86924	5.57597	5.57597	0	0	0	TRUE
INSM1	1	2	0.0228295	0.0559512	-1	-1.29327		0.448668	0.547052	0.163626	FALSE
INSRR	1	2	0.0153975	0.0377367	-1	-1.29327		0.448668	0.547052	0.163626	FALSE
IP6K3	57	1	1.30359	0.0280251	5.83289	5.53962	5.53962	1.21014e-14	8.09149e-14	2.43402e-14	TRUE
IPCEF1	7	2	0.0649982	0.0227571	1.80735	1.51409		0.155407	0.247357	0.0742947	FALSE
IQCA1	1	8	0.0189331	0.185607	-3	-3.29327		0.00548112	0.0135317	0.00406992	FALSE
IQCG	70	24	1.92722	0.809705	1.54432	1.25105	1.25105	0.000100529	0.000318953	9.59608e-05	TRUE
IQCK	24	42	0.607164	1.30205	-0.807355	-1.10062		0.00227719	0.00600021	0.00180523	FALSE
IRAK2	411	126	7.64915	2.87359	1.70571	1.41244	1.41244	0	0	0	TRUE
IRF7	29	8	0.875721	0.296033	1.85798	1.56471		0.00305906	0.00791902	0.00238223	FALSE
IRS4	4	1	0.0665414	0.0203852	2	1.70673		0.241954	0.350692	0.105066	FALSE
ISG15	401	120	38.8728	14.2549	1.74057	1.4473	1.4473	0	0	0	TRUE
ISG20	11	3	0.742866	0.248269	1.87447	1.5812		0.0660709	0.123598	0.0371703	FALSE
ISL2	114	43	4.09346	1.89207	1.40663	1.11336	1.11336	5.99503e-06	2.16187e-05	6.50423e-06	TRUE
ISLR	335	91	9.06843	3.01864	1.88022	1.58695	1.58695	0	0	0	TRUE
ISLR2	5	2	0.0643944	0.0315639	1.32193	1.02866		0.373907	0.473127	0.142079	FALSE
ISM1-AS1	1	6	0.0617225	0.453814	-2.58496	-2.87823		0.0246115	0.0531097	0.0159635	FALSE
ITGA8	3	1	0.0593945	0.0242609	1.58496	1.29169		0.409177	0.509971	0.152529	FALSE
ITGA9	4	8	0.065181	0.159747	-1	-1.29327		0.129702	0.212808	0.0640026	FALSE
ITGAD	3	1	0.0495106	0.0202237	1.58496	1.29169		0.409177	0.509971	0.152529	FALSE
ITGAE	194	74	3.24397	1.51632	1.39046	1.09719	1.09719	5.34711e-09	2.50718e-08	7.54315e-09	TRUE
ITGAM	10	2	0.136063	0.0333467	2.32193	2.02866		0.0376761	0.0766716	0.0230479	FALSE
ITGB2	257	19	5.27915	0.478264	3.7577	3.46443	3.46443	0	0	0	TRUE
ITGB2-AS1	29	2	0.78175	0.0660668	3.85798	3.56471	3.56471	1.64137e-06	6.26822e-06	1.88534e-06	TRUE
ITGB4	933	280	9.91052	3.64465	1.73645	1.44318	1.44318	0	0	0	TRUE
ITGB7	7	2	0.163094	0.0571021	1.80735	1.51409		0.155407	0.247357	0.0742947	FALSE
ITIH2	1	2	0.0202451	0.0496174	-1	-1.29327		0.448668	0.547052	0.163626	FALSE
ITIH5	222	2	1.82932	0.0201953	6.79442	6.50115	6.50115	0	0	0	TRUE
ITPK1-AS1	5	12	0.0689468	0.202772	-1.26303	-1.5563		0.0325715	0.0671725	0.0202035	FALSE
ITPRIPL1	55	8	1.41922	0.252965	2.78136	2.48809	2.48809	3.38219e-08	1.49178e-07	4.48819e-08	TRUE
IVL	6	13	0.181438	0.48173	-1.11548	-1.40875		0.0390289	0.0791697	0.023818	FALSE
IYD	5	1	0.042615	0.0104442	2.32193	2.02866		0.141664	0.2294	0.0687673	FALSE
JAG2	180	39	1.99162	0.528789	2.20645	1.91318	1.91318	0	0	0	TRUE
JAK3	20	2	0.237622	0.0291185	3.32193	3.02866	3.02866	0.000218798	0.000667383	0.00020079	TRUE
JAKMIP1	5	1	0.0976433	0.0239307	2.32193	2.02866		0.141664	0.2294	0.0687673	FALSE
JAKMIP3	26	10	0.258725	0.12194	1.37851	1.08524		0.0341985	0.0701915	0.0211158	FALSE
JAM2	12	3	0.165897	0.0508233	2	1.70673		0.0426928	0.0859895	0.0258594	FALSE
JKAMP	903	357	24.5574	11.8972	1.3388	1.04553	1.04553	0	0	0	TRUE
JPH2	46	4	0.499889	0.0532671	3.52356	3.23029	3.23029	7.44208e-09	3.45543e-08	1.03949e-08	TRUE
JPH3	3	5	0.0484698	0.0989927	-0.736966	-1.03024		0.318668	0.413914	0.124431	FALSE
KAZN	274	32	1.88834	0.270247	3.09803	2.80476	2.80476	0	0	0	TRUE
KBTBD11	15	6	0.144175	0.0706699	1.32193	1.02866		0.123535	0.203474	0.0612076	FALSE
KBTBD8	104	29	1.43409	0.490033	1.84246	1.54919	1.54919	2.57176e-08	1.14506e-07	3.44506e-08	TRUE
KCNA6	6	1	0.0647994	0.0132343	2.58496	2.29169		0.0823335	0.148989	0.0446873	FALSE
KCNAB2	360	94	4.03651	1.29156	1.93726	1.64399	1.64399	0	0	0	TRUE
KCND1	82	30	1.12162	0.502849	1.45066	1.15739	1.15739	7.50312e-05	0.000241502	7.26588e-05	TRUE
KCND2	4	7	0.0484244	0.103845	-0.807355	-1.10062		0.212853	0.315592	0.0949044	FALSE
KCNG3	1	4	0.0168833	0.0827562	-2	-2.29327		0.107618	0.187772	0.0563839	FALSE
KCNH2	173	5	2.04414	0.0723965	5.1127	4.81943	4.81943	0	0	0	TRUE
KCNH3	9	2	0.150806	0.0410667	2.16993	1.87666		0.0610488	0.115258	0.0346591	FALSE
KCNH4	4	1	0.065829	0.0201669	2	1.70673		0.241954	0.350692	0.105066	FALSE
KCNH5	3	1	0.0503995	0.0205868	1.58496	1.29169		0.409177	0.509971	0.152529	FALSE
KCNIP2	1	3	0.0233919	0.0859945	-1.58496	-1.87823		0.22155	0.326464	0.0979353	FALSE
KCNIP4-IT1	7	2	0.0458908	0.0160672	1.80735	1.51409		0.155407	0.247357	0.0742947	FALSE
KCNJ12	46	6	0.567847	0.0907628	2.9386	2.64533	2.64533	1.74285e-07	7.27464e-07	2.18866e-07	TRUE
KCNJ15	4	1	0.0856825	0.0262491	2	1.70673		0.241954	0.350692	0.105066	FALSE
KCNJ4	2	7	0.0608499	0.260982	-1.80735	-2.10062		0.0441413	0.088576	0.0266386	FALSE
KCNJ6	2	6	0.051037	0.187624	-1.58496	-1.87823		0.083852	0.15094	0.0453819	FALSE
KCNK1	608	171	18.1645	6.26037	1.83007	1.53681	1.53681	0	0	0	TRUE
KCNK10	9	2	0.0710511	0.0193482	2.16993	1.87666		0.0610488	0.115258	0.0346591	FALSE
KCNK12	10	2	0.453383	0.111116	2.32193	2.02866		0.0376761	0.0766716	0.0230479	FALSE
KCNK2	6	1	0.101619	0.0207542	2.58496	2.29169		0.0823335	0.148989	0.0446873	FALSE
KCNK3	1	2	0.0162297	0.0397762	-1	-1.29327		0.448668	0.547052	0.163626	FALSE
KCNK6	220	33	5.34975	0.98335	2.73697	2.4437	2.4437	0	0	0	TRUE
KCNMA1	2754	394	11.3984	1.99829	2.80526	2.51199	2.51199	0	0	0	TRUE
KCNN3	734	44	3.58107	0.263059	4.0602	3.76693	3.76693	0	0	0	TRUE
KCNQ2	3	1	0.0572864	0.0233999	1.58496	1.29169		0.409177	0.509971	0.152529	FALSE
KCNS1	105	11	1.4935	0.19173	3.25481	2.96154	2.96154	0	0	0	TRUE
KCNS3	76	6	2.10588	0.203729	3.66297	3.3697	3.3697	3.61933e-14	2.36109e-13	7.10361e-14	TRUE
KCNT1	3	1	0.0406219	0.0165929	1.58496	1.29169		0.409177	0.509971	0.152529	FALSE
KCNU1	3	9	0.0517598	0.190282	-1.58496	-1.87823		0.0342352	0.0702205	0.021117	FALSE
KCNV2	2	5	0.0597241	0.182967	-1.32193	-1.6152		0.156233	0.247911	0.0745255	FALSE
KCTD6	291	89	9.85185	3.69231	1.70914	1.41587	1.41587	0	0	0	TRUE
KDELC1	665	212	20.3766	7.96031	1.64929	1.35602	1.35602	0	0	0	TRUE
KDM4A-AS1	17	4	0.703558	0.202859	2.08746	1.79419		0.0125194	0.028772	0.00865297	FALSE
KGFLP1	6	11	0.174099	0.39113	-0.874469	-1.16774		0.101343	0.178362	0.0536481	FALSE
KGFLP2	5	11	0.0685806	0.184887	-1.1375	-1.43077		0.0547191	0.107149	0.0322319	FALSE
KHDC1	44	15	1.54387	0.644959	1.55254	1.25927		0.00193995	0.0051808	0.0015586	FALSE
KIAA0040	30	1	0.402004	0.0164207	4.90689	4.61362	4.61362	9.06349e-08	3.86731e-07	1.16316e-07	TRUE
KIAA0319	15	6	0.135029	0.0661865	1.32193	1.02866		0.123535	0.203474	0.0612076	FALSE
KIAA1045	3	7	0.0331256	0.094716	-1.22239	-1.51566		0.109467	0.19025	0.0571836	FALSE
KIAA1107	20	35	0.283414	0.607775	-0.807355	-1.10062		0.00534281	0.0132152	0.00397596	FALSE
KIAA1211L	3	1	0.0500608	0.0204484	1.58496	1.29169		0.409177	0.509971	0.152529	FALSE
KIAA1217	1641	378	12.6231	3.56314	2.11812	1.82485	1.82485	0	0	0	TRUE
KIAA1244	164	9	0.711472	0.0478453	4.18763	3.89436	3.89436	0	0	0	TRUE
KIAA1462	674	155	4.67899	1.31858	2.12048	1.82721	1.82721	0	0	0	TRUE
KIAA2022	14	1	0.0771413	0.00675215	3.80735	3.51409	3.51409	0.000931713	0.00260807	0.000784399	TRUE
KIF17	3	10	0.0512666	0.20941	-1.73697	-2.03024		0.0186553	0.0412809	0.0124144	FALSE
KIF18A	160	60	2.98293	1.37075	1.41504	1.12177	1.12177	6.8506e-08	2.95899e-07	8.90246e-08	TRUE
KIF1A	5	1	0.0350004	0.008578	2.32193	2.02866		0.141664	0.2294	0.0687673	FALSE
KIF21B	96	32	0.623534	0.254696	1.58496	1.29169	1.29169	3.02906e-06	1.13041e-05	3.40096e-06	TRUE
KIF5C	24	7	0.222691	0.0795925	1.77761	1.48434		0.00952736	0.0224233	0.00674591	FALSE
KIRREL2	3	1	0.0647128	0.0264333	1.58496	1.29169		0.409177	0.509971	0.152529	FALSE
KITLG	354	82	4.19895	1.19188	2.11005	1.81678	1.81678	0	0	0	TRUE
KL	334	21	4.30756	0.331884	3.99139	3.69812	3.69812	0	0	0	TRUE
KLC3	14	25	0.504108	1.10311	-0.836501	-1.12977		0.0161788	0.0361488	0.0108758	FALSE
KLF16	338	551	7.55867	15.0995	-0.705029	-0.998299	0.998299	0	0	0	TRUE
KLF17	6	1	0.12384	0.0252925	2.58496	2.29169		0.0823335	0.148989	0.0446873	FALSE
KLF2	6	15	0.234912	0.719663	-1.32193	-1.6152		0.0140572	0.0320189	0.00963054	FALSE
KLF4	74	28	1.6289	0.755274	1.4021	1.10883	1.10883	0.000277906	0.00083807	0.000252143	TRUE
KLF8	27	1	0.321558	0.0145942	4.75489	4.46162	4.46162	5.1911e-07	2.07675e-06	6.2469e-07	TRUE
KLHL10	5	1	0.160681	0.0393803	2.32193	2.02866		0.141664	0.2294	0.0687673	FALSE
KLHL23	1	4	0.0158434	0.0776588	-2	-2.29327		0.107618	0.187772	0.0563839	FALSE
KLHL30	10	4	0.175202	0.0858778	1.32193	1.02866		0.208577	0.310151	0.0932645	FALSE
KLHL31	5	1	0.0562091	0.0137759	2.32193	2.02866		0.141664	0.2294	0.0687673	FALSE
KLHL35	2	10	0.0666272	0.40823	-2.32193	-2.6152		0.00592803	0.0145427	0.00437348	FALSE
KLHL4	18	2	0.198482	0.0270247	3.16993	2.87666	2.87666	0.000632993	0.00181497	0.000545902	TRUE
KLHL5	1832	655	14.8143	6.49052	1.48385	1.19058	1.19058	0	0	0	TRUE
KLHL6	10	1	0.102155	0.0125182	3.32193	3.02866		0.00895804	0.0212154	0.00637545	FALSE
KLHL7-AS1	5	10	0.1259	0.308561	-1	-1.29327		0.0902404	0.161227	0.0484929	FALSE
KLK6	1	2	0.0377334	0.092478	-1	-1.29327		0.448668	0.547052	0.163626	FALSE
KLK7	1	2	0.0302397	0.0741124	-1	-1.29327		0.448668	0.547052	0.163626	FALSE
KLRAP1	5	9	0.1462	0.322479	-0.847997	-1.14127		0.145725	0.234177	0.0704299	FALSE
KPRP	3	1	0.0767679	0.0313575	1.58496	1.29169		0.409177	0.509971	0.152529	FALSE
KREMEN2	18	2	0.564955	0.0769226	3.16993	2.87666	2.87666	0.000632993	0.00181497	0.000545902	TRUE
KRT1	3	5	0.079023	0.161393	-0.736966	-1.03024		0.318668	0.413914	0.124431	FALSE
KRT15	8	3	0.280703	0.128992	1.41504	1.12177		0.227675	0.33339	0.100221	FALSE
KRT16P2	3	1	0.122975	0.0502317	1.58496	1.29169		0.409177	0.509971	0.152529	FALSE
KRT18	1691	451	71.1231	23.2448	1.90668	1.61341	1.61341	0	0	0	TRUE
KRT19	29	6	1.2728	0.322699	2.27302	1.97975	1.97975	0.000494646	0.00144545	0.000434849	TRUE
KRT34	6	1	0.226136	0.046185	2.58496	2.29169		0.0823335	0.148989	0.0446873	FALSE
KRT40	1	2	0.0333136	0.081646	-1	-1.29327		0.448668	0.547052	0.163626	FALSE
KRT5	112	8	3.13978	0.274824	3.80735	3.51409	3.51409	0	0	0	TRUE
KRT6C	16	33	0.451284	1.14058	-1.04439	-1.33766		0.00157954	0.00427445	0.00128602	FALSE
KRT7	157	8	5.95546	0.371868	4.29462	4.00135	4.00135	0	0	0	TRUE
KRT72	1	2	0.0320406	0.078526	-1	-1.29327		0.448668	0.547052	0.163626	FALSE
KRT76	4	1	0.102114	0.0312831	2	1.70673		0.241954	0.350692	0.105066	FALSE
KRT78	1	2	0.0363115	0.0889932	-1	-1.29327		0.448668	0.547052	0.163626	FALSE
KRT79	3	1	0.0937489	0.0382938	1.58496	1.29169		0.409177	0.509971	0.152529	FALSE
KRT8	2628	99	74.9088	3.458	4.73039	4.43712	4.43712	0	0	0	TRUE
KRT83	1	3	0.0344329	0.126584	-1.58496	-1.87823		0.22155	0.326464	0.0979353	FALSE
KRT84	3	1	0.0934324	0.0381645	1.58496	1.29169		0.409177	0.509971	0.152529	FALSE
KRT8P41	83	4	2.93142	0.173118	4.37504	4.08177	4.08177	0	0	0	TRUE
KRTAP10-10	1	2	0.0586925	0.143845	-1	-1.29327		0.448668	0.547052	0.163626	FALSE
KRTAP2-3	139	10	10.533	0.928579	3.79701	3.50374	3.50374	0	0	0	TRUE
KRTAP4-11	5	1	0.275199	0.0674467	2.32193	2.02866		0.141664	0.2294	0.0687673	FALSE
KRTAP4-7	8	1	0.550633	0.0843443	3	2.70673		0.0273666	0.0583699	0.0175437	FALSE
KRTAP4-9	13	1	0.763003	0.0719227	3.70044	3.40717		0.00164541	0.00443492	0.00133359	FALSE
KRTAP5-11	1	2	0.0632339	0.154975	-1	-1.29327		0.448668	0.547052	0.163626	FALSE
KRTAP7-1	1	6	0.0931627	0.684978	-2.58496	-2.87823		0.0246115	0.0531097	0.0159635	FALSE
KY	4	1	0.0452747	0.0138701	2	1.70673		0.241954	0.350692	0.105066	FALSE
KYNU	73	3	2.34012	0.117847	4.60486	4.31159	4.31159	3.33067e-16	2.4255e-15	7.27122e-16	TRUE
L1CAM	406	10	5.21219	0.157317	5.34341	5.05014	5.05014	0	0	0	TRUE
L1TD1	6	1	0.0970854	0.0198283	2.58496	2.29169		0.0823335	0.148989	0.0446873	FALSE
LACTB2	122	33	5.07182	1.68113	1.88634	1.59307	1.59307	7.55757e-10	3.77188e-09	1.13482e-09	TRUE
LAD1	7	1	0.159187	0.0278672	2.80735	2.51409		0.0475771	0.0945187	0.028391	FALSE
LAMA1	36	1	0.240678	0.0081925	5.16993	4.87666	4.87666	2.73336e-09	1.30585e-08	3.92789e-09	TRUE
LAMA3	13	4	0.0784322	0.0295729	1.70044	1.40717		0.0666929	0.124663	0.0374995	FALSE
LAMA4	3962	1076	33.8039	11.2499	1.88055	1.58728	1.58728	0	0	0	TRUE
LAMB3	659	176	9.46523	3.09772	1.9047	1.61143	1.61143	0	0	0	TRUE
LAMB4	5	1	0.0551056	0.0135055	2.32193	2.02866		0.141664	0.2294	0.0687673	FALSE
LAMC2	12587	71	124.964	0.86378	7.4699	7.17663	7.17663	0	0	0	TRUE
LAMP3	30	2	0.579723	0.04736	3.90689	3.61362	3.61362	9.45047e-07	3.69987e-06	1.11304e-06	TRUE
LAPTM5	111	8	3.19927	0.282553	3.79442	3.50115	3.50115	0	0	0	TRUE
LBX2-AS1	18	4	0.474525	0.12922	2.16993	1.87666		0.00807249	0.0193161	0.00581045	FALSE
LCN2	30	1	2.35627	0.0962469	4.90689	4.61362	4.61362	9.06349e-08	3.86731e-07	1.16316e-07	TRUE
LCNL1	1	3	0.0351644	0.129273	-1.58496	-1.87823		0.22155	0.326464	0.0979353	FALSE
LCP1	390	23	6.64356	0.480117	4.08377	3.7905	3.7905	0	0	0	TRUE
LCTL	63	20	1.91227	0.743911	1.65535	1.36208	1.36208	8.18912e-05	0.000262954	7.90358e-05	TRUE
LDHC	1	2	0.0502818	0.123232	-1	-1.29327		0.448668	0.547052	0.163626	FALSE
LDHD	6	1	0.186955	0.0381829	2.58496	2.29169		0.0823335	0.148989	0.0446873	FALSE
LEAP2	2	5	0.182636	0.559512	-1.32193	-1.6152		0.156233	0.247911	0.0745255	FALSE
LEKR1	3	1	0.0476236	0.0194529	1.58496	1.29169		0.409177	0.509971	0.152529	FALSE
LETM2	77	16	2.63169	0.670111	2.26679	1.97352	1.97352	1.47207e-08	6.67707e-08	2.00865e-08	TRUE
LGALS3	665	117	21.0459	4.53747	2.50685	2.21358	2.21358	0	0	0	TRUE
LGALS3BP	4810	1809	137.408	63.327	1.41084	1.11757	1.11757	0	0	0	TRUE
LGALS9	29	7	1.06139	0.313948	2.05063	1.75736		0.00130301	0.00356863	0.00107367	FALSE
LHFPL1	28	2	1.02421	0.0896487	3.80735	3.51409	3.51409	2.84677e-06	1.06484e-05	3.20279e-06	TRUE
LHX2	71	6	1.8973	0.196477	3.56478	3.27151	3.27151	5.0604e-13	3.09173e-12	9.30185e-13	TRUE
LILRA4	1	2	0.0377996	0.0926404	-1	-1.29327		0.448668	0.547052	0.163626	FALSE
LIN28A	7	2	0.112589	0.0394195	1.80735	1.51409		0.155407	0.247357	0.0742947	FALSE
LIN28B	32	2	0.375291	0.0287429	4	3.70673	3.70673	3.12085e-07	1.27514e-06	3.83602e-07	TRUE
LIN37	30	50	1.68422	3.43978	-0.736966	-1.03024		0.00161371	0.00436108	0.00131208	FALSE
LIN7A	3	9	0.157468	0.57889	-1.58496	-1.87823		0.0342352	0.0702205	0.021117	FALSE
LIN7C	1314	515	17.4844	8.3974	1.35132	1.05805	1.05805	0	0	0	TRUE
LINC00087	1	6	0.0229921	0.169049	-2.58496	-2.87823		0.0246115	0.0531097	0.0159635	FALSE
LINC00202	1	4	0.0178347	0.0874198	-2	-2.29327		0.107618	0.187772	0.0563839	FALSE
LINC00235	1	4	0.115083	0.564099	-2	-2.29327		0.107618	0.187772	0.0563839	FALSE
LINC00240	3	1	0.198245	0.0809774	1.58496	1.29169		0.409177	0.509971	0.152529	FALSE
LINC00242	11	2	0.293705	0.0654383	2.45943	2.16616		0.02306	0.0500581	0.0150541	FALSE
LINC00261	4	1	0.0525854	0.0161097	2	1.70673		0.241954	0.350692	0.105066	FALSE
LINC00263	14	28	0.914843	2.24212	-1	-1.29327		0.00458511	0.0115114	0.00346335	FALSE
LINC00266-1	3	1	0.267891	0.109426	1.58496	1.29169		0.409177	0.509971	0.152529	FALSE
LINC00324	1	2	0.0308318	0.0755635	-1	-1.29327		0.448668	0.547052	0.163626	FALSE
LINC00327	4	1	0.123741	0.0379085	2	1.70673		0.241954	0.350692	0.105066	FALSE
LINC00426	1	2	0.0406304	0.0995783	-1	-1.29327		0.448668	0.547052	0.163626	FALSE
LINC00467	12	23	1.02209	2.40059	-0.938599	-1.23187		0.0134157	0.0306768	0.00922947	FALSE
LINC00477	3	1	0.113266	0.046266	1.58496	1.29169		0.409177	0.509971	0.152529	FALSE
LINC00518	10	2	0.213922	0.0524287	2.32193	2.02866		0.0376761	0.0766716	0.0230479	FALSE
LINC00525	30	3	1.63035	0.199785	3.32193	3.02866	3.02866	5.98335e-06	2.15804e-05	6.49272e-06	TRUE
LINC00550	3	1	0.0564187	0.0230454	1.58496	1.29169		0.409177	0.509971	0.152529	FALSE
LINC00565	3	8	0.078162	0.255415	-1.41504	-1.70831		0.0618108	0.116496	0.0350263	FALSE
LINC00592	6	1	0.367873	0.0751329	2.58496	2.29169		0.0823335	0.148989	0.0446873	FALSE
LINC00597	1	4	0.0431274	0.211396	-2	-2.29327		0.107618	0.187772	0.0563839	FALSE
LINC00622	1	3	0.0406049	0.149273	-1.58496	-1.87823		0.22155	0.326464	0.0979353	FALSE
LINC00623	13	3	0.659311	0.186445	2.11548	1.82221		0.0273205	0.0583547	0.0175437	FALSE
LINC00626	2	10	0.135208	0.828429	-2.32193	-2.6152		0.00592803	0.0145427	0.00437348	FALSE
LINC00634	1	3	0.0428697	0.157599	-1.58496	-1.87823		0.22155	0.326464	0.0979353	FALSE
LINC00636	3	1	0.148304	0.0605781	1.58496	1.29169		0.409177	0.509971	0.152529	FALSE
LINC00638	9	23	0.230761	0.722654	-1.35364	-1.64691		0.00204019	0.00540816	0.0016269	FALSE
LINC00639	9	3	0.134941	0.0551196	1.58496	1.29169		0.152851	0.244375	0.0734651	FALSE
LINC00643	6	1	0.0583829	0.0119239	2.58496	2.29169		0.0823335	0.148989	0.0446873	FALSE
LINC00645	3	1	0.0547908	0.0223805	1.58496	1.29169		0.409177	0.509971	0.152529	FALSE
LINC00661	4	1	0.0772732	0.0236729	2	1.70673		0.241954	0.350692	0.105066	FALSE
LINC00663	6	12	0.163379	0.400413	-1	-1.29327		0.0634782	0.119255	0.0358709	FALSE
LINC00665	142	31	4.31425	1.15415	2.19555	1.90228	1.90228	5.9952e-14	3.87228e-13	1.16502e-13	TRUE
LINC00670	6	1	0.139997	0.0285923	2.58496	2.29169		0.0823335	0.148989	0.0446873	FALSE
LINC00672	24	4	0.419687	0.085715	2.58496	2.29169	2.29169	0.000511599	0.00149154	0.000448715	TRUE
LINGO1	9	2	0.198177	0.0539665	2.16993	1.87666		0.0610488	0.115258	0.0346591	FALSE
LIPH	22	1	0.574114	0.0319786	4.45943	4.16616	4.16616	9.41671e-06	3.32781e-05	1.00113e-05	TRUE
LIPI	1	3	0.0394873	0.145165	-1.58496	-1.87823		0.22155	0.326464	0.0979353	FALSE
LIPT2	6	12	0.403511	0.988937	-1	-1.29327		0.0634782	0.119255	0.0358709	FALSE
LMCD1	1	3	0.0372329	0.136877	-1.58496	-1.87823		0.22155	0.326464	0.0979353	FALSE
LMO3	833	231	10.4306	3.54452	1.85042	1.55715	1.55715	0	0	0	TRUE
LMOD1	53	15	0.86256	0.299149	1.82103	1.52776	1.52776	8.32029e-05	0.000266531	8.01891e-05	TRUE
LMTK3	5	1	0.0649254	0.0159121	2.32193	2.02866		0.141664	0.2294	0.0687673	FALSE
LOC100009676	18	33	0.417425	0.937785	-0.874469	-1.16774		0.00454328	0.0114107	0.00343304	FALSE
LOC100127888	22	8	0.998144	0.444778	1.45943	1.16616		0.0390797	0.0792529	0.0238411	FALSE
LOC100128071	1	4	0.0923631	0.452732	-2	-2.29327		0.107618	0.187772	0.0563839	FALSE
LOC100128076	3	1	0.0962651	0.0393215	1.58496	1.29169		0.409177	0.509971	0.152529	FALSE
LOC100128164	19	4	0.174939	0.0451312	2.24793	1.95466		0.00516975	0.0128264	0.0038585	FALSE
LOC100128531	6	1	0.39812	0.0813103	2.58496	2.29169		0.0823335	0.148989	0.0446873	FALSE
LOC100128682	1	2	0.0194933	0.0477747	-1	-1.29327		0.448668	0.547052	0.163626	FALSE
LOC100128822	8	16	0.363217	0.890182	-1	-1.29327		0.0321191	0.0663343	0.0199554	FALSE
LOC100128946	6	1	0.0964809	0.0197048	2.58496	2.29169		0.0823335	0.148989	0.0446873	FALSE
LOC100129055	4	1	0.093062	0.0285099	2	1.70673		0.241954	0.350692	0.105066	FALSE
LOC100129148	1	3	0.140352	0.515967	-1.58496	-1.87823		0.22155	0.326464	0.0979353	FALSE
LOC100129534	6	2	0.172318	0.070387	1.58496	1.29169		0.243126	0.350194	0.105218	FALSE
LOC100129794	3	10	0.109551	0.447483	-1.73697	-2.03024		0.0186553	0.0412809	0.0124144	FALSE
LOC100130015	3	11	0.0906767	0.407427	-1.87447	-2.16774		0.0100247	0.0235145	0.00707255	FALSE
LOC100130238	5	1	0.0832625	0.0204062	2.32193	2.02866		0.141664	0.2294	0.0687673	FALSE
LOC100130476	33	1	1.0848	0.0402826	5.04439	4.75112	4.75112	1.57648e-08	7.14104e-08	2.14823e-08	TRUE
LOC100130557	16	29	0.324635	0.721035	-0.857981	-1.15125		0.00854122	0.0203354	0.00611714	FALSE
LOC100130691	7	20	0.0868099	0.303938	-1.51457	-1.80784		0.00211395	0.00559121	0.00168196	FALSE
LOC100130894	13	28	0.376876	0.99471	-1.10692	-1.40019		0.00257108	0.00673073	0.00202476	FALSE
LOC100130987	5	2	0.379775	0.186153	1.32193	1.02866		0.373907	0.473127	0.142079	FALSE
LOC100131347	6	1	0.168057	0.0343232	2.58496	2.29169		0.0823335	0.148989	0.0446873	FALSE
LOC100131496	3	7	0.0859677	0.245808	-1.22239	-1.51566		0.109467	0.19025	0.0571836	FALSE
LOC100131626	9	3	1.01583	0.414938	1.58496	1.29169		0.152851	0.244375	0.0734651	FALSE
LOC100131726	3	1	0.167258	0.0683203	1.58496	1.29169		0.409177	0.509971	0.152529	FALSE
LOC100131825	3	1	0.0587994	0.0240179	1.58496	1.29169		0.409177	0.509971	0.152529	FALSE
LOC100132078	3	1	0.0748687	0.0305817	1.58496	1.29169		0.409177	0.509971	0.152529	FALSE
LOC100132273	10	21	0.389396	1.00206	-1.07039	-1.36366		0.010516	0.0245798	0.00739427	FALSE
LOC100132526	1	2	0.0191181	0.0468552	-1	-1.29327		0.448668	0.547052	0.163626	FALSE
LOC100133050	2	5	0.184199	0.564301	-1.32193	-1.6152		0.156233	0.247911	0.0745255	FALSE
LOC100133286	1	4	0.0528761	0.259181	-2	-2.29327		0.107618	0.187772	0.0563839	FALSE
LOC100134368	1	4	0.041096	0.201438	-2	-2.29327		0.107618	0.187772	0.0563839	FALSE
LOC100170939	1	2	0.0635451	0.155738	-1	-1.29327		0.448668	0.547052	0.163626	FALSE
LOC100192204	8	2	0.825071	0.252763	2	1.70673		0.0979659	0.173459	0.0521322	FALSE
LOC100216001	12	4	0.555769	0.227016	1.58496	1.29169		0.0988031	0.174544	0.0524931	FALSE
LOC100268168	21	5	0.678917	0.198084	2.07039	1.77712		0.00582835	0.0143251	0.0043083	FALSE
LOC100270746	3	6	0.205829	0.504452	-1	-1.29327		0.18943	0.295566	0.0888561	FALSE
LOC100270804	3	5	0.0960264	0.19612	-0.736966	-1.03024		0.318668	0.413914	0.124431	FALSE
LOC100271722	25	9	1.00251	0.442257	1.47393	1.18066		0.026341	0.0564114	0.0169721	FALSE
LOC100272228	4	7	0.0811587	0.174043	-0.807355	-1.10062		0.212853	0.315592	0.0949044	FALSE
LOC100287036	15	4	0.803674	0.262622	1.90689	1.61362		0.0294238	0.0612304	0.0184163	FALSE
LOC100287846	5	2	0.0919683	0.0450797	1.32193	1.02866		0.373907	0.473127	0.142079	FALSE
LOC100288069	1	2	0.047091	0.115412	-1	-1.29327		0.448668	0.547052	0.163626	FALSE
LOC100288123	1	2	0.0380222	0.093186	-1	-1.29327		0.448668	0.547052	0.163626	FALSE
LOC100288181	17	5	0.193095	0.0695944	1.76553	1.47226		0.0300965	0.062492	0.0187986	FALSE
LOC100288198	20	6	0.431418	0.1586	1.73697	1.4437		0.0204242	0.0447909	0.0134737	FALSE
LOC100288778	23	38	1.21615	2.46222	-0.724366	-1.01764		0.00650465	0.0158524	0.0047694	FALSE
LOC100288911	38	11	3.42646	1.21545	1.7885	1.49523		0.00103882	0.00288809	0.000868917	FALSE
LOC100289092	14	5	1.54771	0.677354	1.48543	1.19216		0.0939516	0.167134	0.0502667	FALSE
LOC100289137	4	16	0.0968306	0.47463	-2	-2.29327		0.00129097	0.00353828	0.00106446	FALSE
LOC100289230	1	5	0.0344146	0.210861	-2.32193	-2.6152		0.0516822	0.101739	0.0305947	FALSE
LOC100289495	4	13	0.0660817	0.263177	-1.70044	-1.99371		0.00805313	0.0192766	0.00579926	FALSE
LOC100289509	2	4	0.133117	0.326247	-1	-1.29327		0.283962	0.37367	0.112248	FALSE
LOC100292680	3	1	0.0863125	0.0352562	1.58496	1.29169		0.409177	0.509971	0.152529	FALSE
LOC100302640	3	7	0.321203	0.918416	-1.22239	-1.51566		0.109467	0.19025	0.0571836	FALSE
LOC100379224	31	3	0.595482	0.0706173	3.36923	3.07596	3.07596	3.53977e-06	1.31204e-05	3.9467e-06	TRUE
LOC100499489	10	22	0.257732	0.694822	-1.1375	-1.43077		0.00659072	0.0160458	0.00482669	FALSE
LOC100505583	3	1	0.0654785	0.0267461	1.58496	1.29169		0.409177	0.509971	0.152529	FALSE
LOC100505624	11	21	0.844447	1.97552	-0.932886	-1.22616		0.0185785	0.0411424	0.0123768	FALSE
LOC100505648	4	10	0.22753	0.697048	-1.32193	-1.6152		0.044947	0.0899162	0.0270443	FALSE
LOC100505658	1	2	0.0260645	0.0638796	-1	-1.29327		0.448668	0.547052	0.163626	FALSE
LOC100505702	14	5	0.210888	0.0922946	1.48543	1.19216		0.0939516	0.167134	0.0502667	FALSE
LOC100505783	10	19	0.348794	0.812093	-0.925999	-1.21927		0.0258153	0.0553737	0.0166581	FALSE
LOC100505795	5	1	0.164447	0.0403031	2.32193	2.02866		0.141664	0.2294	0.0687673	FALSE
LOC100505812	34	7	1.11824	0.282122	2.28011	1.98684	1.98684	0.000156304	0.000485103	0.000145949	TRUE
LOC100505865	9	20	0.637123	1.73498	-1.152	-1.44527		0.00904532	0.0213833	0.00643305	FALSE
LOC100505912	3	1	0.218853	0.0893954	1.58496	1.29169		0.409177	0.509971	0.152529	FALSE
LOC100505918	1	4	0.0264489	0.129643	-2	-2.29327		0.107618	0.187772	0.0563839	FALSE
LOC100506013	4	1	0.0992113	0.0303938	2	1.70673		0.241954	0.350692	0.105066	FALSE
LOC100506023	16	4	0.183838	0.0563196	2	1.70673		0.0192716	0.0424728	0.0127771	FALSE
LOC100506071	3	5	0.0972804	0.198681	-0.736966	-1.03024		0.318668	0.413914	0.124431	FALSE
LOC100506136	6	1	0.245638	0.050168	2.58496	2.29169		0.0823335	0.148989	0.0446873	FALSE
LOC100506178	40	16	1.061	0.520065	1.32193	1.02866		0.011904	0.0274686	0.00826425	FALSE
LOC100506207	5	2	0.112555	0.0551708	1.32193	1.02866		0.373907	0.473127	0.142079	FALSE
LOC100506343	25	3	0.757412	0.111377	3.05889	2.76562	2.76562	7.9722e-05	0.000256131	7.7054e-05	TRUE
LOC100506368	1	4	0.053401	0.261753	-2	-2.29327		0.107618	0.187772	0.0563839	FALSE
LOC100506469	27	44	1.0714	2.13956	-0.704544	-0.997814		0.00396845	0.0100758	0.00303105	FALSE
LOC100506497	3	1	0.0522204	0.0213305	1.58496	1.29169		0.409177	0.509971	0.152529	FALSE
LOC100506585	5	1	0.0750718	0.0183988	2.32193	2.02866		0.141664	0.2294	0.0687673	FALSE
LOC100506599	28	6	0.617605	0.162176	2.22239	1.92912	1.92912	0.000764889	0.00216704	0.000651889	TRUE
LOC100506795	5	2	0.11287	0.0553251	1.32193	1.02866		0.373907	0.473127	0.142079	FALSE
LOC100506801	6	2	0.150494	0.0614724	1.58496	1.29169		0.243126	0.350194	0.105218	FALSE
LOC100506804	1	2	0.0497778	0.121997	-1	-1.29327		0.448668	0.547052	0.163626	FALSE
LOC100506895	5	1	0.110703	0.0271313	2.32193	2.02866		0.141664	0.2294	0.0687673	FALSE
LOC100506963	4	1	0.238235	0.0729843	2	1.70673		0.241954	0.350692	0.105066	FALSE
LOC100507066	3	5	0.216167	0.44149	-0.736966	-1.03024		0.318668	0.413914	0.124431	FALSE
LOC100507127	13	2	0.273389	0.0515407	2.70044	2.40717		0.00846289	0.0201751	0.00606633	FALSE
LOC100507173	8	3	0.161708	0.0743096	1.41504	1.12177		0.227675	0.33339	0.100221	FALSE
LOC100507250	4	1	0.149362	0.0457576	2	1.70673		0.241954	0.350692	0.105066	FALSE
LOC100507299	7	2	0.434969	0.152291	1.80735	1.51409		0.155407	0.247357	0.0742947	FALSE
LOC100507351	5	2	0.0763322	0.0374154	1.32193	1.02866		0.373907	0.473127	0.142079	FALSE
LOC100507362	3	1	0.0693964	0.0283464	1.58496	1.29169		0.409177	0.509971	0.152529	FALSE
LOC100507424	6	11	0.4417	0.99232	-0.874469	-1.16774		0.101343	0.178362	0.0536481	FALSE
LOC100507463	44	9	1.79112	0.44895	2.28951	1.99624	1.99624	1.60108e-05	5.51784e-05	1.66011e-05	TRUE
LOC100507582	1	2	0.0652139	0.159828	-1	-1.29327		0.448668	0.547052	0.163626	FALSE
LOC100507634	21	7	0.66201	0.270412	1.58496	1.29169		0.028988	0.060395	0.0181651	FALSE
LOC100507651	3	1	0.0779418	0.031837	1.58496	1.29169		0.409177	0.509971	0.152529	FALSE
LOC100508120	3	12	0.121968	0.597846	-2	-2.29327		0.00532227	0.0131725	0.00396164	FALSE
LOC100652768	4	9	0.207594	0.572375	-1.16993	-1.46319		0.077147	0.140756	0.0423292	FALSE
LOC100652999	5	2	0.140535	0.0688854	1.32193	1.02866		0.373907	0.473127	0.142079	FALSE
LOC100653515	3	7	0.0893795	0.255563	-1.22239	-1.51566		0.109467	0.19025	0.0571836	FALSE
LOC116437	12	2	0.31328	0.063983	2.58496	2.29169		0.0140134	0.0319442	0.0096081	FALSE
LOC144486	2	8	0.0503209	0.246656	-2	-2.29327		0.0228786	0.0497526	0.014963	FALSE
LOC145783	29	10	0.620581	0.26223	1.53605	1.24278		0.0127575	0.0292677	0.00880455	FALSE
LOC147093	2	4	0.0603099	0.147809	-1	-1.29327		0.283962	0.37367	0.112248	FALSE
LOC149134	1	3	0.0574905	0.211349	-1.58496	-1.87823		0.22155	0.326464	0.0979353	FALSE
LOC150622	5	1	0.0271999	0.00666624	2.32193	2.02866		0.141664	0.2294	0.0687673	FALSE
LOC152225	4	1	0.125913	0.0385738	2	1.70673		0.241954	0.350692	0.105066	FALSE
LOC157381	2	4	0.0360781	0.0884213	-1	-1.29327		0.283962	0.37367	0.112248	FALSE
LOC158376	5	2	0.208803	0.102348	1.32193	1.02866		0.373907	0.473127	0.142079	FALSE
LOC158435	1	2	0.0266564	0.0653303	-1	-1.29327		0.448668	0.547052	0.163626	FALSE
LOC158696	21	3	0.46623	0.0816179	2.80735	2.51409	2.51409	0.00060045	0.00172988	0.000520419	TRUE
LOC170425	1	2	0.0240454	0.0589311	-1	-1.29327		0.448668	0.547052	0.163626	FALSE
LOC1720	8	2	0.53412	0.16363	2	1.70673		0.0979659	0.173459	0.0521322	FALSE
LOC254896	9	3	0.468216	0.191253	1.58496	1.29169		0.152851	0.244375	0.0734651	FALSE
LOC255130	3	11	0.139442	0.62654	-1.87447	-2.16774		0.0100247	0.0235145	0.00707255	FALSE
LOC255512	6	2	0.387371	0.15823	1.58496	1.29169		0.243126	0.350194	0.105218	FALSE
LOC283683	4	1	0.178718	0.0547508	2	1.70673		0.241954	0.350692	0.105066	FALSE
LOC283693	4	10	0.156324	0.478904	-1.32193	-1.6152		0.044947	0.0899162	0.0270443	FALSE
LOC284080	3	6	0.0764648	0.187402	-1	-1.29327		0.18943	0.295566	0.0888561	FALSE
LOC284276	1	2	0.0287837	0.0705439	-1	-1.29327		0.448668	0.547052	0.163626	FALSE
LOC284837	24	6	0.336991	0.103238	2	1.70673		0.00415445	0.0105216	0.00316517	FALSE
LOC285000	3	1	0.136783	0.0558721	1.58496	1.29169		0.409177	0.509971	0.152529	FALSE
LOC285084	7	2	0.144757	0.0506822	1.80735	1.51409		0.155407	0.247357	0.0742947	FALSE
LOC285419	5	1	0.120676	0.0295757	2.32193	2.02866		0.141664	0.2294	0.0687673	FALSE
LOC285540	1	2	0.0576444	0.141277	-1	-1.29327		0.448668	0.547052	0.163626	FALSE
LOC285626	1	2	0.0408619	0.100145	-1	-1.29327		0.448668	0.547052	0.163626	FALSE
LOC285768	5	1	0.137953	0.0338098	2.32193	2.02866		0.141664	0.2294	0.0687673	FALSE
LOC286114	7	1	0.274898	0.0481234	2.80735	2.51409		0.0475771	0.0945187	0.028391	FALSE
LOC286297	3	5	0.0746955	0.152555	-0.736966	-1.03024		0.318668	0.413914	0.124431	FALSE
LOC286370	1	2	0.0237359	0.0581727	-1	-1.29327		0.448668	0.547052	0.163626	FALSE
LOC286467	24	1	0.529195	0.0270201	4.58496	4.29169	4.29169	2.95963e-06	1.10572e-05	3.32669e-06	TRUE
LOC338799	11	19	0.466916	0.988287	-0.788496	-1.08177		0.0430106	0.0865433	0.0260363	FALSE
LOC339298	1	3	0.0231073	0.084948	-1.58496	-1.87823		0.22155	0.326464	0.0979353	FALSE
LOC339505	1	3	0.0170663	0.0627398	-1.58496	-1.87823		0.22155	0.326464	0.0979353	FALSE
LOC339666	2	7	0.082931	0.355687	-1.80735	-2.10062		0.0441413	0.088576	0.0266386	FALSE
LOC339894	9	1	0.288222	0.0392435	3.16993	2.87666		0.015682	0.0351185	0.0105582	FALSE
LOC344887	21	4	0.625945	0.146103	2.39232	2.09905		0.00208184	0.00551169	0.00165793	FALSE
LOC387723	3	6	0.0725142	0.17772	-1	-1.29327		0.18943	0.295566	0.0888561	FALSE
LOC388906	4	1	0.207928	0.0636996	2	1.70673		0.241954	0.350692	0.105066	FALSE
LOC388942	3	1	0.107008	0.0437099	1.58496	1.29169		0.409177	0.509971	0.152529	FALSE
LOC389043	6	2	0.126799	0.0517937	1.58496	1.29169		0.243126	0.350194	0.105218	FALSE
LOC389705	14	4	0.979269	0.34286	1.80735	1.51409		0.0445204	0.0891731	0.0268221	FALSE
LOC389791	1	2	0.0306561	0.0751329	-1	-1.29327		0.448668	0.547052	0.163626	FALSE
LOC399753	9	18	0.271648	0.665764	-1	-1.29327		0.0230313	0.0500335	0.0150499	FALSE
LOC400680	10	1	0.171707	0.0210412	3.32193	3.02866		0.00895804	0.0212154	0.00637545	FALSE
LOC400684	5	10	0.339442	0.831913	-1	-1.29327		0.0902404	0.161227	0.0484929	FALSE
LOC400752	2	5	0.0755108	0.23133	-1.32193	-1.6152		0.156233	0.247911	0.0745255	FALSE
LOC400891	2	4	0.0251262	0.06158	-1	-1.29327		0.283962	0.37367	0.112248	FALSE
LOC401074	105	30	4.69784	1.6448	1.80735	1.51409	1.51409	3.74857e-08	1.65014e-07	4.96464e-08	TRUE
LOC401177	1	2	0.0279246	0.0684385	-1	-1.29327		0.448668	0.547052	0.163626	FALSE
LOC401320	10	21	0.166783	0.429195	-1.07039	-1.36366		0.010516	0.0245798	0.00739427	FALSE
LOC401324	4	1	0.0711621	0.0218008	2	1.70673		0.241954	0.350692	0.105066	FALSE
LOC439949	103	28	2.95156	0.98323	1.87915	1.58588	1.58588	1.73952e-08	7.84706e-08	2.36088e-08	TRUE
LOC439990	19	2	0.567642	0.0732207	3.24793	2.95466	2.95466	0.000372697	0.00110449	0.000332251	TRUE
LOC440117	3	1	0.130692	0.0533839	1.58496	1.29169		0.409177	0.509971	0.152529	FALSE
LOC440288	23	9	0.881782	0.422823	1.35364	1.06037		0.0506079	0.099858	0.0300435	FALSE
LOC440600	5	1	0.123729	0.0303239	2.32193	2.02866		0.141664	0.2294	0.0687673	FALSE
LOC441601	17	6	1.08133	0.467675	1.5025	1.20923		0.0619824	0.116705	0.0351072	FALSE
LOC441666	20	1	0.19385	0.0118773	4.32193	4.02866	4.02866	2.98744e-05	0.000100041	3.00937e-05	TRUE
LOC442028	6	1	0.116328	0.0237582	2.58496	2.29169		0.0823335	0.148989	0.0446873	FALSE
LOC541473	1	4	0.0658794	0.322918	-2	-2.29327		0.107618	0.187772	0.0563839	FALSE
LOC606724	15	3	1.69602	0.415665	2.32193	2.02866		0.0109133	0.0254292	0.0076498	FALSE
LOC643401	38	1	2.21822	0.0715325	5.24793	4.95466	4.95466	8.48599e-10	4.22014e-09	1.26921e-09	TRUE
LOC643406	5	2	0.0849721	0.0416504	1.32193	1.02866		0.373907	0.473127	0.142079	FALSE
LOC643669	3	1	0.183241	0.0748486	1.58496	1.29169		0.409177	0.509971	0.152529	FALSE
LOC643723	1	2	0.0396815	0.0972525	-1	-1.29327		0.448668	0.547052	0.163626	FALSE
LOC643802	7	2	0.336259	0.117731	1.80735	1.51409		0.155407	0.247357	0.0742947	FALSE
LOC644554	3	1	0.183067	0.0747778	1.58496	1.29169		0.409177	0.509971	0.152529	FALSE
LOC645638	383	54	39.8183	6.87956	2.82631	2.53304	2.53304	0	0	0	TRUE
LOC646938	1	5	0.134224	0.822401	-2.32193	-2.6152		0.0516822	0.101739	0.0305947	FALSE
LOC647859	14	2	1.56378	0.273754	2.80735	2.51409		0.00508286	0.0126512	0.00380531	FALSE
LOC649133	3	1	0.0910175	0.0371781	1.58496	1.29169		0.409177	0.509971	0.152529	FALSE
LOC653513	2	9	0.148418	0.81843	-2.16993	-2.46319		0.0117079	0.0270563	0.00813742	FALSE
LOC653712	1	2	0.0584799	0.143324	-1	-1.29327		0.448668	0.547052	0.163626	FALSE
LOC654342	87	35	9.28409	4.5769	1.31366	1.02039	1.02039	0.000228997	0.000696603	0.000209581	TRUE
LOC654433	38	2	0.530913	0.0342415	4.24793	3.95466	3.95466	1.0949e-08	5.02147e-08	1.5106e-08	TRUE
LOC727982	1	2	0.0241443	0.0591735	-1	-1.29327		0.448668	0.547052	0.163626	FALSE
LOC728175	14	2	0.481291	0.0842545	2.80735	2.51409		0.00508286	0.0126512	0.00380531	FALSE
LOC728377	30	1	0.460717	0.018819	4.90689	4.61362	4.61362	9.06349e-08	3.86731e-07	1.16316e-07	TRUE
LOC728537	2	6	0.0943196	0.346742	-1.58496	-1.87823		0.083852	0.15094	0.0453819	FALSE
LOC728558	8	3	0.121186	0.0556886	1.41504	1.12177		0.227675	0.33339	0.100221	FALSE
LOC728752	7	2	0.319613	0.111902	1.80735	1.51409		0.155407	0.247357	0.0742947	FALSE
LOC728875	9	3	0.754618	0.30824	1.58496	1.29169		0.152851	0.244375	0.0734651	FALSE
LOC728989	3	5	0.180005	0.367634	-0.736966	-1.03024		0.318668	0.413914	0.124431	FALSE
LOC729737	4	11	0.047177	0.158981	-1.45943	-1.7527		0.025722	0.0552263	0.016612	FALSE
LOC729739	332	13	43.7439	2.09897	4.6746	4.38133	4.38133	0	0	0	TRUE
LOC729950	1	7	0.0278164	0.238606	-2.80735	-3.10062		0.0116445	0.0269389	0.00810165	FALSE
LOC731424	3	1	0.0571343	0.0233377	1.58496	1.29169		0.409177	0.509971	0.152529	FALSE
LOC84989	8	2	0.387177	0.118613	2	1.70673		0.0979659	0.173459	0.0521322	FALSE
LOC90834	4	12	0.10667	0.392143	-1.58496	-1.87823		0.0144918	0.0329567	0.00987131	FALSE
LOC91948	1	2	0.0425589	0.104304	-1	-1.29327		0.448668	0.547052	0.163626	FALSE
LOH12CR2	2	4	0.0839555	0.205761	-1	-1.29327		0.283962	0.37367	0.112248	FALSE
LOX	5355	2023	64.0356	29.6443	1.40439	1.11112	1.11112	0	0	0	TRUE
LOXL1-AS1	743	209	16.8669	5.814	1.82986	1.53659	1.53659	0	0	0	TRUE
LOXL2	2841	999	48.1417	20.7443	1.50784	1.21457	1.21457	0	0	0	TRUE
LOXL3	634	61	13.1151	1.5463	3.3776	3.08433	3.08433	0	0	0	TRUE
LPA	6	2	0.0596965	0.0243843	1.58496	1.29169		0.243126	0.350194	0.105218	FALSE
LPAR1	7	2	0.142655	0.0499463	1.80735	1.51409		0.155407	0.247357	0.0742947	FALSE
LPAR2	38	9	1.36753	0.396898	2.078	1.78473	1.78473	0.000199248	0.000610607	0.000183709	TRUE
LPAR5	29	2	0.641196	0.0541883	3.85798	3.56471	3.56471	1.64137e-06	6.26822e-06	1.88534e-06	TRUE
LPAR6	52	9	0.970854	0.205909	2.53051	2.23724	2.23724	4.64757e-07	1.8678e-06	5.6195e-07	TRUE
LPL	3	1	0.0516908	0.0211142	1.58496	1.29169		0.409177	0.509971	0.152529	FALSE
LPXN	849	28	26.9087	1.08749	4.92227	4.629	4.629	0	0	0	TRUE
LRCH2	8	22	0.104872	0.353407	-1.45943	-1.7527		0.00160918	0.00435089	0.00130893	FALSE
LRCOL1	4	1	0.295477	0.0905205	2	1.70673		0.241954	0.350692	0.105066	FALSE
LRIF1	522	184	10.1053	4.36496	1.50434	1.21107	1.21107	0	0	0	TRUE
LRIT3	5	2	0.0905241	0.0443718	1.32193	1.02866		0.373907	0.473127	0.142079	FALSE
LRR1	233	91	7.25658	3.47297	1.35639	1.06312	1.06312	4.52142e-10	2.29165e-09	6.89451e-10	TRUE
LRRC15	2840	531	30.8679	7.0724	2.41911	2.12584	2.12584	0	0	0	TRUE
LRRC16B	4	1	0.0561407	0.0171989	2	1.70673		0.241954	0.350692	0.105066	FALSE
LRRC17	1542	258	43.8565	8.99192	2.57936	2.28609	2.28609	0	0	0	TRUE
LRRC32	5	2	0.0726066	0.0355893	1.32193	1.02866		0.373907	0.473127	0.142079	FALSE
LRRC33	11	23	0.288222	0.738492	-1.06413	-1.3574		0.00763176	0.0183168	0.00551082	FALSE
LRRC37A5P	1	2	0.0589605	0.144502	-1	-1.29327		0.448668	0.547052	0.163626	FALSE
LRRC4	266	21	4.6327	0.448183	3.66297	3.3697	3.3697	0	0	0	TRUE
LRRC55	5	1	0.059702	0.0146319	2.32193	2.02866		0.141664	0.2294	0.0687673	FALSE
LRRC6	4	1	0.163241	0.0500094	2	1.70673		0.241954	0.350692	0.105066	FALSE
LRRC66	6	1	0.116362	0.0237654	2.58496	2.29169		0.0823335	0.148989	0.0446873	FALSE
LRRC8D	1828	748	29.1261	14.6046	1.28916	0.995886	0.995886	0	0	0	TRUE
LRRFIP2	631	205	10.6813	4.25238	1.62202	1.32875	1.32875	0	0	0	TRUE
LRRIQ1	4	7	0.047437	0.101728	-0.807355	-1.10062		0.212853	0.315592	0.0949044	FALSE
LRRIQ3	2	5	0.0451165	0.138216	-1.32193	-1.6152		0.156233	0.247911	0.0745255	FALSE
LRRK1	93	38	0.786823	0.393968	1.29123	0.997961	0.997961	0.000183439	0.000565243	0.000170044	TRUE
LRRK2	6	1	0.041996	0.00857707	2.58496	2.29169		0.0823335	0.148989	0.0446873	FALSE
LRRN2	7	1	0.136042	0.0238155	2.80735	2.51409		0.0475771	0.0945187	0.028391	FALSE
LRRN4	132	4	2.88398	0.107093	5.04439	4.75112	4.75112	0	0	0	TRUE
LRRTM4	6	14	0.0804341	0.229985	-1.22239	-1.51566		0.0235998	0.0511422	0.0153851	FALSE
LRTM2	3	10	0.0485549	0.198333	-1.73697	-2.03024		0.0186553	0.0412809	0.0124144	FALSE
LSM3	706	271	65.5836	30.8491	1.38138	1.08811	1.08811	0	0	0	TRUE
LSP1	16	6	0.333007	0.153027	1.41504	1.12177		0.0879963	0.157671	0.0474266	FALSE
LSP1P3	3	1	0.436228	0.178187	1.58496	1.29169		0.409177	0.509971	0.152529	FALSE
LSR	78	8	2.21063	0.27784	3.2854	2.99213	2.99213	3.98903e-13	2.45385e-12	7.38157e-13	TRUE
LTB	21	7	1.51825	0.620162	1.58496	1.29169		0.028988	0.060395	0.0181651	FALSE
LTB4R2	3	14	0.124157	0.710006	-2.22239	-2.51566		0.00145526	0.00395934	0.00119078	FALSE
LTBR	38	1	0.983306	0.0317094	5.24793	4.95466	4.95466	8.48599e-10	4.22014e-09	1.26921e-09	TRUE
LTC4S	1	2	0.0967943	0.237226	-1	-1.29327		0.448668	0.547052	0.163626	FALSE
LTV1	712	253	25.3407	11.0342	1.49274	1.19947	1.19947	0	0	0	TRUE
LUZP2	3	13	0.0365651	0.194165	-2.11548	-2.40875		0.002796	0.00728561	0.0021914	FALSE
LY6E	995	335	54.625	22.537	1.57054	1.27727	1.27727	0	0	0	TRUE
LY96	20	8	2.09957	1.02914	1.32193	1.02866		0.0753452	0.137692	0.0414264	FALSE
LYAR	529	214	21.2925	10.5552	1.30566	1.01239	1.01239	0	0	0	TRUE
LYG1	1	5	0.0652139	0.39957	-2.32193	-2.6152		0.0516822	0.101739	0.0305947	FALSE
LYNX1	34	4	0.374399	0.0539757	3.08746	2.79419	2.79419	3.72961e-06	1.3771e-05	4.14318e-06	TRUE
LYPD5	6	1	0.147964	0.0302196	2.58496	2.29169		0.0823335	0.148989	0.0446873	FALSE
LYPD6	784	131	11.7494	2.40577	2.58129	2.28802	2.28802	0	0	0	TRUE
LYPD6B	415	13	17.0331	0.653842	4.99653	4.70326	4.70326	0	0	0	TRUE
LYPLAL1	138	55	4.70905	2.29985	1.32716	1.03389	1.03389	2.72185e-06	1.0199e-05	3.06849e-06	TRUE
MAATS1	3	5	0.0436917	0.0892341	-0.736966	-1.03024		0.318668	0.413914	0.124431	FALSE
MAB21L1	4	1	0.0888363	0.0272153	2	1.70673		0.241954	0.350692	0.105066	FALSE
MACROD2	5	1	0.0632215	0.0154945	2.32193	2.02866		0.141664	0.2294	0.0687673	FALSE
MAGEA10	5	2	0.117685	0.057685	1.32193	1.02866		0.373907	0.473127	0.142079	FALSE
MAGEB16	3	1	0.106538	0.0435176	1.58496	1.29169		0.409177	0.509971	0.152529	FALSE
MAGEE1	83	29	1.44789	0.619923	1.51706	1.22379	1.22379	3.14206e-05	0.000104993	3.15885e-05	TRUE
MAGIX	6	1	0.132434	0.0270478	2.58496	2.29169		0.0823335	0.148989	0.0446873	FALSE
MAGOH2	16	27	1.61404	3.33766	-0.754888	-1.04816		0.0187466	0.0414557	0.0124724	FALSE
MAL2	4	1	0.0916095	0.0280649	2	1.70673		0.241954	0.350692	0.105066	FALSE
MALL	689	156	14.5322	4.03199	2.14296	1.84969	1.84969	0	0	0	TRUE
MALT1	3676	584	47.1921	9.18734	2.6541	2.36083	2.36083	0	0	0	TRUE
MAMSTR	7	14	0.232595	0.570051	-1	-1.29327		0.0450141	0.0899748	0.0270633	FALSE
MAOB	2	7	0.0497586	0.213412	-1.80735	-2.10062		0.0441413	0.088576	0.0266386	FALSE
MAP2	10	1	0.0646329	0.00792021	3.32193	3.02866		0.00895804	0.0212154	0.00637545	FALSE
MAP2K4P1	67	18	1.70368	0.560878	1.89616	1.60289	1.60289	4.63518e-06	1.69446e-05	5.09797e-06	TRUE
MAP3K14-AS1	9	20	0.437542	1.19149	-1.152	-1.44527		0.00904532	0.0213833	0.00643305	FALSE
MAP3K15	7	2	0.0975464	0.0341528	1.80735	1.51409		0.155407	0.247357	0.0742947	FALSE
MAP3K9	95	32	1.09524	0.452085	1.56986	1.27659	1.27659	4.17512e-06	1.53293e-05	4.61199e-06	TRUE
MAP6	6	14	0.0692228	0.197929	-1.22239	-1.51566		0.0235998	0.0511422	0.0153851	FALSE
MAP7	8	3	0.0942852	0.0433269	1.41504	1.12177		0.227675	0.33339	0.100221	FALSE
MAPK10	3	5	0.0419232	0.0856222	-0.736966	-1.03024		0.318668	0.413914	0.124431	FALSE
MAPK13	49	18	0.49835	0.224333	1.44478	1.15151		0.00229907	0.00605628	0.0018221	FALSE
MAPK4	1	2	0.0136321	0.03341	-1	-1.29327		0.448668	0.547052	0.163626	FALSE
MAPK8IP2	9	23	0.168276	0.526975	-1.35364	-1.64691		0.00204019	0.00540816	0.0016269	FALSE
MAPRE3	235	82	8.11338	3.46921	1.51896	1.2257	1.2257	2.3278e-12	1.36529e-11	4.10764e-12	TRUE
MAPT	10	22	0.0947348	0.255397	-1.1375	-1.43077		0.00659072	0.0160458	0.00482669	FALSE
MARCH10	64	1	1.24382	0.0238155	6	5.70673	5.70673	2.22045e-16	1.6305e-15	4.88428e-16	TRUE
MARCH4	2413	410	35.0084	7.28924	2.55713	2.26386	2.26386	0	0	0	TRUE
MARK2P9	3	1	0.204741	0.083631	1.58496	1.29169		0.409177	0.509971	0.152529	FALSE
MARS2	300	120	6.27423	3.07541	1.32193	1.02866	1.02866	5.67624e-12	3.25094e-11	9.78083e-12	TRUE
MARVELD3	7	1	0.106063	0.0185672	2.80735	2.51409		0.0475771	0.0945187	0.028391	FALSE
MASP1	8	1	0.0516804	0.00791624	3	2.70673		0.0273666	0.0583699	0.0175437	FALSE
MASP2	12	21	0.296722	0.636313	-0.807355	-1.10062		0.0309496	0.0640891	0.01928	FALSE
MATK	23	1	0.582094	0.0310133	4.52356	4.23029	4.23029	5.28097e-06	1.91599e-05	5.76448e-06	TRUE
MB	4	1	0.185923	0.0569582	2	1.70673		0.241954	0.350692	0.105066	FALSE
MBL2	1	2	0.0180896	0.0443345	-1	-1.29327		0.448668	0.547052	0.163626	FALSE
MBLAC1	5	2	0.215349	0.105557	1.32193	1.02866		0.373907	0.473127	0.142079	FALSE
MBLAC2	223	91	3.36385	1.68212	1.29311	0.999835	0.999835	6.57019e-09	3.0622e-08	9.21301e-09	TRUE
MBNL2	794	299	10.8422	5.00325	1.40899	1.11572	1.11572	0	0	0	TRUE
MCCC1	114	186	2.90337	5.80488	-0.706269	-0.999539	0.999539	3.00627e-09	1.43251e-08	4.30988e-09	TRUE
MCF2	21	2	0.319688	0.0373096	3.39232	3.09905	3.09905	0.000128105	0.000401997	0.000120936	TRUE
MCF2L	5	12	0.0482741	0.141974	-1.26303	-1.5563		0.0325715	0.0671725	0.0202035	FALSE
MCF2L2	7	1	0.094705	0.016579	2.80735	2.51409		0.0475771	0.0945187	0.028391	FALSE
MCHR1	205	24	5.4623	0.78364	3.09452	2.80125	2.80125	0	0	0	TRUE
MCTP2	5	2	0.0375272	0.0183945	1.32193	1.02866		0.373907	0.473127	0.142079	FALSE
MDFI	18	1	0.718684	0.048927	4.16993	3.87666	3.87666	9.44517e-05	0.000300826	9.04716e-05	TRUE
MDM2	5158	1414	44.5677	14.9717	1.86703	1.57376	1.57376	0	0	0	TRUE
MED31	70	25	2.72906	1.19437	1.48543	1.19216	1.19216	0.000180239	0.000555975	0.000167272	TRUE
MEDAG	2	11	0.0540266	0.364127	-2.45943	-2.7527		0.00297456	0.00771756	0.00232147	FALSE
MEI1	9	2	0.145046	0.0394982	2.16993	1.87666		0.0610488	0.115258	0.0346591	FALSE
MESP1	2	7	0.111122	0.476596	-1.80735	-2.10062		0.0441413	0.088576	0.0266386	FALSE
MEST	2321	388	49.8165	10.205	2.58062	2.28735	2.28735	0	0	0	TRUE
MET	5192	1975	50.2104	23.405	1.39444	1.10117	1.10117	0	0	0	TRUE
METTL12	24	41	1.12119	2.34711	-0.77259	-1.06586		0.00331696	0.00854291	0.00256991	FALSE
METTL7B	38	7	1.63013	0.367976	2.44057	2.1473	2.1473	2.66167e-05	8.95325e-05	2.69369e-05	TRUE
METTL8	668	256	5.3021	2.48997	1.3837	1.09043	1.09043	0	0	0	TRUE
MFAP3L	29	4	0.297048	0.0502078	2.85798	2.56471	2.56471	4.5425e-05	0.000149359	4.49327e-05	TRUE
MFSD2A	315	115	9.23987	4.13367	1.45372	1.16045	1.16045	7.43849e-15	5.03527e-14	1.51467e-14	TRUE
MFSD8	284	100	4.03422	1.7407	1.50589	1.21262	1.21262	2.08722e-14	1.37761e-13	4.14469e-14	TRUE
MGAM	1	3	0.00995709	0.0366047	-1.58496	-1.87823		0.22155	0.326464	0.0979353	FALSE
MGAT4A	10	1	0.0758212	0.00929124	3.32193	3.02866		0.00895804	0.0212154	0.00637545	FALSE
MGAT5B	206	53	2.99005	0.942691	1.95858	1.66531	1.66531	1.11022e-16	8.26811e-16	2.46442e-16	TRUE
MGC12916	77	13	2.47819	0.512709	2.56635	2.27308	2.27308	5.90142e-10	2.96729e-09	8.92745e-10	TRUE
MGC21881	24	43	0.600342	1.31807	-0.841302	-1.13457		0.00155189	0.00420497	0.00126503	FALSE
MGC32805	1	2	0.0453383	0.111116	-1	-1.29327		0.448668	0.547052	0.163626	FALSE
MGC34034	4	1	0.0734282	0.022495	2	1.70673		0.241954	0.350692	0.105066	FALSE
MGLL	602	154	8.08197	2.53352	1.96683	1.67356	1.67356	0	0	0	TRUE
MGST1	2813	966	77.1505	32.466	1.54201	1.24874	1.24874	0	0	0	TRUE
MICA	808	257	22.0109	8.57913	1.65259	1.35932	1.35932	0	0	0	TRUE
MICALCL	17	2	0.360562	0.0519809	3.08746	2.79419		0.00107164	0.00296853	0.000892812	FALSE
MICB	352	75	9.15254	2.3897	2.23061	1.93734	1.93734	0	0	0	TRUE
MID1	7871	2601	58.1492	23.5471	1.59748	1.30421	1.30421	0	0	0	TRUE
MILR1	9	1	0.920849	0.12538	3.16993	2.87666		0.015682	0.0351185	0.0105582	FALSE
MINOS1P1	11	3	0.311619	0.104144	1.87447	1.5812		0.0660709	0.123598	0.0371703	FALSE
MIP	2	4	0.0495106	0.121342	-1	-1.29327		0.283962	0.37367	0.112248	FALSE
MIPEPP3	7	12	0.216443	0.454684	-0.777608	-1.07088		0.110731	0.19201	0.0577562	FALSE
MIR1287	1	3	0.717353	2.63716	-1.58496	-1.87823		0.22155	0.326464	0.0979353	FALSE
MIR137HG	1	2	0.026149	0.0640866	-1	-1.29327		0.448668	0.547052	0.163626	FALSE
MIR155HG	36	10	1.57681	0.536736	1.848	1.55473		0.0010212	0.00284185	0.000855004	FALSE
MIR181B1	1	2	0.586925	1.43845	-1	-1.29327		0.448668	0.547052	0.163626	FALSE
MIR181B2	7	1	5.07789	0.888932	2.80735	2.51409		0.0475771	0.0945187	0.028391	FALSE
MIR205HG	22	4	1.59591	0.355573	2.45943	2.16616		0.0013103	0.00358713	0.00107908	FALSE
MIR21	4	1	3.58677	1.09882	2	1.70673		0.241954	0.350692	0.105066	FALSE
[truncated: 21,670 more rows]
[truncated: 2 more columns]
