# Supplementary material for: Secretome Analysis of Human Oligodendrocytes Derived from Neural Stem Cells
Source: PLoS One. 2014 Jan 2;9(1):e84292. doi: 10.1371/journal.pone.0084292 (PMC3879300; doi:10.1371/journal.pone.0084292)
Supplement: Dataset S2 — Genes encoding secreted proteins, which are identified by SPD and functionally classified using PANTHER (XLSX) [file pone.0084292.s002.xlsx]

## Sheet: SPD dataset
UniProt ID	Gene symbol		Species
143S_HUMAN	SFN	0	human
7B2_HUMAN	SGNE1	0	human
A1AG_HUMAN	ORM1	0	human
A1AH_HUMAN	ORM2	0	human
A1AT_HUMAN	SERPINA1	0	human
A1BG_HUMAN	A1BG	0	human
A2AP_HUMAN	SERPINF2	0	human
A2GL_HUMAN	LRG1	0	human
A2HS_HUMAN	AHSG	0	human
AACT_HUMAN	SERPINA3	0	human
ABP_HUMAN	ABP1	0	human
AD12_HUMAN	ADAM12	0	human
AD28_HUMAN	ADAM28	0	human
ADML_HUMAN	ADM	0	human
AFAM_HUMAN	AFM	0	human
AGP1_HUMAN	ANGPT1	0	human
AGP2_HUMAN	ANGPT2	0	human
AGP4_HUMAN	ANGPT4	0	human
AGSR_HUMAN	AGRP	0	human
AGSW_HUMAN	ASIP	0	human
ALBU_HUMAN	ALB	0	human
ALK1_HUMAN	SLPI	0	human
ALS_HUMAN	IGFALS	0	human
AMBN_HUMAN	AMBN	0	human
AMBP_HUMAN	AMBP	0	human
AMD_HUMAN	PAM	0	human
AMEX_HUMAN	AMELX	0	human
AMEY_HUMAN	AMELY	0	human
AMPB_HUMAN	RNPEP	0	human
AMYP_HUMAN	AMY2A	0	human
ANFB_HUMAN	NPPB	0	human
ANFC_HUMAN	NPPC	0	human
ANF_HUMAN	NPPA	0	human
ANGI_HUMAN	ANG	0	human
ANGT_HUMAN	AGT	0	human
ANL2_HUMAN	ANGPTL2	0	human
ANL3_HUMAN	ANGPTL3	0	human
ANL4_HUMAN	ANGPTL4	0	human
ANT3_HUMAN	SERPINC1	0	human
APA1_HUMAN	APOA1	0	human
APA2_HUMAN	APOA2	0	human
APA4_HUMAN	APOA4	0	human
APB_HUMAN	APOB	0	human
APC1_HUMAN	APOC1	0	human
APC2_HUMAN	APOC2	0	human
APC3_HUMAN	APOC3	0	human
APC4_HUMAN	APOC4	0	human
APEL_HUMAN	APLN	0	human
APE_HUMAN	APOE	0	human
APF_HUMAN	APOF	0	human
APL1_HUMAN	APOL1	0	human
APM1_HUMAN	ACDC	0	human
APOD_HUMAN	APOD	0	human
APOH_HUMAN	APOH	0	human
APOM_HUMAN	APOM	0	human
ARME_HUMAN	ARMET	0	human
ART1_HUMAN	ARTS-1	0	human
ASPN_HUMAN	ASPN	0	human
AT10_HUMAN	ADAMTS10	0	human
AT12_HUMAN	ADAMTS12	0	human
AT14_HUMAN	ADAMTS14	0	human
AT15_HUMAN	ADAMTS15	0	human
AT16_HUMAN	ADAMTS16	0	human
AT17_HUMAN	ADAMTS17	0	human
AT18_HUMAN	ADAMTS18	0	human
AT19_HUMAN	ADAMTS19	0	human
AT20_HUMAN	ADAMTS20	0	human
ATR2_HUMAN	ANTXR2	0	human
ATRN_HUMAN	ATRN	0	human
ATS1_HUMAN	ADAMTS1	0	human
ATS2_HUMAN	ADAMTS2	0	human
ATS3_HUMAN	ADAMTS3	0	human
ATS4_HUMAN	ADAMTS4	0	human
ATS5_HUMAN	ADAMTS5	0	human
ATS6_HUMAN	ADAMTS6	0	human
ATS7_HUMAN	ADAMTS7	0	human
ATS8_HUMAN	ADAMTS8	0	human
ATS9_HUMAN	ADAMTS9	0	human
B2MG_HUMAN	B2M	0	human
BD01_HUMAN	DEFB1	0	human
BD02_HUMAN	DEFB4	0	human
BDNF_HUMAN	BDNF	0	human
BGH3_HUMAN	TGFBI	0	human
BM10_HUMAN	BMP10	0	human
BM15_HUMAN	BMP15	0	human
BMP4_HUMAN	BMP4	0	human
BMP8_HUMAN	M97016	0	human
BPIL_HUMAN	BPIL1	0	human
BPL2_HUMAN	BPIL2	0	human
BPL3_HUMAN	BPIL3	0	human
BRA1_HUMAN	HAPLN2	0	human
BTC_HUMAN	BTC	0	human
BTD_HUMAN	BTD	0	human
C17_HUMAN	C17	0	human
C3L1_HUMAN	CHI3L1	0	human
CAH6_HUMAN	CA6	0	human
CAHB_HUMAN	CA11	0	human
CAL2_HUMAN	CALCB	0	human
CALU_HUMAN	CALU	0	human
CART_HUMAN	CART	0	human
CAS1_HUMAN	CSN1S1	0	human
CASB_HUMAN	CSN2	0	human
CASK_HUMAN	CSN3	0	human
CASP_HUMAN	CRTAP	0	human
CBG_HUMAN	SERPINA6	0	human
CBP8_HUMAN	CPN2	0	human
CBPC_HUMAN	CPA3	0	human
CBPH_HUMAN	CPE	0	human
CBPN_HUMAN	CPN1	0	human
CD5L_HUMAN	CD5L	0	human
CD8B_HUMAN	CD8B1	0	human
CDA1_HUMAN	PCDHA1	0	human
CDA6_HUMAN	PCDHA6	0	human
CDAA_HUMAN	PCDHA10	0	human
CDSN_HUMAN	CDSN	0	human
CEA1_HUMAN	CEACAM1	0	human
CETP_HUMAN	CETP	0	human
CFAH_HUMAN	HF1	0	human
CFAI_HUMAN	IF	0	human
CGL2_HUMAN	CN1	0	human
CHAD_HUMAN	CHAD	0	human
CHM1_HUMAN	LECT1	0	human
CHRD_HUMAN	CHRD	0	human
CKLF_HUMAN	CKLF	0	human
CLUS_HUMAN	CLU	0	human
CMGA_HUMAN	CHGA	0	human
CN06_HUMAN	C14orf6	0	human
CO2_HUMAN	C2	0	human
CO6_HUMAN	C6	0	human
CO8A_HUMAN	C8A	0	human
CO8B_HUMAN	C8B	0	human
CO8G_HUMAN	C8G	0	human
COCH_HUMAN	COCH	0	human
COL_HUMAN	CLPS	0	human
COMP_HUMAN	COMP	0	human
COPA_HUMAN	COPA	0	human
CORT_HUMAN	CORT	0	human
COV1_HUMAN	COVA1	0	human
CPX2_HUMAN	LOC119587	0	human
CPXM_HUMAN	CPXM	0	human
CRBH_HUMAN	CRB1	0	human
CRF_HUMAN	CRH	0	human
CRP_HUMAN	CRP	0	human
CRS2_HUMAN	CRISP2	0	human
CRS3_HUMAN	CRISP3	0	human
CSF1_HUMAN	CSF1	0	human
CSF2_HUMAN	CSF2	0	human
CSF3_HUMAN	CSF3	0	human
CST8_HUMAN	CST8	0	human
CST9_HUMAN	CST9L	0	human
CSTL_HUMAN	CSTL1	0	human
CT31_HUMAN	C20orf31	0	human
CTA3_HUMAN	CASPR3	0	human
CTB6_HUMAN	C20orf116	0	human
CTF1_HUMAN	CTF1	0	human
CTRB_HUMAN	CTRB1	0	human
CYR6_HUMAN	CYR61	0	human
CYTF_HUMAN	CST7	0	human
CYTM_HUMAN	CST6	0	human
CYTT_HUMAN	CST2	0	human
D103_HUMAN	DEFB103	0	human
D104_HUMAN	DEFB104	0	human
D105_HUMAN	DEFB105	0	human
D106_HUMAN	DEFB106	0	human
D107_HUMAN	DEFB107	0	human
D108_HUMAN	DEFB108	0	human
D118_HUMAN	DEFB118	0	human
D119_HUMAN	DEFB119	0	human
D120_HUMAN	DEFB119	0	human
D123_HUMAN	DEFB123	0	human
D124_HUMAN	DEFB124	0	human
D125_HUMAN	DEFB125	0	human
D126_HUMAN	DEFB126	0	human
D127_HUMAN	DEFB127	0	human
D129_HUMAN	DEFB129	0	human
D131_HUMAN	AF529414	0	human
DCD_HUMAN	DCD	0	human
DEAF_HUMAN	DEAF1	0	human
DEF3_HUMAN	DEFA3	0	human
DEF4_HUMAN	DEFA4	0	human
DEF5_HUMAN	DEFA5	0	human
DEF6_HUMAN	DEFA6	0	human
DERM_HUMAN	DPT	0	human
DES1_HUMAN	DESC1	0	human
DHH_HUMAN	DHH	0	human
DKK1_HUMAN	DKK1	0	human
DKK2_HUMAN	DKK2	0	human
DKK3_HUMAN	DKK3	0	human
DKK4_HUMAN	DKK4	0	human
DRN1_HUMAN	DNASE1	0	human
DSCA_HUMAN	DSCAM	0	human
DSPP_HUMAN	DSPP	0	human
ECG2_HUMAN	ECG2	0	human
ECM1_HUMAN	ECM1	0	human
ECM2_HUMAN	ECM2	0	human
EDA_HUMAN	ED1	0	human
EFA4_HUMAN	EFNA4	0	human
EGFR_HUMAN	EGFR	0	human
EL1_HUMAN	ELA1	0	human
EL2A_HUMAN	ELA2A	0	human
EL2B_HUMAN	ELA2B	0	human
ELAF_HUMAN	PI3	0	human
ELS_HUMAN	ELN	0	human
EMBP_HUMAN	PRG2	0	human
EMI1_HUMAN	EMILIN1	0	human
EMI2_HUMAN	EMILIN2	0	human
EMI3_HUMAN	MMRN2	0	human
EMU1_HUMAN	EMID1	0	human
EMU2_HUMAN	EMID2	0	human
ENAM_HUMAN	ENAM	0	human
EOTA_HUMAN	CCL11	0	human
EP3A_HUMAN	FAM12A	0	human
EP3B_HUMAN	FAM12B	0	human
EPA3_HUMAN	EPHA3	0	human
EPO_HUMAN	EPO	0	human
EPPI_HUMAN	SPINLW1	0	human
ERB3_HUMAN	ERBB3	0	human
EREG_HUMAN	EREG	0	human
ESM1_HUMAN	ESM1	0	human
ET1_HUMAN	EDN1	0	human
ET2_HUMAN	EDN2	0	human
ET3_HUMAN	EDN3	0	human
F13A_HUMAN	F13A1	0	human
F20A_HUMAN	FAM20A	0	human
F20B_HUMAN	FAM20B	0	human
FA11_HUMAN	F11	0	human
FA3A_HUMAN	FAM3A	0	human
FA3B_HUMAN	FAM3B	0	human
FA3C_HUMAN	FAM3C	0	human
FA3D_HUMAN	FAM3D	0	human
FA8_HUMAN	F8	0	human
FBL1_HUMAN	FBLN1	0	human
FBL2_HUMAN	FBLN2	0	human
FBL3_HUMAN	EFEMP1	0	human
FBL4_HUMAN	EFEMP2	0	human
FBL5_HUMAN	FBLN5	0	human
FCAR_HUMAN	FCAR	0	human
FCMD_HUMAN	FCMD	0	human
FCN1_HUMAN	FCN1	0	human
FCN2_HUMAN	FCN2	0	human
FCN3_HUMAN	FCN3	0	human
FDCS_HUMAN	C4orf7	0	human
FETA_HUMAN	AFP	0	human
FETB_HUMAN	FETUB	0	human
FGF6_HUMAN	FGF6	0	human
FGF7_HUMAN	FGF7	0	human
FGF8_HUMAN	FGF8	0	human
FGF9_HUMAN	FGF9	0	human
FGFA_HUMAN	FGF10	0	human
FGFH_HUMAN	FGF17	0	human
FGFI_HUMAN	FGF18	0	human
FGFJ_HUMAN	FGF19	0	human
FGFK_HUMAN	FGF20	0	human
FGFL_HUMAN	FGF21	0	human
FGFM_HUMAN	FGF22	0	human
FGFN_HUMAN	FGF23	0	human
FGL1_HUMAN	FGL1	0	human
FGL2_HUMAN	FGL2	0	human
FGR2_HUMAN	FGFR2	0	human
FHR1_HUMAN	HFL1	0	human
FHR2_HUMAN	HFL3	0	human
FHR3_HUMAN	FHR-3	0	human
FHR4_HUMAN	FHR-4	0	human
FHR5_HUMAN	FHR5	0	human
FINC_HUMAN	FN1	0	human
FL3L_HUMAN	FLT3LG	0	human
FMOD_HUMAN	FMOD	0	human
FOL2_HUMAN	FOLR2	0	human
FOL3_HUMAN	FOLR3	0	human
FRZB_HUMAN	FRZB	0	human
FSA_HUMAN	FST	0	human
FSHB_HUMAN	FSHB	0	human
FSL1_HUMAN	FSTL1	0	human
FSL3_HUMAN	FSTL3	0	human
FVT1_HUMAN	FVT1	0	human
GALA_HUMAN	GAL	0	human
GALP_HUMAN	GALP	0	human
GAST_HUMAN	GAS	0	human
GBR1_HUMAN	GABBR1	0	human
GDF2_HUMAN	GDF2	0	human
GDF3_HUMAN	GDF3	0	human
GDFB_HUMAN	GDF11	0	human
GDFF_HUMAN	GDF15	0	human
GDNF_HUMAN	GDNF	0	human
GDN_HUMAN	SERPINE2	0	human
GELS_HUMAN	GSN	0	human
GFR4_HUMAN	GFRA4	0	human
GGH_HUMAN	GGH	0	human
GHRL_HUMAN	AY359053	0	human
GLHA_HUMAN	CGA	0	human
GON1_HUMAN	GNRH1	0	human
GON2_HUMAN	GNRH2	0	human
GP2_HUMAN	GP2	0	human
GPA2_HUMAN	GPHA2	0	human
GPB5_HUMAN	AF467770	0	human
GPX3_HUMAN	GPX3	0	human
GPX5_HUMAN	GPX5	0	human
GPX6_HUMAN	GPX6	0	human
GPX7_HUMAN	GPX7	0	human
GRO_HUMAN	CXCL1	0	human
GRP_HUMAN	GRP	0	human
GUAN_HUMAN	GUCA2A	0	human
GUAU_HUMAN	GUCA2B	0	human
HATT_HUMAN	HAT	0	human
HEMO_HUMAN	HPX	0	human
HEPC_HUMAN	HAMP	0	human
HGFA_HUMAN	HGFAC	0	human
HPTR_HUMAN	HPR	0	human
HPT_HUMAN	HP	0	human
HRA1_HUMAN	PRSS11	0	human
HRA3_HUMAN	HTRA3	0	human
HRG_HUMAN	HRG	0	human
I12A_HUMAN	IL12A	0	human
I12B_HUMAN	IL12B	0	human
I17B_HUMAN	IL17B	0	human
I17C_HUMAN	IL17C	0	human
I17E_HUMAN	IL17E	0	human
I17F_HUMAN	IL17F	0	human
I17S_HUMAN	IL17RB	0	human
I18B_HUMAN	IL18BP	0	human
I1F5_HUMAN	IL1F5	0	human
I1F6_HUMAN	IL1F6	0	human
I1F7_HUMAN	IL1F7	0	human
I1F8_HUMAN	IL1F8	0	human
I1F9_HUMAN	IL1F9	0	human
I1FA_HUMAN	IL1F10	0	human
IAC2_HUMAN	SPINK2	0	human
IAPP_HUMAN	IAPP	0	human
IBP1_HUMAN	IGFBP1	0	human
IBP2_HUMAN	IGFBP2	0	human
IBP3_HUMAN	IGFBP3	0	human
IBP4_HUMAN	IGFBP4	0	human
IBP5_HUMAN	IGFBP5	0	human
IBP6_HUMAN	IGFBP6	0	human
IBP7_HUMAN	IGFBP7	0	human
IC1_HUMAN	SERPING1	0	human
ICA4_HUMAN	ICAM4	0	human
IGF2_HUMAN	IGF2	0	human
IGFA_HUMAN	IGF1	0	human
IGFB_HUMAN	IGF1	0	human
IHH_HUMAN	IHH	0	human
IL10_HUMAN	IL10	0	human
IL11_HUMAN	IL11	0	human
IL13_HUMAN	IL13	0	human
IL15_HUMAN	IL15	0	human
IL16_HUMAN	IL16	0	human
IL17_HUMAN	IL17	0	human
IL18_HUMAN	IL18	0	human
IL19_HUMAN	IL19	0	human
IL1X_HUMAN	IL1RN	0	human
IL20_HUMAN	IL20	0	human
IL22_HUMAN	IL22	0	human
IL24_HUMAN	IL24	0	human
IL26_HUMAN	IL26	0	human
IL2_HUMAN	IL2	0	human
IL3_HUMAN	IL3	0	human
IL4_HUMAN	IL4	0	human
IL5_HUMAN	IL5	0	human
IL6A_HUMAN	IL6R	0	human
IL6B_HUMAN	IL6ST	0	human
IL6_HUMAN	IL6	0	human
IL7R_HUMAN	IL7R	0	human
IL7_HUMAN	IL7	0	human
IL8_HUMAN	IL8	0	human
IL9R_HUMAN	IL9R	0	human
IL9_HUMAN	IL9	0	human
ILAP_HUMAN	IL1RAP	0	human
INA1_HUMAN	IFNA13	0	human
INA2_HUMAN	IFNA2	0	human
INA4_HUMAN	IFNA4	0	human
INA5_HUMAN	IFNA5	0	human
INA6_HUMAN	IFNA6	0	human
INA7_HUMAN	IFNA7	0	human
INA8_HUMAN	IFNA8	0	human
INAA_HUMAN	IFNA10	0	human
INAD_HUMAN	IFNA14	0	human
INAF_HUMAN	IFNA16	0	human
INAG_HUMAN	IFNA17	0	human
INAK_HUMAN	IFNA21	0	human
INB_HUMAN	IFNB1	0	human
ING_HUMAN	IFNG	0	human
INL3_HUMAN	INSL3	0	human
INL5_HUMAN	INSL5	0	human
INL6_HUMAN	INSL6	0	human
INO1_HUMAN	IFNW1	0	human
INS_HUMAN	INS	0	human
IPK1_HUMAN	SPINK1	0	human
IPSP_HUMAN	SERPINA5	0	human
IRL1_HUMAN	IL1RL1	0	human
ISK4_HUMAN	SPINK4	0	human
ISK5_HUMAN	SPINK5	0	human
KAIN_HUMAN	SERPINA4	0	human
KALM_HUMAN	KAL1	0	human
KERA_HUMAN	KERA	0	human
KF10_HUMAN	KIAA1510	0	human
KLK4_HUMAN	KLK4	0	human
KLK5_HUMAN	KLK5	0	human
KLK6_HUMAN	KLK6	0	human
KLK8_HUMAN	KLK8	0	human
KLK9_HUMAN	KLK9	0	human
KLKA_HUMAN	KLK10	0	human
KLKB_HUMAN	KLK11	0	human
KLKD_HUMAN	KLK13	0	human
KLKE_HUMAN	KLK14	0	human
KLKF_HUMAN	KLK15	0	human
KNG_HUMAN	KNG	0	human
LACR_HUMAN	LACRT	0	human
LAD1_HUMAN	LAD1	0	human
LBP_HUMAN	LBP	0	human
LCAP_HUMAN	LNPEP	0	human
LCA_HUMAN	LALBA	0	human
LCT2_HUMAN	LECT2	0	human
LEA2_HUMAN	LEAP-2	0	human
LEG7_HUMAN	LGALS7	0	human
LFTB_HUMAN	LEFTB	0	human
LG6C_HUMAN	LY6G6C	0	human
LGI1_HUMAN	LGI1	0	human
LGI2_HUMAN	LGI2	0	human
LGI3_HUMAN	LGI3	0	human
LGI4_HUMAN	LGI4	0	human
LIA3_HUMAN	LILRA3	0	human
LIFR_HUMAN	LIFR	0	human
LIF_HUMAN	LIF	0	human
LIP1_HUMAN	PNLIPRP1	0	human
LIPE_HUMAN	LIPG	0	human
LIPG_HUMAN	LIPF	0	human
LIPH_HUMAN	LIPC	0	human
LIPP_HUMAN	PNLIP	0	human
LMA1_HUMAN	LAMA1	0	human
LMA2_HUMAN	LAMA2	0	human
LMA3_HUMAN	LAMA3	0	human
LMA4_HUMAN	LAMA4	0	human
LMA5_HUMAN	LAMA5	0	human
LMB1_HUMAN	LAMB1	0	human
LMB2_HUMAN	LAMB2	0	human
LMB3_HUMAN	LAMB3	0	human
LMG1_HUMAN	LAMC1	0	human
LMG2_HUMAN	LAMC2	0	human
LMG3_HUMAN	LAMC3	0	human
LOL1_HUMAN	LOXL1	0	human
LOL2_HUMAN	LOXL2	0	human
LOL3_HUMAN	LOXL3	0	human
LOL4_HUMAN	LOXL4	0	human
LPC1_HUMAN	C20orf114	0	human
LPC3_HUMAN	C20orf185	0	human
LPC4_HUMAN	C20orf186	0	human
LPPA_HUMAN	SCGB1D1	0	human
LPPB_HUMAN	SCGB1D2	0	human
LPPL_HUMAN	CLC	0	human
LTBS_HUMAN	LTBP1	0	human
LUM_HUMAN	LUM	0	human
LY86_HUMAN	LY86	0	human
LY96_HUMAN	LY96	0	human
LYOX_HUMAN	LOX	0	human
M2B2_HUMAN	AB023152	0	human
MASP_HUMAN	SERPINB5	0	human
MEPE_HUMAN	MEPE	0	human
MER1_HUMAN	UCC1	0	human
MFA1_HUMAN	MFAP1	0	human
MFA2_HUMAN	MFAP2	0	human
MFA3_HUMAN	MFAP3	0	human
MFA4_HUMAN	MFAP4	0	human
MFA5_HUMAN	MAGP2	0	human
MG24_HUMAN	CD164	0	human
MGP_HUMAN	MGP	0	human
MI2A_HUMAN	CXCL2	0	human
MI2B_HUMAN	CXCL3	0	human
MIA_HUMAN	MIA	0	human
MM16_HUMAN	MMP16	0	human
MM19_HUMAN	MMP19	0	human
MM20_HUMAN	MMP20	0	human
MM26_HUMAN	MMP26	0	human
MM28_HUMAN	MMP28	0	human
MOTI_HUMAN	MLN	0	human
MOXR_HUMAN	CD200R	0	human
MSE5_HUMAN	CDC42EP1	0	human
MSMB_HUMAN	MSMB	0	human
MTN2_HUMAN	MATN2	0	human
MTN3_HUMAN	MATN3	0	human
MTN4_HUMAN	MATN4	0	human
MU5B_HUMAN	MUC5B	0	human
MUC1_HUMAN	MUC1	0	human
MUC2_HUMAN	MUC2	0	human
MYOC_HUMAN	MYOC	0	human
NAR5_HUMAN	ART5	0	human
NBL1_HUMAN	NBL1	0	human
NCB2_HUMAN	NUCB2	0	human
NDDB_HUMAN	PDYN	0	human
NEC1_HUMAN	PCSK1	0	human
NEC2_HUMAN	PCSK2	0	human
NEL1_HUMAN	NELL1	0	human
NEL2_HUMAN	NELL2	0	human
NET1_HUMAN	NTN1	0	human
NETR_HUMAN	PRSS12	0	human
NEU2_HUMAN	AVP	0	human
NEUB_HUMAN	NMB	0	human
NEUS_HUMAN	SERPINI1	0	human
NEUT_HUMAN	NTS	0	human
NEUU_HUMAN	NMU	0	human
NEUY_HUMAN	NPY	0	human
NGAL_HUMAN	LCN2	0	human
NID2_HUMAN	NID2	0	human
NOE2_HUMAN	OLFM2	0	human
NOE3_HUMAN	OLFM3	0	human
NOGG_HUMAN	NOG	0	human
NOV_HUMAN	NOV	0	human
NPB_HUMAN	AF525737	0	human
NPC2_HUMAN	NPC2	0	human
NPW_HUMAN	AB084276	0	human
NPX1_HUMAN	NPTX1	0	human
NPX2_HUMAN	NPTX2	0	human
NRG1_HUMAN	NRG1	0	human
NRL1_HUMAN	CHRDL1	0	human
NRP1_HUMAN	NRP1	0	human
NRTN_HUMAN	NRTN	0	human
NT3_HUMAN	NTF3	0	human
NXP1_HUMAN	NXPH1	0	human
NXP2_HUMAN	NXPH2	0	human
NXP3_HUMAN	NXPH3	0	human
NXP4_HUMAN	NXPH4	0	human
NYX_HUMAN	NYX	0	human
OBPA_HUMAN	OBP2A	0	human
OBPB_HUMAN	OBP2B	0	human
OB_HUMAN	LEP	0	human
OGP_HUMAN	OVGP1	0	human
OMD_HUMAN	OMD	0	human
ONCM_HUMAN	OSM	0	human
OPT_HUMAN	OPTC	0	human
OSTC_HUMAN	BGLAP	0	human
OSTP_HUMAN	SPP1	0	human
OTOR_HUMAN	OTOR	0	human
PA21_HUMAN	PLA2G1B	0	human
PA23_HUMAN	PLA2G3	0	human
PA25_HUMAN	PLA2G5	0	human
PA2D_HUMAN	PLA2G2D	0	human
PA2E_HUMAN	PLA2G2E	0	human
PA2F_HUMAN	PLA2G2F	0	human
PA2X_HUMAN	PLA2G10	0	human
PA2Y_HUMAN	PLA2G12A	0	human
PA2Z_HUMAN	PLA2G12B	0	human
PAC4_HUMAN	PACE4	0	human
PAFA_HUMAN	PLA2G7	0	human
PAHO_HUMAN	PPY	0	human
PAI2_HUMAN	SERPINB2	0	human
PAP1_HUMAN	PAP	0	human
PAPA_HUMAN	PAPPA	0	human
PBEF_HUMAN	PBEF1	0	human
PCK5_HUMAN	PCSK5	0	human
PCO1_HUMAN	PCOLCE	0	human
PDX6_HUMAN	PRDX6	0	human
PEDF_HUMAN	SERPINF1	0	human
PENK_HUMAN	PENK	0	human
PERL_HUMAN	LPO	0	human
PF4V_HUMAN	PF4V1	0	human
PGBM_HUMAN	HSPG2	0	human
PGCA_HUMAN	AGC1	0	human
PGCV_HUMAN	CSPG2	0	human
PGHD_HUMAN	PTGDS	0	human
PGLB_HUMAN	DSPG3	0	human
PGS1_HUMAN	BGN	0	human
PGS2_HUMAN	DCN	0	human
PHL1_HUMAN	GPLD1	0	human
PIGR_HUMAN	PIGR	0	human
PIP_HUMAN	PIP	0	human
PLF4_HUMAN	PF4	0	human
PLGF_HUMAN	PGF	0	human
PLL_HUMAN	CSH1	0	human
PLTP_HUMAN	PLTP	0	human
PLUN_HUMAN	PLUNC	0	human
PM17_HUMAN	SILV	0	human
PNOC_HUMAN	PNOC	0	human
PON1_HUMAN	PON1	0	human
PON3_HUMAN	PON3	0	human
PR27_HUMAN	MPN	0	human
PRGB_HUMAN	PLGL	0	human
PRK1_HUMAN	PROK1	0	human
PRK2_HUMAN	PROK2	0	human
PRL1_HUMAN	PROL1	0	human
PRL3_HUMAN	PROL3	0	human
PRL4_HUMAN	PROL4	0	human
PRL5_HUMAN	PROL5	0	human
PRLP_HUMAN	PRELP	0	human
PRL_HUMAN	PRL	0	human
PRPC_HUMAN	PRH1	0	human
PRTS_HUMAN	PROS1	0	human
PRTZ_HUMAN	PROZ	0	human
PS23_HUMAN	SPUVE	0	human
PSG1_HUMAN	PSG1	0	human
PSG2_HUMAN	PSG2	0	human
PSG3_HUMAN	PSG3	0	human
PSG4_HUMAN	PSG4	0	human
PSG5_HUMAN	PSG5	0	human
PSG6_HUMAN	PSG6	0	human
PSG7_HUMAN	PSG7	0	human
PSG9_HUMAN	PSG9	0	human
PSGA_HUMAN	PSG10	0	human
PSGB_HUMAN	PSG11	0	human
PSPA_HUMAN	SFTPA1	0	human
PSPB_HUMAN	SFTPB	0	human
PSPC_HUMAN	SFTPC	0	human
PSPD_HUMAN	SFTPD	0	human
PSPN_HUMAN	PSPN	0	human
PSS8_HUMAN	PRSS8	0	human
PTHR_HUMAN	PTHLH	0	human
PTPN_HUMAN	PTPRN	0	human
PTX3_HUMAN	PTX3	0	human
PVR1_HUMAN	PVRL1	0	human
PVR_HUMAN	PVR	0	human
PYY_HUMAN	PYY	0	human
RAGE_HUMAN	AGER	0	human
RB37_HUMAN	AK098068	0	human
REL1_HUMAN	RLN1	0	human
REL2_HUMAN	RLN2	0	human
REL3_HUMAN	RLN3	0	human
RELN_HUMAN	RELN	0	human
RETB_HUMAN	RBP4	0	human
RFRP_HUMAN	C7orf9	0	human
RISC_HUMAN	RISC	0	human
RNP6_HUMAN	RNASET2	0	human
RNP_HUMAN	RNASE1	0	human
RNS4_HUMAN	RNASE4	0	human
RNS6_HUMAN	RNASE6	0	human
RNS7_HUMAN	RNASE7	0	human
RNS8_HUMAN	RNASE8	0	human
RSNB_HUMAN	RETNLB	0	human
RSN_HUMAN	RETN	0	human
S107_HUMAN	S100A7	0	human
SAMP_HUMAN	APCS	0	human
SCC1_HUMAN	SERPINB3	0	human
SCC2_HUMAN	SERPINB4	0	human
SCF_HUMAN	KITLG	0	human
SCGF_HUMAN	SCGF	0	human
SCTM_HUMAN	SECTM1	0	human
SDF1_HUMAN	CXCL12	0	human
SDF2_HUMAN	SDF2	0	human
SELN_HUMAN	SEPN1	0	human
SELP_HUMAN	SEPP1	0	human
SEM1_HUMAN	SEMG1	0	human
SEM2_HUMAN	SEMG2	0	human
SG1_HUMAN	CHGB	0	human
SG2_HUMAN	SCG2	0	human
SG3_HUMAN	SCG3	0	human
SGY1_HUMAN	DKKL1-pending	0	human
SHBG_HUMAN	SHBG	0	human
SHH_HUMAN	SHH	0	human
SIAL_HUMAN	IBSP	0	human
SIL6_HUMAN	SIGLEC6	0	human
SILA_HUMAN	SIGLEC10	0	human
SLT2_HUMAN	SLIT2	0	human
SLUR_HUMAN	ARS	0	human
SM3A_HUMAN	SEMA3A	0	human
SM3B_HUMAN	SEMA3B	0	human
SM3C_HUMAN	SEMA3C	0	human
SM3D_HUMAN	SEMA3D	0	human
SM3E_HUMAN	SEMA3E	0	human
SM3F_HUMAN	SEMA3F	0	human
SMDF_HUMAN	NRG1	0	human
SMS_HUMAN	SST	0	human
SODE_HUMAN	SOD3	0	human
SOM2_HUMAN	GH2	0	human
SOMA_HUMAN	GH1	0	human
SOST_HUMAN	SOST	0	human
SP24_HUMAN	SPP2	0	human
SPC2_HUMAN	C20orf70	0	human
SPGB_HUMAN	SPAG11	0	human
SPI2_HUMAN	SERPINI2	0	human
SPL1_HUMAN	SPARCL1	0	human
SPT1_HUMAN	SPINT1	0	human
SRG1_HUMAN	SCRG1	0	human
STAT_HUMAN	STATH	0	human
STC1_HUMAN	STC1	0	human
STC2_HUMAN	STC2	0	human
SY01_HUMAN	CCL1	0	human
SY02_HUMAN	CCL2	0	human
SY03_HUMAN	CCL3	0	human
SY04_HUMAN	CCL4	0	human
SY05_HUMAN	CCL5	0	human
SY07_HUMAN	CCL7	0	human
SY13_HUMAN	CCL13	0	human
SY15_HUMAN	CCL15	0	human
SY16_HUMAN	CCL16	0	human
SY17_HUMAN	CCL17	0	human
SY18_HUMAN	CCL18	0	human
SY19_HUMAN	CCL19	0	human
SY20_HUMAN	CCL20	0	human
SY21_HUMAN	CCL21	0	human
SY22_HUMAN	CCL22	0	human
SY23_HUMAN	CCL23	0	human
SY24_HUMAN	CCL24	0	human
SY25_HUMAN	CCL25	0	human
SY26_HUMAN	CCL26	0	human
SY28_HUMAN	CCL28	0	human
SY3L_HUMAN	CCL3L1	0	human
SYC1_HUMAN	XCL1	0	human
SYC2_HUMAN	XCL2	0	human
SYD1_HUMAN	CX3CL1	0	human
SZ05_HUMAN	CXCL5	0	human
SZ06_HUMAN	CXCL6	0	human
SZ07_HUMAN	PPBP	0	human
SZ09_HUMAN	CXCL9	0	human
SZ10_HUMAN	CXCL10	0	human
SZ11_HUMAN	CXCL11	0	human
SZ13_HUMAN	CXCL13	0	human
SZ14_HUMAN	CXCL14	0	human
T11B_HUMAN	TNFRSF11B	0	human
T13B_HUMAN	TNFSF13B	0	human
TCO1_HUMAN	TCN1	0	human
TCO2_HUMAN	TCN2	0	human
TENA_HUMAN	TNC	0	human
TENX_HUMAN	TNXB	0	human
TETN_HUMAN	TNA	0	human
TFF1_HUMAN	TFF1	0	human
TFF2_HUMAN	TFF2	0	human
TFF3_HUMAN	TFF3	0	human
TFP2_HUMAN	TFPI2	0	human
TFPI_HUMAN	TFPI	0	human
TFR1_HUMAN	TFRC	0	human
TFT1_HUMAN	TUFT1	0	human
TGF1_HUMAN	TGFB1	0	human
TGF2_HUMAN	TGFB2	0	human
TGF3_HUMAN	TGFB3	0	human
TGF4_HUMAN	EBAF	0	human
TGFA_HUMAN	TGFA	0	human
THBG_HUMAN	SERPINA7	0	human
THPA_HUMAN	TMPO	0	human
THPB_HUMAN	BC053675	0	human
THRB_HUMAN	F2	0	human
THYG_HUMAN	TG	0	human
TIC1_HUMAN	SPOCK	0	human
TIC2_HUMAN	SPOCK2	0	human
TIC3_HUMAN	SPOCK3	0	human
TIM1_HUMAN	TIMP1	0	human
TIM2_HUMAN	TIMP2	0	human
TIM3_HUMAN	TIMP3	0	human
TIM4_HUMAN	TIMP4	0	human
TKN1_HUMAN	TAC1	0	human
TKNK_HUMAN	TAC3	0	human
TMS2_HUMAN	TMPRSS2	0	human
TN11_HUMAN	TNFSF11	0	human
TN12_HUMAN	TNFSF12	0	human
TN13_HUMAN	TNFSF13	0	human
TN14_HUMAN	TNFSF14	0	human
TNF5_HUMAN	TNFSF5	0	human
TNFA_HUMAN	TNF	0	human
TNFB_HUMAN	LTA	0	human
TNR5_HUMAN	TNFRSF5	0	human
TNR6_HUMAN	TNFRSF6	0	human
TPA_HUMAN	PLAT	0	human
TPO_HUMAN	THPO	0	human
TR18_HUMAN	TNFRSF18	0	human
TR1A_HUMAN	TNFRSF1A	0	human
TR1B_HUMAN	TNFRSF1B	0	human
TR25_HUMAN	TNFRSF25	0	human
TR6B_HUMAN	TNFRSF6B	0	human
TRB1_HUMAN	TPSB1	0	human
TRB2_HUMAN	TPSB2	0	human
TRFE_HUMAN	TF	0	human
TRFL_HUMAN	LTF	0	human
TRY1_HUMAN	PRSS1	0	human
TRY2_HUMAN	PRSS2	0	human
TRY3_HUMAN	PRSS3	0	human
TRYD_HUMAN	TPSD1	0	human
TSEA_HUMAN	C21orf29	0	human
TTHY_HUMAN	TTR	0	human
UCN1_HUMAN	UCN	0	human
UCN2_HUMAN	SRP	0	human
UCN3_HUMAN	UCN3	0	human
UCRP_HUMAN	G1P2	0	human
UGR1_HUMAN	SCGB3A2	0	human
UGR2_HUMAN	SCGB3A1	0	human
UPAR_HUMAN	PLAUR	0	human
UR2_HUMAN	UTS2	0	human
UROM_HUMAN	UMOD	0	human
VEGA_HUMAN	VEGF	0	human
VEGB_HUMAN	VEGFB	0	human
VEGC_HUMAN	VEGFC	0	human
VEGD_HUMAN	FIGF	0	human
VEGP_HUMAN	LCN1	0	human
VTDB_HUMAN	GC	0	human
VTNC_HUMAN	VTN	0	human
WFAA_HUMAN	WFDC10A	0	human
WFAB_HUMAN	WFDC10B	0	human
WFD1_HUMAN	WFDC1	0	human
WFD2_HUMAN	WFDC2	0	human
WFD3_HUMAN	WFDC3	0	human
WFD5_HUMAN	WFDC5	0	human
WFD6_HUMAN	WFDC6	0	human
WFD8_HUMAN	WFDC8	0	human
WFD9_HUMAN	WFDC9	0	human
WFDB_HUMAN	WFDC11	0	human
WFDC_HUMAN	WFDC12	0	human
WFDD_HUMAN	WFDC13	0	human
WIF1_HUMAN	WIF1	0	human
WN11_HUMAN	WNT11	0	human
WN16_HUMAN	WNT16	0	human
WN1A_HUMAN	WNT10A	0	human
WN1B_HUMAN	WNT10B	0	human
WN2B_HUMAN	WNT2B	0	human
WN3A_HUMAN	WNT3A	0	human
WN5A_HUMAN	WNT5A	0	human
WN5B_HUMAN	WNT5B	0	human
WN7A_HUMAN	WNT7A	0	human
WN7B_HUMAN	WNT7B	0	human
WN8A_HUMAN	WNT8A	0	human
WN8B_HUMAN	WNT8B	0	human
WN9A_HUMAN	WNT9A	0	human
WN9B_HUMAN	WNT9B	0	human
WNT1_HUMAN	WNT1	0	human
WNT2_HUMAN	WNT2	0	human
WNT3_HUMAN	WNT3	0	human
WNT4_HUMAN	WNT4	0	human
WNT6_HUMAN	WNT6	0	human
WSP1_HUMAN	WISP1	0	human
WSP2_HUMAN	WISP2	0	human
WSP3_HUMAN	WISP3	0	human
XLR1_HUMAN	RS1	0	human
ZA2G_HUMAN	AZGP1	0	human
ZPI_HUMAN	SERPINA10	0	human
ZS11_HUMAN	ZSIG11	0	human
ACES_HUMAN	ACHE	1	human
ADRM_HUMAN	ADRM1	1	human
AMPR_HUMAN	AREG	1	human
ANRE_HUMAN	Kap	1	human
AOAH_HUMAN	AOAH	1	human
APOA_HUMAN	LPA	1	human
AS3B_HUMAN	ASML3B	1	human
BMP1_HUMAN	BMP1	1	human
BMP3_HUMAN	BMP3	1	human
BMP6_HUMAN	BMP6	1	human
C1QA_HUMAN	C1QA	1	human
C1QB_HUMAN	C1QB	1	human
C1RF_HUMAN	CRF	1	human
C1R_HUMAN	C1R	1	human
C1S_HUMAN	C1S	1	human
C3L2_HUMAN	CHI3L2	1	human
C4BB_HUMAN	C4BPB	1	human
CA11_HUMAN	COL1A1	1	human
CA12_HUMAN	COL2A1	1	human
CA13_HUMAN	COL3A1	1	human
CA14_HUMAN	COL4A1	1	human
CA15_HUMAN	COL5A1	1	human
CA16_HUMAN	COL6A1	1	human
CA17_HUMAN	COL7A1	1	human
CA18_HUMAN	COL8A1	1	human
CA19_HUMAN	COL9A1	1	human
CA1E_HUMAN	COL15A1	1	human
CA1F_HUMAN	COL16A1	1	human
CA1H_HUMAN	COL18A1	1	human
CA1I_HUMAN	COL19A1	1	human
CA21_HUMAN	COL1A2	1	human
CA25_HUMAN	COL5A2	1	human
CA26_HUMAN	COL6A2	1	human
CA29_HUMAN	COL9A2	1	human
CA2B_HUMAN	COL11A2	1	human
CA35_HUMAN	COL5A3	1	human
CA36_HUMAN	COL6A3	1	human
CA39_HUMAN	COL9A3	1	human
CA54_HUMAN	COL4A5	1	human
CAL1_HUMAN	CALCA	1	human
CAMA_HUMAN	MATN1	1	human
CATG_HUMAN	CTSG	1	human
CATW_HUMAN	CTSW	1	human
CBPB_HUMAN	CPB1	1	human
CCKN_HUMAN	CCK	1	human
CFAD_HUMAN	DF	1	human
CG11_HUMAN	CGREF1	1	human
CGHB_HUMAN	CGB	1	human
CLCR_HUMAN	CTRC	1	human
CN27_HUMAN	C14orf27	1	human
CO4_HUMAN	C4A	1	human
CO5_HUMAN	C5	1	human
COLI_HUMAN	POMC	1	human
CPVL_HUMAN	CPVL	1	human
CQT1_HUMAN	C1QTNF1	1	human
CQT2_HUMAN	C1QTNF2	1	human
CQT3_HUMAN	C1QTNF3	1	human
CQT4_HUMAN	C1QTNF4	1	human
CRAR_HUMAN	MASP1	1	human
CT4A_HUMAN	C20orf40	1	human
CTRL_HUMAN	CTRL	1	human
CU62_HUMAN	C21orf62	1	human
CU80_HUMAN	C21orf80	1	human
CYTC_HUMAN	CST3	1	human
CYTD_HUMAN	CST5	1	human
CYTN_HUMAN	CST1	1	human
CYTS_HUMAN	CST4	1	human
DJA3_HUMAN	DNAJA3	1	human
DMP1_HUMAN	DMP1	1	human
ELNE_HUMAN	ELA2	1	human
EMI4_HUMAN	MMRN1	1	human
ENSP00000297268	COL1A2	1	human
ENSP00000327520	COL5A1	1	human
ENSP00000333909	PNLIPRP1	1	human
FA10_HUMAN	F10	1	human
FA12_HUMAN	F12	1	human
FA39_HUMAN	CAMP	1	human
FA5_HUMAN	F5	1	human
FBN1_HUMAN	FBN1	1	human
FBN2_HUMAN	FBN2	1	human
FGF3_HUMAN	FGF3	1	human
FGF4_HUMAN	FGF4	1	human
FGF5_HUMAN	FGF5	1	human
FIBA_HUMAN	FGA	1	human
FIBB_HUMAN	FGB	1	human
FNB3_HUMAN	AF151059	1	human
G19P_HUMAN	PRKCSH	1	human
GDF5_HUMAN	GDF5	1	human
GDF9_HUMAN	GDF9	1	human
GIP_HUMAN	GIP	1	human
GRN_HUMAN	GRN	1	human
HA23_HUMAN	HLA-DQA1	1	human
HA26_HUMAN	HLA-DQA2	1	human
HEP2_HUMAN	SERPIND1	1	human
HGFL_HUMAN	MST1	1	human
HIS1_HUMAN	HTN1	1	human
HIS3_HUMAN	HTN3	1	human
IHA_HUMAN	INHA	1	human
IHBA_HUMAN	INHBA	1	human
IHBB_HUMAN	INHBB	1	human
IHBC_HUMAN	INHBC	1	human
IHBE_HUMAN	INHBE	1	human
INI2_HUMAN	G1P3	1	human
INL4_HUMAN	INSL4	1	human
ITH2_HUMAN	ITIH2	1	human
KI11_HUMAN	KIAA1811	1	human
KIS1_HUMAN	KISS1	1	human
KLK1_HUMAN	KLK1	1	human
KLK3_HUMAN	KLK3	1	human
KLK7_HUMAN	KLK7	1	human
KV4C_HUMAN	X02990	1	human
LIP2_HUMAN	PNLIPRP2	1	human
LITA_HUMAN	REG1A	1	human
LITB_HUMAN	REG1B	1	human
LSHB_HUMAN	LHB	1	human
LV1G_HUMAN	X01147	1	human
LYC_HUMAN	LYZ	1	human
MABC_HUMAN	MBL2	1	human
MAS2_HUMAN	MASP2	1	human
MDC2_HUMAN	MESDC2	1	human
MGBA_HUMAN	SCGB2A2	1	human
MGBB_HUMAN	SCGB2A1	1	human
MIME_HUMAN	OGN	1	human
MK_HUMAN	MDK	1	human
MM01_HUMAN	MMP1	1	human
MM03_HUMAN	MMP3	1	human
MM07_HUMAN	MMP7	1	human
MM10_HUMAN	MMP10	1	human
MM12_HUMAN	MMP12	1	human
MM13_HUMAN	MMP13	1	human
NEU1_HUMAN	OXT	1	human
nm_000062	SERPING1	1	human
nm_000066	C8B	1	human
nm_000088	COL1A1	1	human
nm_000091	COL4A3	1	human
nm_000093	COL5A1	1	human
nm_000130	F5	1	human
nm_000138	FBN1	1	human
nm_000142	FGFR3	1	human
nm_000144	FRDA	1	human
nm_000153	GALC	1	human
nm_000174	GP9	1	human
nm_000181	GUSB	1	human
nm_000185	SERPIND1	1	human
nm_000199	SGSH	1	human
nm_000202	IDS	1	human
nm_000204	IF	1	human
nm_000210	ITGA6	1	human
nm_000213	ITGB4	1	human
nm_000228	LAMB3	1	human
nm_000235	LIPA	1	human
nm_000250	MPO	1	human
nm_000300	PLA2G2A	1	human
nm_000313	PROS1	1	human
nm_000323	RET	1	human
nm_000354	SERPINA7	1	human
nm_000355	TCN2	1	human
nm_000384	APOB	1	human
nm_000405	GM2A	1	human
nm_000418	IL4R	1	human
nm_000426	LAMA2	1	human
nm_000439	PCSK1	1	human
nm_000450	SELE	1	human
nm_000482	APOA4	1	human
nm_000483	APOC2	1	human
nm_000491	C1QB	1	human
nm_000502	EPX	1	human
nm_000512	GALNS	1	human
nm_000520	HEXA	1	human
nm_000542	SFTPB	1	human
nm_000567	CRP	1	human
nm_000574	DAF	1	human
nm_000583	GC	1	human
nm_000591	CD14	1	human
nm_000592	C4B	1	human
nm_000597	IGFBP2	1	human
nm_000605	IFNA2	1	human
nm_000619	IFNG	1	human
nm_000660	TGFB1	1	human
nm_000760	CSF3R	1	human
nm_000786	CYP51A1	1	human
nm_000809	GABRA4	1	human
nm_000825	GNRH1	1	human
nm_000877	IL1R1	1	human
nm_000893	KNG	1	human
nm_000908	NPR3	1	human
nm_000917	P4HA1	1	human
nm_000934	SERPINF2	1	human
nm_000935	PLOD2	1	human
nm_000962	PTGS1	1	human
nm_000963	PTGS2	1	human
nm_001084	PLOD3	1	human
nm_001199	BMP1	1	human
nm_001202	BMP4	1	human
nm_001204	BMPR2	1	human
nm_001215	CA6	1	human
nm_001231	CASQ1	1	human
nm_001232	CASQ2	1	human
nm_001243	TNFRSF8	1	human
nm_001249	ENTPD5	1	human
nm_001275	CHGA	1	human
nm_001333	CTSL2	1	human
nm_001375	DNASE2	1	human
nm_001405	EFNA2	1	human
nm_001439	EXTL2	1	human
nm_001459	FLT3LG	1	human
nm_001463	FRZB	1	human
nm_001503	GPLD1	1	human
nm_001524	HCRT	1	human
nm_001542	IGSF3	1	human
nm_001552	IGFBP4	1	human
nm_001554	CYR61	1	human
nm_001565	CXCL10	1	human
nm_001612	ACRV1	1	human
nm_001627	ALCAM	1	human
nm_001631	ALPI	1	human
nm_001638	APOF	1	human
nm_001700	AZU1	1	human
nm_001733	C1R	1	human
nm_001765	CD1C	1	human
nm_001766	CD1D	1	human
nm_001768	CD8A	1	human
nm_001779	CD58	1	human
nm_001836	CMA1	1	human
nm_001847	COL4A6	1	human
nm_001848	COL6A1	1	human
nm_001849	COL6A2	1	human
nm_001851	COL9A1	1	human
nm_001853	COL9A3	1	human
nm_001855	COL15A1	1	human
nm_001856	COL16A1	1	human
nm_001871	CPB1	1	human
nm_001877	CR2	1	human
nm_001879	MASP1	1	human
nm_001898	CST1	1	human
nm_001901	CTGF	1	human
nm_001908	CTSB	1	human
nm_001912	CTSL	1	human
nm_001922	DCT	1	human
nm_001945	DTR	1	human
nm_001949	E2F3	1	human
nm_001996	FBLN1	1	human
nm_002023	FMOD	1	human
nm_002026	FN1	1	human
nm_002087	GRN	1	human
nm_002090	CXCL3	1	human
nm_002099	GYPA	1	human
nm_002152	HRC	1	human
nm_002170	IFNA8	1	human
nm_002172	IFNA14	1	human
nm_002188	IL13	1	human
nm_002193	INHBB	1	human
nm_002213	ITGB5	1	human
nm_002216	ITIH2	1	human
nm_002249	KCNN3	1	human
nm_002256	KISS1	1	human
nm_002257	KLK1	1	human
nm_002290	LAMA4	1	human
nm_002293	LAMC1	1	human
nm_002337	LRPAP1	1	human
nm_002342	LTBR	1	human
nm_002343	LTF	1	human
nm_002347	LY6H	1	human
nm_002380	MATN2	1	human
nm_002426	MMP12	1	human
nm_002456	MUC1	1	human
nm_002457	MUC2	1	human
nm_002544	OMG	1	human
nm_002593	PCOLCE	1	human
nm_002615	SERPINF1	1	human
nm_002632	PGF	1	human
nm_002658	PLAU	1	human
nm_002728	PRG2	1	human
nm_002771	PRSS3	1	human
nm_002778	PSAP	1	human
nm_002820	PTHLH	1	human
nm_002837	PTPRB	1	human
nm_002838	PTPRC	1	human
nm_002840	PTPRF	1	human
nm_002847	PTPRN2	1	human
nm_002888	RARRES1	1	human
nm_002934	RNASE2	1	human
nm_002935	RNASE3	1	human
nm_002990	CCL22	1	human
nm_002997	SDC1	1	human
nm_003020	SGNE1	1	human
nm_003032	SIAT1	1	human
nm_003037	SLAMF1	1	human
nm_003122	SPINK1	1	human
nm_003201	TFAM	1	human
nm_003243	TGFBR3	1	human
nm_003327	TNFRSF4	1	human
nm_003361	UMOD	1	human
nm_003376	VEGF	1	human
nm_003396	WNT9B	1	human
nm_003561	PLA2G10	1	human
nm_003693	SCARF1	1	human
nm_003734	AOC3	1	human
nm_003773	HYAL2	1	human
nm_003778	B4GALT4	1	human
nm_003793	CTSF	1	human
nm_003815	ADAM15	1	human
nm_003833	MATN4	1	human
nm_003856	IL1RL1	1	human
nm_004000	CHI3L2	1	human
nm_004079	CTSS	1	human
nm_004121	GGTLA1	1	human
nm_004131	GZMB	1	human
nm_004160	PYY	1	human
nm_004176	SREBF1	1	human
nm_004199	P4HA2	1	human
nm_004285	H6PD	1	human
nm_004315	ASAH1	1	human
nm_004345	CAMP	1	human
nm_004370	COL12A1	1	human
nm_004390	CTSH	1	human
nm_004393	DAG1	1	human
nm_004429	EFNB1	1	human
nm_004431	EPHA2	1	human
nm_004438	EPHA4	1	human
nm_004464	FGF5	1	human
nm_004470	FKBP2	1	human
nm_004525	LRP2	1	human
nm_004557	NOTCH4	1	human
nm_004666	VNN1	1	human
nm_004684	SPARCL1	1	human
nm_004836	EIF2AK3	1	human
nm_004872	C1orf8	1	human
nm_004911	ERP70	1	human
nm_004950	DSPG3	1	human
nm_004967	IBSP	1	human
nm_005012	ROR1	1	human
nm_005031	FXYD1	1	human
nm_005041	PRF1	1	human
nm_005042	PRH2	1	human
nm_005045	RELN	1	human
nm_005059	RLN2	1	human
nm_005064	CCL23	1	human
nm_005141	FGB	1	human
nm_005147	DNAJA3	1	human
nm_005212	CSN3	1	human
nm_005235	ERBB4	1	human
nm_005255	GAK	1	human
nm_005264	GFRA1	1	human
nm_005313	GRP58	1	human
nm_005373	MPL	1	human
nm_005410	SEPP1	1	human
nm_005468	NAALADL1	1	human
nm_005529	HSPG2	1	human
nm_005543	INSL3	1	human
nm_005560	LAMA5	1	human
nm_005564	LCN2	1	human
nm_005577	LPA	1	human
nm_005624	CCL25	1	human
nm_005708	GPC6	1	human
nm_005814	GPA33	1	human
nm_005928	MFGE8	1	human
nm_005971	FXYD3	1	human
nm_005996	TBX3	1	human
nm_006011	SIAT8B	1	human
nm_006057	B3GALT5	1	human
nm_006059	LAMC3	1	human
nm_006103	WFDC2	1	human
nm_006119	FGF8	1	human
nm_006172	NPPA	1	human
nm_006250	PRH1	1	human
nm_006279	SIAT6	1	human
nm_006288	THY1	1	human
nm_006307	SRPX	1	human
nm_006343	MERTK	1	human
nm_006350	FST	1	human
nm_006433	GNLY	1	human
nm_006464	TGOLN2	1	human
nm_006610	MASP2	1	human
nm_006744	RBP4	1	human
nm_006817	C12orf8	1	human
nm_006846	SPINK5	1	human
nm_006863	LILRA1	1	human
nm_006866	LILRA2	1	human
nm_006876	B3GNT6	1	human
nm_006889	CD86	1	human
nm_006988	ADAMTS1	1	human
nm_007037	ADAMTS8	1	human
nm_007179	INSL6	1	human
nm_007180	TREH	1	human
nm_007191	WIF1	1	human
nm_007225	NXPH3	1	human
nm_007272	CTRC	1	human
nm_007293	C4A	1	human
nm_012217	TPSD1	1	human
nm_012276	ILT7	1	human
nm_012312	KIR2DS2	1	human
nm_012328	DNAJB9	1	human
nm_013243	SCG3	1	human
nm_013338	ALG5	1	human
nm_014219	KIR2DL2	1	human
nm_014243	ADAMTS3	1	human
nm_014256	B3GNT3	1	human
nm_014269	ADAM29	1	human
nm_014293	NPTXR	1	human
nm_014405	CACNG4	1	human
nm_014506	TOR1B	1	human
nm_015170	SULF1	1	human
nm_015411	SUMF2	1	human
nm_015913	TLP19	1	human
nm_016252	BIRC6	1	human
nm_016442	ARTS-1	1	human
nm_016512	SPAG11	1	human
nm_016938	EFEMP2	1	human
nm_016946	F11R	1	human
nm_017549	UCC1	1	human
nm_017565	FAM20A	1	human
nm_017617	NOTCH1	1	human
nm_017680	ASPN	1	human
nm_018399	VNN3	1	human
nm_019029	CPVL	1	human
nm_019105	TNXB	1	human
nm_019111	HLA-DRA	1	human
nm_020191	MRPS22	1	human
nm_020634	GDF3	1	human
nm_020789	IGSF9	1	human
nm_020796	SEMA6A	1	human
nm_020998	MST1	1	human
nm_021057	IFNA7	1	human
nm_021077	NMB	1	human
nm_021111	RECK	1	human
nm_021819	LMAN1L	1	human
nm_021935	PROK2	1	human
nm_021939	FKBP10	1	human
nm_022139	GFRA4	1	human
nm_023004	RTN4R	1	human
nm_023946	LYNX1	1	human
nm_024408	NOTCH2	1	human
nm_024507	KREMEN2	1	human
nm_024712	ELMO3	1	human
nm_025220	ADAM33	1	human
nm_030754	SAA2	1	human
nm_030913	SEMA6C	1	human
nm_030931	DEFB126	1	human
nm_030965	SIAT7E	1	human
nm_031281	IRTA2	1	human
nm_031902	MRPS5	1	human
nm_031903	MRPL32	1	human
nm_032048	EMILIN2	1	human
nm_032211	LOXL4	1	human
nm_032430	KIAA1811	1	human
nm_032536	NTNG2	1	human
nm_032562	PLA2G12B	1	human
nm_032622	LNX	1	human
nm_032649	CN1	1	human
nm_032738	FREB	1	human
nm_033142	CGB7	1	human
nm_052866	ADAMTSL1	1	human
nm_052872	IL17F	1	human
nm_058164	OLFM2	1	human
nm_058178	NPTXR	1	human
nm_080430	SELM	1	human
nm_080679	COL11A2	1	human
nm_080722	ADAMTS14	1	human
nm_080827	WFDC6	1	human
nm_080842	LOC129026	1	human
nm_130786	A1BG	1	human
nm_130830	LRRC15	1	human
nm_133504	DCN	1	human
nm_133505	DCN	1	human
nm_133506	DCN	1	human
nm_133507	DCN	1	human
nm_138283	CSTL1	1	human
nm_138423	H63	1	human
nm_138806	CD200R	1	human
nm_139056	ADAMTS16	1	human
nm_144505	KLK8	1	human
nm_145652	WFDC5	1	human
NPFF_HUMAN	NPFF	1	human
NT5_HUMAN	NTF5	1	human
NUD9_HUMAN	NUDT9	1	human
O00547	KIR2DL4	1	human
O00634	NTN2L	1	human
O14596	FOLR2	1	human
O14643	GH2	1	human
O14644	GH2	1	human
O14780	SFRP5	1	human
O14877	SFRP4	1	human
O14930	LST1	1	human
O14931	NCR3	1	human
O14932	NCR3	1	human
O15204	ADAMDEC1	1	human
O15227	HSJ001348	1	human
O15430	CD84	1	human
O15450	PELP1	1	human
O43266	ECM1	1	human
O43400	AF005213	1	human
O43509	CDSN	1	human
O43692	PI15	1	human
O43803	KIR2DL4	1	human
O43820	HYAL3	1	human
O43854	EDIL3	1	human
O43916	CHST1	1	human
O60345	KIAA0605	1	human
O60494	CUBN	1	human
O60540	HYAL3	1	human
O60565	CKTSF1B1	1	human
O60595	IL12A	1	human
O60597	IDS	1	human
O60687	SRPUL	1	human
O60844	ZG16	1	human
O75077	ADAM23	1	human
O75093	SLIT1	1	human
O75139	AB014544	1	human
O75269	EBI3	1	human
O75446	SAP30	1	human
O75462	CRLF1	1	human
O75581	LRP6	1	human
O75629	CREG	1	human
O76016	NCR1	1	human
O76018	NCR1	1	human
O76036	NCR1	1	human
O94779	CNTN5	1	human
O94780	CNTN5	1	human
O94905	C8orf2	1	human
O95151	CLCA1	1	human
O95274	C4.4A	1	human
O95370	AF098641	1	human
O95413	CD164	1	human
O95660	CD84	1	human
O95848	NUDT14	1	human
O95866	C6orf25	1	human
O95868	LY6G6D	1	human
O95965	ITGBL1	1	human
O95994	AGR2	1	human
OFU1_HUMAN	POFUT1	1	human
OS9_HUMAN	OS-9	1	human
P78408	BTN2A1	1	human
P78409	U90143	1	human
P78410	BTN3A2	1	human
PDGA_HUMAN	PDGFA	1	human
PDGB_HUMAN	PDGFB	1	human
PGCN_HUMAN	CSPG3	1	human
PGSG_HUMAN	PRG1	1	human
PLK_HUMAN	HAPLN1	1	human
PLMN_HUMAN	PLG	1	human
PP11_HUMAN	P11	1	human
PRB4_HUMAN	PRB4	1	human
PROP_HUMAN	PFC	1	human
PRP1_HUMAN	PRB1	1	human
PRRP_HUMAN	PRH	1	human
PRTC_HUMAN	PROC	1	human
PZP_HUMAN	PZP	1	human
Q02063	FGFR1	1	human
Q02065	FGFR1	1	human
Q03870	U00178	1	human
Q04118	PRB3	1	human
Q08380	LGALS3BP	1	human
Q12794	HYAL1	1	human
Q12836	ZP4	1	human
Q13231	CHIT1	1	human
Q13261	IL15RA	1	human
Q14018	CELP	1	human
Q14114	LRP8	1	human
Q14306	FGFR1	1	human
Q14307	FGFR1	1	human
Q14407	CSH2	1	human
Q14419	GYPA	1	human
Q14512	HBP17	1	human
Q14620	IGF1	1	human
Q14950	KIR2DS2	1	human
Q15114	CPB2	1	human
Q15198	PDGFRL	1	human
Q15846	CLUL1	1	human
Q16446	B2M	1	human
Q16542	IL11RA	1	human
Q7Z2U5	BC054888	1	human
Q7Z391	FN1	1	human
Q7Z3Y4	BC005332	1	human
Q7Z401	IRLB	1	human
Q7Z473	BC056256	1	human
Q7Z490	AY339060	1	human
Q7Z4I0	FAM20C	1	human
Q7Z4J7	NUCB1	1	human
Q7Z4P5	GDF7	1	human
Q7Z4P9	AF462446	1	human
Q7Z4U9	LOC348174	1	human
Q7Z4W6	AF136174	1	human
Q7Z4X5	AF123768	1	human
Q7Z536	MUC1	1	human
Q7Z537	MUC1	1	human
Q7Z538	MUC1	1	human
Q7Z539	MUC1	1	human
Q7Z540	MUC1	1	human
Q7Z542	MUC1	1	human
Q7Z543	MUC1	1	human
Q7Z544	MUC1	1	human
Q7Z545	MUC1	1	human
Q7Z546	MUC1	1	human
Q7Z547	MUC1	1	human
Q7Z548	MUC1	1	human
Q7Z549	MUC1	1	human
Q7Z550	MUC1	1	human
Q7Z551	MUC1	1	human
Q7Z552	MUC1	1	human
Q7Z575	LY75	1	human
Q7Z5A4	TESSP2	1	human
Q7Z5A7	CLONE25003	1	human
Q7Z5B6	NTN4	1	human
Q7Z5F5	LEAP-2	1	human
Q7Z5I9	SCDR10	1	human
Q7Z5J1	SCDR10	1	human
Q7Z5K9	LOC348174	1	human
Q7Z5L0	LOC284013	1	human
Q7Z5L3	LOC165257	1	human
Q7Z5L7	PODN	1	human
Q7Z5M0	MMP13	1	human
Q7Z5M1	MMP13	1	human
Q7Z5P7	SCDR10	1	human
Q7Z5W1	BC053984	1	human
Q7Z618	BC053933	1	human
Q7Z645	COL6A1	1	human
Q7Z653	OPRS1	1	human
Q7Z6C3	BC053886	1	human
Q7Z6F2	AY302140	1	human
Q7Z6H8	UGT1A10	1	human
Q7Z728	BC053319	1	human
Q7Z7A2	AY280666	1	human
Q7Z7B2	CRISP2	1	human
Q7Z7B8	AF525930	1	human
Q7Z7I3	IREM2	1	human
Q7Z7I8	AF448856	1	human
Q7Z7K9	BC052593	1	human
Q7Z7L6	FLJ32009	1	human
Q7Z7M8	BGALT15	1	human
Q7Z7P3	F2	1	human
Q7Z7P5	BC051328	1	human
Q7Z7Q0	BC051278	1	human
Q86SH4	LOC149830	1	human
Q86SR3	CEL	1	human
Q86SR8	BC048292	1	human
Q86SU0	MGC50831	1	human
Q86SW0	BC045107	1	human
Q86T72	AL832642	1	human
Q86TH1	KIAA0605	1	human
Q86TI6	BC047916	1	human
Q86TM7	DPM3	1	human
Q86TY1	BX161448	1	human
Q86TY3	BX161411	1	human
Q86U61	BT007253	1	human
Q86U78	AGT	1	human
Q86UC0	MGC11256	1	human
Q86UD1	NS5ATP13TP2	1	human
Q86UD9	FLJ21195	1	human
Q86UK5	EVC2	1	human
Q86UR6	AY167998	1	human
Q86UR7	AY167997	1	human
Q86UR8	AY167996	1	human
Q86UR9	AY167995	1	human
Q86US0	AY167994	1	human
Q86US1	AY167993	1	human
Q86US2	AY167992	1	human
Q86UU6	AF515831	1	human
Q86UU7	AF515830	1	human
Q86UU8	AF515829	1	human
Q86UU9	AF515828	1	human
Q86UZ1	CD44	1	human
Q86VB6	MGC31967	1	human
Q86VH4	LRRTM4	1	human
Q86VI6	KIR2DS4	1	human
Q86VI7	AB108824	1	human
Q86VI8	AB108823	1	human
Q86VP8	GALNT10	1	human
Q86VR8	FJX1	1	human
Q86VR9	ANGPTL5	1	human
Q86W15	LOC338328	1	human
Q86WB8	AB094146	1	human
Q86WH6	RASSF4	1	human
Q86WI1	PKHD1L1	1	human
Q86WS0	PTPRF	1	human
Q86WV6	LOC340061	1	human
Q86WZ1	KIAA1363	1	human
Q86XC0	BC045709	1	human
Q86XL5	ZPBP2	1	human
Q86XP6	GDDR	1	human
Q86XY3	PTPRF	1	human
Q86YD3	FLJ14399	1	human
Q86YG0	ALB	1	human
Q86YL4	LOC284361	1	human
Q86YL7	T1A-2	1	human
Q86YL8	AY192162	1	human
Q86YP8	AY184207	1	human
Q86YQ2	BASE	1	human
Q86YU1	AY074783	1	human
Q86YX9	ACHE	1	human
Q86Z23	AF466366	1	human
Q86Z27	CD44	1	human
Q8IU57	IL28RA	1	human
Q8IUH0	STAB1	1	human
Q8IUI0	FBLN2	1	human
Q8IUK7	ALB	1	human
Q8IUL8	CILP2	1	human
Q8IUM8	PGC	1	human
Q8IUP2	PCDH1	1	human
Q8IUT9	BC040966	1	human
Q8IUV9	COP1	1	human
Q8IUW5	BC039540	1	human
Q8IUW8	MGC34761	1	human
Q8IUX6	EPHA8	1	human
Q8IUX7	AEBP1	1	human
Q8IUY1	BC038467	1	human
Q8IV24	BC035680	1	human
Q8IV66	IL28RA	1	human
Q8IVK1	AJ489591	1	human
Q8IVL6	LEPREL2	1	human
Q8IVL8	CPO	1	human
Q8IVU0	BC042057	1	human
Q8IVX1	KIAA1510	1	human
Q8IVX2	IRLB	1	human
Q8IW14	MGC48935	1	human
Q8IW52	SLITRK4	1	human
Q8IW71	BC040879	1	human
Q8IWR3	AY158074	1	human
Q8IWU2	KPI2	1	human
Q8IWY2	TREML1	1	human
Q8IWZ7	TAC4	1	human
Q8IX30	CEGF3	1	human
Q8IX38	TREM4	1	human
Q8IX39	TREM4	1	human
Q8IX41	SIAT6	1	human
Q8IX42	SIAT6	1	human
Q8IX43	SIAT6	1	human
Q8IX44	SIAT6	1	human
Q8IX45	SIAT6	1	human
Q8IX46	SIAT6	1	human
Q8IX47	SIAT6	1	human
Q8IX48	SIAT6	1	human
Q8IX49	SIAT6	1	human
Q8IX51	SIAT6	1	human
Q8IX52	SIAT6	1	human
Q8IX53	SIAT6	1	human
Q8IX54	SIAT6	1	human
Q8IX55	SIAT6	1	human
Q8IX56	SIAT6	1	human
Q8IX57	SIAT6	1	human
Q8IX58	SIAT6	1	human
Q8IX97	PON3	1	human
Q8IXA5	SPACA3	1	human
Q8IXD7	AB078780	1	human
Q8IXF9	AQP12	1	human
Q8IXI4	AJ512346	1	human
Q8IXM0	MGC29643	1	human
Q8IXV1	BC039145	1	human
Q8IY59	MYST1	1	human
Q8IYE4	FUT11	1	human
Q8IYE7	BC036029	1	human
Q8IYG0	UMOD	1	human
Q8IYH4	GALNT6	1	human
Q8IYJ0	DKFZp547D2210	1	human
Q8IYM6	BC035592	1	human
Q8IYQ6	LRRN3	1	human
Q8IYR6	TMEFF1	1	human
Q8IYR7	GABRA4	1	human
Q8IYS5	OSCAR	1	human
Q8IYT0	DNER	1	human
Q8IYV5	LRRN1	1	human
Q8IYV9	MGC34799	1	human
Q8IYW0	MGC42718	1	human
Q8IZA9	AY151286	1	human
Q8IZI7	IL28RA	1	human
Q8IZI8	IL28RA	1	human
Q8IZJ3	VIP	1	human
Q8IZL8	PELP1	1	human
Q8IZZ5	F12	1	human
Q8N0U2	LOC199964	1	human
Q8N0V8	CRB3	1	human
Q8N0W6	ADAM33	1	human
Q8N114	SCOTIN	1	human
Q8N126	IGSF4B	1	human
Q8N131	PORIMIN	1	human
Q8N158	GPC2	1	human
Q8N170	PLOD2	1	human
Q8N1A3	GP2	1	human
Q8N1C9	PRSS2	1	human
Q8N1D7	RARRES1	1	human
Q8N1F3	GP1BA	1	human
Q8N1G8	AK098514	1	human
Q8N1M8	FLJ39116	1	human
Q8N1N0	CLECSF13	1	human
Q8N218	AK093639	1	human
Q8N2D3	WNT11	1	human
Q8N2D5	CREB3L1	1	human
Q8N2D6	LAMC3	1	human
Q8N2D7	IL17RC	1	human
Q8N2D9	P24B	1	human
Q8N2E1	CPXM	1	human
Q8N2E2	AK075525	1	human
Q8N2E4	MGC31967	1	human
Q8N2E6	TOR2A	1	human
Q8N2F3	AK075506	1	human
Q8N2F9	NDFIP1	1	human
Q8N2G3	AK075489	1	human
Q8N2G4	MGC29643	1	human
Q8N2G5	AK075484	1	human
Q8N2I3	MGC45438	1	human
Q8N2K4	FS	1	human
Q8N2M5	MATN4	1	human
Q8N2P6	HNLF	1	human
Q8N2R4	COMP	1	human
Q8N2U0	MGC40107	1	human
Q8N355	BC028090	1	human
Q8N386	LRRC25	1	human
Q8N441	FGFRL1	1	human
Q8N466	CNTN1	1	human
Q8N4G4	BC034350	1	human
Q8N4K1	BC033959	1	human
Q8N4N0	AZGP1	1	human
Q8N4T1	MGC45438	1	human
Q8N4V1	LOC93380	1	human
Q8N4X9	LOC126147	1	human
Q8N4Y9	BC033178	1	human
Q8N5D6	FS	1	human
Q8N5F4	BC032452	1	human
Q8N5H8	TREM2	1	human
Q8N5N8	TM6SF1	1	human
Q8N5P0	MGC21394	1	human
Q8N5P3	CDSN	1	human
Q8N5X0	FLJ22573	1	human
Q8N5Y7	PRSS11	1	human
Q8N685	FGFR1	1	human
Q8N6G6	ADAMTSL1	1	human
Q8N6L6	C2	1	human
Q8N6Q7	IL12RB1	1	human
Q8N6S2	FCRH3	1	human
Q8N6T8	TGOLN2	1	human
Q8N6U4	COL3A1	1	human
Q8N701	AF502130	1	human
Q8N708	HF1	1	human
Q8N759	FCRH1	1	human
Q8N763	AK091111	1	human
Q8N7A7	AK098727	1	human
Q8N7C0	AK098677	1	human
Q8N7H3	OPRS1	1	human
Q8N7J7	SELPLG	1	human
Q8N7P5	AK097851	1	human
Q8N7Q2	AK097813	1	human
Q8N811	AK097463	1	human
Q8N854	MYOC	1	human
Q8N8F1	EXTL2	1	human
Q8N8L6	AK096568	1	human
Q8N8N5	FLJ39155	1	human
Q8N8P7	FLJ39058	1	human
Q8N8R5	FLJ38973	1	human
Q8N8T8	AK096196	1	human
Q8N8Z9	ADAM33	1	human
Q8N907	FLJ38607	1	human
Q8N914	CKTSF1B1	1	human
Q8N915	AK095888	1	human
Q8N917	FLJ38564	1	human
Q8N943	FLJ38379	1	human
Q8N985	AK095548	1	human
Q8N9A3	CREG	1	human
Q8N9G0	FLJ37440	1	human
Q8N9L8	SSH-3	1	human
Q8N9M1	FLJ36888	1	human
Q8N9Q1	AK094076	1	human
Q8N9W7	FLJ36131	1	human
Q8NAB7	BGN	1	human
Q8NAE0	AK092816	1	human
Q8NAE3	FLJ35487	1	human
Q8NAF5	NKIR	1	human
Q8NAG5	FKBP10	1	human
Q8NAI6	AK092633	1	human
Q8NAK6	TFPI2	1	human
Q8NAN7	VLDLR	1	human
Q8NB01	CRTAP	1	human
Q8NB37	FLJ34283	1	human
Q8NBH7	AK075564	1	human
Q8NBI0	TTC13	1	human
Q8NBI1	ADP-GK	1	human
Q8NBI3	LOC374946	1	human
Q8NBJ2	HNOEL-iso	1	human
Q8NBJ4	GOLPH2	1	human
Q8NBJ5	FLJ22329	1	human
Q8NBK0	PI16	1	human
Q8NBK2	SPP1	1	human
Q8NBK5	AK075457	1	human
Q8NBK9	MGC4248	1	human
Q8NBL0	THSD3	1	human
Q8NBL5	FLJ14399	1	human
Q8NBL6	MRPS22	1	human
Q8NBL8	MGAT1	1	human
Q8NBM9	MGC3234	1	human
Q8NBN0	C10orf13	1	human
Q8NBN8	DKFZP564K0822	1	human
Q8NBP0	TTC13	1	human
Q8NBQ0	DKFZP564D116	1	human
Q8NBQ1	WFIKKN	1	human
Q8NBR0	LOC90313	1	human
Q8NBR8	MGC15730	1	human
Q8NBS4	DLL3	1	human
Q8NBV0	EGFL6	1	human
Q8NBX4	AK075168	1	human
Q8NC19	MEPE	1	human
Q8NC23	N2N	1	human
Q8NCD7	SPON1	1	human
Q8NCL6	AK074651	1	human
Q8NCL9	FLJ90166	1	human
Q8NCS2	UPA	1	human
Q8NCV9	PRV1	1	human
Q8NCW4	AJ459782	1	human
Q8ND94	LOC221091	1	human
Q8NDX9	LY6G5B	1	human
Q8NDY8	LOC339456	1	human
Q8NE86	C10orf42	1	human
Q8NEJ1	BC030984	1	human
Q8NEK0	BC030814	1	human
Q8NER6	REG4	1	human
Q8NER7	REG4	1	human
Q8NET6	CHST13	1	human
Q8NEW4	FREB	1	human
Q8NF86	EOS	1	human
Q8NF90	FGF5	1	human
Q8NFK4	HYAL1	1	human
Q8NFK9	HYAL1	1	human
Q8NFL0	B3GNT7	1	human
Q8NFM7	IL17RD	1	human
Q8NFP4	MDGA1	1	human
Q8NFW1	COL22A1	1	human
Q8NFY3	SEMA6D	1	human
Q8NFY4	SEMA6D	1	human
Q8NFY5	SEMA6D	1	human
Q8NFY6	SEMA6D	1	human
Q8NFY7	SEMA6D	1	human
Q8NG02	MMP21	1	human
Q8NHD2	SCARF1	1	human
Q8NHD3	SCARF1	1	human
Q8NHD4	SCARF1	1	human
Q8NHD5	SCARF1	1	human
Q8NHI1	PILRA	1	human
Q8NHS7	PTPRS	1	human
Q8NHW6	OTOS	1	human
Q8NHY8	URB	1	human
Q8TA95	TREM4	1	human
Q8TAE8	PLINP-1	1	human
Q8TB90	TSHR	1	human
Q8TBC9	BC022823	1	human
Q8TBU0	BC024300	1	human
Q8TC22	BC026186	1	human
Q8TC63	BC025985	1	human
Q8TCD0	BC022362	1	human
Q8TCE0	PRG1	1	human
Q8TCF0	LBP	1	human
Q8TCT4	AJ437509	1	human
Q8TCU1	RNASET2	1	human
Q8TD33	RYD5	1	human
Q8TDF8	LAMA5	1	human
Q8TDV6	C7orf34	1	human
Q8TE06	COG3	1	human
Q8TE99	FLJ23751	1	human
Q8TEC2	IL17RE	1	human
Q8TEC3	FLJ23657	1	human
Q8WTU6	BC022098	1	human
Q8WU04	BC021680	1	human
Q8WU39	PACAP	1	human
Q8WU63	LOC126147	1	human
Q8WU91	CDCP1	1	human
Q8WUB3	ENTPD5	1	human
Q8WUD0	BC020840	1	human
Q8WUJ1	MGC32124	1	human
Q8WUK4	BC020233	1	human
Q8WUU2	TTYH1	1	human
Q8WUV6	PODLX2	1	human
Q8WUX4	BC019235	1	human
Q8WV03	FLJ35155	1	human
Q8WV48	MGC31967	1	human
Q8WV88	TGFB3	1	human
Q8WVE4	C6orf57	1	human
Q8WVJ6	VPREB1	1	human
Q8WW76	FGA	1	human
Q8WW82	GPLD1	1	human
Q8WW88	IF	1	human
Q8WWA0	ITLN1	1	human
Q8WWE4	FGL2	1	human
Q8WWF5	LOC148066	1	human
Q8WWG0	BC017583	1	human
Q8WWI8	CD84	1	human
Q8WWJ8	ITGB2	1	human
Q8WWT6	CXADR	1	human
Q8WWT7	CXADR	1	human
Q8WWT8	AY072910	1	human
Q8WWU5	TCP11	1	human
Q8WWV6	FKSG87	1	human
Q8WY86	SEMA4B	1	human
Q8WYH1	FBN2	1	human
Q8WYK1	caspr5	1	human
Q8WYK7	WISP3	1	human
Q8WYP8	MCLC	1	human
Q8WYP9	MCLC	1	human
Q8WYU9	AF318350	1	human
Q8WZ46	MAZ	1	human
Q8WZ59	MDAC1	1	human
Q8WZ71	RIS1	1	human
Q92589	FCAR	1	human
Q92637	L03419	1	human
Q93033	IGSF2	1	human
Q969H8	C19orf10	1	human
Q969J5	IL22RA2	1	human
Q969N2	PIGT	1	human
Q96A10	LOC113386	1	human
Q96A11	GAL3ST2	1	human
Q96A28	SLAMF9	1	human
Q96A30	KLK3	1	human
Q96A41	IL22RA2	1	human
Q96A86	C6orf25	1	human
Q96A87	C6orf25	1	human
Q96A88	C6orf25	1	human
Q96A89	C6orf25	1	human
Q96A90	C6orf25	1	human
Q96A91	C6orf25	1	human
Q96A98	TIP39	1	human
Q96AC2	MGC29643	1	human
Q96AP7	ESAM	1	human
Q96AQ6	PBXIP1	1	human
Q96B60	NT5E	1	human
Q96BA8	CREB3L1	1	human
Q96BM8	COL9A1	1	human
Q96BU6	EXOC7	1	human
Q96CB7	ASML3B	1	human
Q96CG0	ENG	1	human
Q96DA0	LOC124220	1	human
Q96DF1	MMS19L	1	human
Q96DM4	FLJ32569	1	human
Q96DM8	VIT	1	human
Q96DN2	FLJ32009	1	human
Q96DQ9	MFRP	1	human
Q96DT1	VIT	1	human
Q96DV0	SLAMF6	1	human
Q96DZ1	XTP3TPB	1	human
Q96E61	BC012876	1	human
Q96EA6	C13orf11	1	human
Q96F04	MMP28	1	human
Q96F97	CHI3L2	1	human
Q96FD4	TCN2	1	human
Q96FT5	MATN2	1	human
Q96G81	BT006639	1	human
Q96GW1	TRA1	1	human
Q96HA4	FLJ20584	1	human
Q96HD1	CRELD1	1	human
Q96HJ7	SOSTDC1	1	human
Q96I69	BC007782	1	human
Q96I80	PRSS12	1	human
Q96I82	FKSG28	1	human
Q96I90	NRP1	1	human
Q96IB1	DKFZP434B044	1	human
Q96IH5	NRP1	1	human
Q96IQ8	KIRREL2	1	human
Q96IU6	COCH	1	human
Q96IZ1	SPP1	1	human
Q96J80	UCC1	1	human
Q96K61	DKFZP434B044	1	human
Q96K68	AK027379	1	human
Q96K70	ITIH5	1	human
Q96KA1	MUC20	1	human
Q96KA6	FLJ14399	1	human
Q96KB2	GPR124	1	human
Q96KJ0	AF430806	1	human
Q96KX0	MGC26768	1	human
Q96KX7	C1orf8	1	human
Q96KX8	BC016369	1	human
Q96L02	IMAGE:4215339	1	human
Q96L06	MGC26856	1	human
Q96L11	C7orf34	1	human
Q96L13	GNPTAG	1	human
Q96L24	BC013935	1	human
Q96L53	SIAT6	1	human
Q96L58	B3GALT6	1	human
Q96LA6	FCRH1	1	human
Q96LB8	PGLYRP4	1	human
Q96LB9	PGLYRP3	1	human
Q96LW6	AK057719	1	human
Q96LW8	AK057704	1	human
Q96MJ0	BTN2A3	1	human
Q96MJ5	CASPR3	1	human
Q96MK0	C6orf78	1	human
Q96MQ8	FLJ32028	1	human
Q96MR1	MMS19L	1	human
Q96MR4	FLJ32011	1	human
Q96MS7	caspr5	1	human
Q96MW9	FLJ14399	1	human
Q96MX2	CPZ	1	human
Q96MX7	C10orf72	1	human
Q96MZ6	AUTL4	1	human
Q96N72	FLJ21127	1	human
Q96N83	PODXL	1	human
Q96NJ4	TMPRSS6	1	human
Q96NP2	FLJ30430	1	human
Q96NU0	CASPR3	1	human
Q96NZ8	WFIKKN	1	human
Q96P27	FCRH3	1	human
Q96P28	FCRH3	1	human
Q96P29	FCRH3	1	human
Q96P30	FCRH3	1	human
Q96P31	FCRH3	1	human
Q96PD5	PGLYRP2	1	human
Q96PH7	PLAC3	1	human
Q96PJ0	FREB	1	human
Q96PJ1	FREB	1	human
Q96PJ2	FREB	1	human
Q96PJ6	FCRH1	1	human
Q96PL2	TECTB	1	human
Q96PQ8	AF272774	1	human
Q96QJ6	OSMR	1	human
Q96QL2	TGOLN2	1	human
Q96QL8	ELA3A	1	human
Q96QR0	IL22RA2	1	human
Q96QV2	PORIMIN	1	human
Q96RD9	IRTA2	1	human
Q96RE5	DKFZP564K0822	1	human
Q96RH9	AF384996	1	human
Q96RL5	PACAP	1	human
Q96RQ0	KLK15	1	human
Q96RS4	MASP1	1	human
Q96RW7	FIBL-6	1	human
Q96RX0	ENTPD5	1	human
Q96S93	AY037151	1	human
Q96S96	AY037148	1	human
Q96SE8	AY029537	1	human
Q96SF0	PCDH10	1	human
Q96SK0	MGC3234	1	human
Q96SL7	TOR2A	1	human
Q96SN3	LEPRE1	1	human
Q99720	OPRS1	1	human
Q99737	U77706	1	human
Q99876	LRP8	1	human
Q99944	PPT2	1	human
Q9BPU5	AF319523	1	human
Q9BPV0	CD164	1	human
Q9BPW9	DHRS9	1	human
Q9BQ73	FKSG28	1	human
Q9BQB8	BC006180	1	human
Q9BQG9	CD99L2	1	human
Q9BQI4	CCDC3	1	human
Q9BRB6	BC006374	1	human
Q9BRG9	TA-NFKBH	1	human
Q9BRH3	PCOLCE2	1	human
Q9BRM3	IDS	1	human
Q9BRR6	ADP-GK	1	human
Q9BRV0	BC005951	1	human
Q9BS19	HPX	1	human
Q9BS22	PLA2G1B	1	human
Q9BS25	C4BPB	1	human
Q9BS46	DKFZP564G2022	1	human
Q9BS56	TGFA	1	human
Q9BS57	COL4A6	1	human
Q9BS82	PNLIPRP1	1	human
Q9BSP0	GPRC5C	1	human
Q9BT09	TNRC5	1	human
Q9BT56	MGC10946	1	human
Q9BTB0	RET	1	human
Q9BTB8	LAMA4	1	human
Q9BTK5	MGC4645	1	human
Q9BTL9	MFGE8	1	human
Q9BTX6	RET	1	human
Q9BU26	MR-1	1	human
Q9BU47	MGC11256	1	human
Q9BU99	PLAT	1	human
Q9BUG8	MMP28	1	human
Q9BUN1	FLJ20519	1	human
Q9BVC1	PIGS	1	human
Q9BW82	PSK-1	1	human
Q9BW99	OS-9	1	human
Q9BWR0	ICAM4	1	human
Q9BWT0	PLAUR	1	human
Q9BWT5	RTBDN	1	human
Q9BXN7	FGFRL1	1	human
Q9BXS3	CD209L	1	human
Q9BY80	FZD4	1	human
Q9BY87	ACRBP	1	human
Q9BYE9	PC-LKC	1	human
Q9BYZ8	REG4	1	human
Q9BZP1	NTN4	1	human
Q9BZP6	CHIA	1	human
Q9BZZ0	ANGPTL6	1	human
Q9GZM2	MUC4	1	human
[truncated: 2,174 more rows]

## Sheet: Matched with mRNA-SEQ data
GeneNames	value1	value2	F3.Olig2.bed(RPKM)	HB1.F3.bed(RPKM)	log2(Fold_change)	log2(Fold_change) normalized	ABS	p-value	q-value(Benjamini et al. 1995)	q-value(Storey et al. 2003)	Signature(p-value < 0.001)
2012-09-15	1778	1033	62.3863	44.4162	0.783415	0.490145	0.490145	0	0	0	TRUE
A1BG	6	9	0.219349	0.403191	-0.584963	-0.878232	0.878232	0.242053	0.349309	0.105066	FALSE
A2M	3	2	0.0416259	0.034006	0.584963	0.291693	0.291693	0.82369	0.881559	0.264395	FALSE
ABCC13	2	3	0.0441599	0.0811713	-0.584963	-0.878232	0.878232	0.499406	0.596104	0.178976	FALSE
ABCD1	60	77	1.05723	1.66262	-0.359896	-0.653166	0.653166	0.00822625	0.0196596	0.00591482	FALSE
ABO	1	0	0.0408878	0	NA	NA	#VALUE!	0.274659	0.376164	0.109231	FALSE
ABP1	1	0	0.0265905	0	NA	NA	#VALUE!	0.274659	0.376164	0.109231	FALSE
ACBD6	326	206	13.0242	10.0852	0.662228	0.368958	0.368958	0.00376266	0.00961853	0.00289385	FALSE
LAMC2	12587	71	124.964	0.86378	7.4699	7.17663	7.17663	0	0	0	TRUE
ACE2	2	2	0.0368188	0.0451183	0	-0.29327	0.29327	0.839053	0.889854	0.266737	FALSE
ACHE	10	6	0.218335	0.160531	0.736966	0.443696	0.443696	0.547079	0.641702	0.192997	FALSE
ACP1	990	612	33.9618	25.7271	0.693897	0.400627	0.400627	4.99e-08	2.18e-07	6.55e-08	TRUE
EFEMP1	171	1	3.56822	0.0255704	7.41785	7.12458	7.12458	0	0	0	TRUE
ACP6	64	55	2.28537	2.4067	0.21864	-0.0746296	0.0746296	0.778601	0.846085	0.254555	FALSE
ACPP	2	2	0.0338197	0.0414431	0	-0.29327	0.29327	0.839053	0.889854	0.266737	FALSE
ACR	0	1	0	0.0577481	NA	NA	#VALUE!	0.205919	0.312565	0.0922457	FALSE
ACRBP	2	4	0.0684642	0.167794	-1	-1.29327	1.29327	0.283962	0.37367	0.112248	FALSE
ACRV1	0	4	0	0.269327	NA	NA	#VALUE!	0.011415	0.0264958	0.0079643	FALSE
NOV	140	1	3.47507	0.0304171	7.12928	6.83601	6.83601	0	0	0	TRUE
ITIH5	222	2	1.82932	0.0201953	6.79442	6.50115	6.50115	0	0	0	TRUE
ACTR8	386	328	6.86903	7.15262	0.234905	-0.0583648	0.0583648	0.5903	0.682385	0.205304	FALSE
SFN	774	7	38.0006	0.421144	6.78883	6.49556	6.49556	0	0	0	TRUE
ADAM12	3002	3550	27.7631	40.2318	-0.241895	-0.535165	0.535165	0	0	0	TRUE
ADAM15	1184	487	22.3251	11.2526	1.28168	0.988406	0.988406	0	0	0	TRUE
ADAM23	14	16	0.296349	0.415029	-0.192645	-0.485915	0.485915	0.356729	0.456287	0.137275	FALSE
ADAM28	2	2	0.035107	0.0430206	0	-0.29327	0.29327	0.839053	0.889854	0.266737	FALSE
ADAM29	2	1	0.0388342	0.023794	1	0.70673	0.70673	0.682381	0.765613	0.228198	FALSE
COL12A1	3018	30	16.8277	0.204979	6.65249	6.35922	6.35922	0	0	0	TRUE
ADAMDEC1	3	0	0.0794444	0	NA	NA	#VALUE!	0.0584797	0.112204	0.0333062	FALSE
APOL1	380	4	8.02797	0.103554	6.56986	6.27659	6.27659	0	0	0	TRUE
PLAC8	94	1	2.96184	0.0386115	6.55459	6.26132	6.26132	0	0	0	TRUE
ADAMTS12	10	0	0.130323	0	NA	NA	#VALUE!	0.0005514	0.00159802	0.000480507	TRUE
SAA2	91	1	2.52043	0.0339403	6.50779	6.21452	6.21452	0	0	0	TRUE
EDN3	721	8	17.5128	0.238119	6.49386	6.20059	6.20059	0	0	0	TRUE
EBI3	179	2	10.1641	0.139164	6.48382	6.19055	6.19055	0	0	0	TRUE
ADAMTS16	4	7	0.0519194	0.11134	-0.807355	-1.10062	1.10062	0.212853	0.315592	0.0949044	FALSE
CXCL6	13732	155	534.396	7.39169	6.46913	6.17586	6.17586	0	0	0	TRUE
EXTL1	77	1	1.23848	0.0197098	6.26679	5.97352	5.97352	0	0	0	TRUE
ADAMTS19	2	1	0.0253731	0.0155463	1	0.70673	0.70673	0.682381	0.765613	0.228198	FALSE
ADAMTS2	4	2	0.0365272	0.0223805	1	0.70673	0.70673	0.562779	0.656367	0.196925	FALSE
ADAMTS20	1	0	0.0112614	0	NA	NA	#VALUE!	0.274659	0.376164	0.109231	FALSE
SAA1	277	4	26.416	0.467444	6.11374	5.82047	5.82047	0	0	0	TRUE
CHRDL1	1423	21	22.0898	0.399474	6.0824	5.78913	5.78913	0	0	0	TRUE
ADAMTS5	10	3	0.0668134	0.0245622	1.73697	1.4437	1.4437	0.10113	0.178134	0.0535656	FALSE
ADAMTS6	17	29	0.151011	0.315676	-0.770518	-1.06379	1.06379	0.0136668	0.0312156	0.00939159	FALSE
SLPI	65	1	7.01758	0.132299	6.02237	5.7291	5.7291	1.11e-16	8.27e-16	2.46e-16	TRUE
ADAMTS8	4	3	0.0705015	0.0647952	0.415037	0.121768	0.121768	0.911842	0.92914	0.279086	FALSE
ADAMTS9	6	2	0.0529774	0.0216398	1.58496	1.29169	1.29169	0.243126	0.350194	0.105218	FALSE
ADAMTSL1	76	33	0.613644	0.326512	1.20353	0.910264	0.910264	0.00172971	0.00464787	0.00139837	FALSE
MUC4	147	3	0.564781	0.0141243	5.61471	5.32144	5.32144	0	0	0	TRUE
ADCK5	33	33	1.08646	1.33136	0	-0.29327	0.29327	0.409363	0.507156	0.152579	FALSE
ADCYAP1	2	1	0.039403	0.0241425	1	0.70673	0.70673	0.682381	0.765613	0.228198	FALSE
CBLN1	97	2	2.57292	0.0650082	5.59991	5.30664	5.30664	0	0	0	TRUE
ADPRH	26	41	0.488109	0.943214	-0.657112	-0.950382	0.950382	0.00759321	0.0182351	0.00548559	FALSE
ADPRHL1	4	13	0.118844	0.473306	-1.70044	-1.99371	1.99371	0.00805313	0.0192766	0.00579926	FALSE
ADRM1	671	464	30.8334	26.1276	0.532188	0.238918	0.238918	0.00586649	0.0144118	0.00433597	FALSE
AEBP1	1183	938	18.7152	18.1842	0.33479	0.0415204	0.0415204	0.510131	0.60567	0.182223	FALSE
AFM	2	2	0.0646588	0.0792338	0	-0.29327	0.29327	0.839053	0.889854	0.266737	FALSE
AFP	3	3	0.0953176	0.116804	0	-0.29327	0.29327	0.803553	0.868301	0.260634	FALSE
AGA	322	209	9.89005	7.86633	0.623558	0.330288	0.330288	0.00944048	0.0222473	0.00669296	FALSE
AGER	16	8	0.563858	0.34548	1	0.70673	0.70673	0.247094	0.355038	0.106783	FALSE
AGR2	NA	NA	0	0	NA	NA	#VALUE!	NA	NA	NA	FALSE
AGRP	0	5	0	0.517768	NA	NA	#VALUE!	0.0046792	0.0117258	0.00352567	FALSE
CDCP1	3832	87	39.6412	1.10287	5.46094	5.16767	5.16767	0	0	0	TRUE
AHSG	4	0	0.164175	0	NA	NA	#VALUE!	0.0289042	0.0606389	0.0181246	FALSE
AKAP4	2	0	0.0429696	0	NA	NA	#VALUE!	0.122375	0.206035	0.0607218	FALSE
ALB	NA	NA	0	0	NA	NA	#VALUE!	NA	NA	NA	FALSE
ALCAM	3815	2427	38.6479	30.129	0.652509	0.359239	0.359239	0	0	0	TRUE
ALG1	255	148	4.18486	2.97636	0.7849	0.49163	0.49163	0.000836604	0.00235537	0.000708642	TRUE
ADAMTS1	42	1	0.583013	0.0170103	5.39232	5.09905	5.09905	8.15e-11	4.36e-10	1.31e-10	TRUE
ALPI	2	0	0.0506367	0	NA	NA	#VALUE!	0.122375	0.206035	0.0607218	FALSE
ALPPL2	4	0	0.103547	0	NA	NA	#VALUE!	0.0289042	0.0606389	0.0181246	FALSE
AMBN	2	0	0.0644973	0	NA	NA	#VALUE!	0.122375	0.206035	0.0607218	FALSE
AMBP	NA	NA	0	0	NA	NA	#VALUE!	NA	NA	NA	FALSE
AMELX	1	0	0.0773195	0	NA	NA	#VALUE!	0.274659	0.376164	0.109231	FALSE
AMELY	1	0	0.080501	0	NA	NA	#VALUE!	0.274659	0.376164	0.109231	FALSE
AMY1A	12	19	0.382967	0.743047	-0.662965	-0.956235	0.956235	0.0677375	0.12647	0.0380461	FALSE
AMY2A	NA	NA	0	0	NA	NA	#VALUE!	NA	NA	NA	FALSE
AMY2B	5	4	0.148145	0.145232	0.321928	0.0286582	0.0286582	0.976368	0.981293	0.294919	FALSE
ANG	11	11	0.536389	0.657299	0	-0.29327	0.29327	0.633845	0.726575	0.218574	FALSE
ANGPT1	4	1	0.0595314	0.0182377	2	1.70673	1.70673	0.241954	0.350692	0.105066	FALSE
ANGPT2	6	9	0.0735467	0.135188	-0.584963	-0.878232	0.878232	0.242053	0.349309	0.105066	FALSE
ANGPT4	0	1	0	0.0411842	NA	NA	#VALUE!	0.205919	0.312565	0.0922457	FALSE
IL18	82	2	4.61558	0.137951	5.35755	5.06428	5.06428	0	0	0	TRUE
ANGPTL3	1	1	0.0303677	0.037213	0	-0.29327	0.29327	0.885803	0.918575	0.273122	FALSE
CGB	38	1	2.66958	0.0860881	5.24793	4.95466	4.95466	8.49e-10	4.22e-09	1.27e-09	TRUE
ANGPTL5	5	0	0.136321	0	NA	NA	#VALUE!	0.014579	0.0329734	0.00987131	FALSE
ANGPTL6	0	2	0	0.0852073	NA	NA	#VALUE!	0.0736485	0.135665	0.0405632	FALSE
LTBR	38	1	0.983306	0.0317094	5.24793	4.95466	4.95466	8.49e-10	4.22e-09	1.27e-09	TRUE
GPC5	36	1	0.807022	0.0274705	5.16993	4.87666	4.87666	2.73e-09	1.31e-08	3.93e-09	TRUE
LAMA1	36	1	0.240678	0.0081925	5.16993	4.87666	4.87666	2.73e-09	1.31e-08	3.93e-09	TRUE
FBXO2	622	18	23.4154	0.830361	5.11085	4.81758	4.81758	0	0	0	TRUE
AOC2	28	18	0.678323	0.53436	0.63743	0.34416	0.34416	0.426269	0.524772	0.157884	FALSE
AOC3	11	11	0.176442	0.216215	0	-0.29327	0.29327	0.633845	0.726575	0.218574	FALSE
AP3B1	1095	888	17.7359	17.6252	0.302299	0.00902944	0.00902944	0.889761	0.911347	0.27419	FALSE
AP3B2	22	7	0.383363	0.149475	1.65208	1.35881	1.35881	0.0201613	0.0442647	0.0133176	FALSE
APBB3	17	35	0.508596	1.28314	-1.04182	-1.33509	1.33509	0.00115757	0.00319126	0.000960065	FALSE
APC2	10	18	0.0636014	0.140289	-0.847997	-1.14127	1.14127	0.0396484	0.0802893	0.0241524	FALSE
APCS	2	1	0.138693	0.0849785	1	0.70673	0.70673	0.682381	0.765613	0.228198	FALSE
APLN	17	28	0.340431	0.687102	-0.719892	-1.01316	1.01316	0.0199476	0.043843	0.0131907	FALSE
APOA1	1	1	0.0719752	0.0881995	0	-0.29327	0.29327	0.885803	0.918575	0.273122	FALSE
APOA1BP	384	265	22.1157	18.7025	0.535114	0.241844	0.241844	0.034973	0.0715922	0.0215394	FALSE
APOA2	NA	NA	0	0	NA	NA	#VALUE!	NA	NA	NA	FALSE
APOA4	NA	NA	0	0	NA	NA	#VALUE!	NA	NA	NA	FALSE
APOA5	1	3	0.0334171	0.122849	-1.58496	-1.87823	1.87823	0.22155	0.326464	0.0979353	FALSE
APOB	4	5	0.0182882	0.0280132	-0.321928	-0.615198	0.615198	0.523274	0.617198	0.185556	FALSE
SERPINB5	745	22	18.2676	0.661044	5.08166	4.7884	4.7884	0	0	0	TRUE
DNER	652	20	12.865	0.483588	5.0268	4.73353	4.73353	0	0	0	TRUE
APOC2	NA	NA	0	0	NA	NA	#VALUE!	NA	NA	NA	FALSE
APOC3	NA	NA	0	0	NA	NA	#VALUE!	NA	NA	NA	FALSE
APOC4	NA	NA	0	0	NA	NA	#VALUE!	NA	NA	NA	FALSE
APOD	0	1	0	0.0700132	NA	NA	#VALUE!	0.205919	0.312565	0.0922457	FALSE
APOE	32	11	1.75083	0.737512	1.54057	1.2473	1.2473	0.00870276	0.0206859	0.00622361	FALSE
APOF	1	0	0.0382249	0	NA	NA	#VALUE!	0.274659	0.376164	0.109231	FALSE
APOH	NA	NA	0	0	NA	NA	#VALUE!	NA	NA	NA	FALSE
ACSL5	553	17	9.53597	0.359229	5.02367	4.7304	4.7304	0	0	0	TRUE
APOL4	2	10	0.0378107	0.231669	-2.32193	-2.6152	2.6152	0.00592803	0.0145427	0.00437348	FALSE
APOM	6	5	0.425682	0.434697	0.263034	-0.0302354	0.0302354	0.972399	0.9793	0.294524	FALSE
AREG	NA	NA	0	0	NA	NA	#VALUE!	NA	NA	NA	FALSE
ARHGAP19	331	231	3.84006	3.28402	0.518938	0.225669	0.225669	0.0669356	0.125071	0.037629	FALSE
ARHGAP8	1	1	0.0374271	0.0458637	0	-0.29327	0.29327	0.885803	0.918575	0.273122	FALSE
COL16A1	161	5	1.86147	0.0708407	5.00899	4.71572	4.71572	0	0	0	TRUE
ARID1A	1543	1289	11.6038	11.8788	0.259486	-0.0337841	0.0337841	0.535021	0.628872	0.189204	FALSE
ARID3A	117	78	2.68816	2.19607	0.584963	0.291693	0.291693	0.164107	0.259093	0.0779514	FALSE
ARSA	81	102	1.21194	1.87016	-0.332575	-0.625845	0.625845	0.00341509	0.00877775	0.00264089	FALSE
ARSB	408	485	3.94625	5.74843	-0.249416	-0.542685	0.542685	1.98e-08	8.92e-08	2.68e-08	TRUE
ART1	2	4	0.0984173	0.241204	-1	-1.29327	1.29327	0.283962	0.37367	0.112248	FALSE
ART5	2	4	0.0826655	0.202599	-1	-1.29327	1.29327	0.283962	0.37367	0.112248	FALSE
ARX	5	1	0.11232	0.0275278	2.32193	2.02866	2.02866	0.141664	0.2294	0.0687673	FALSE
ASAH1	1076	669	23.4532	17.869	0.6856	0.39233	0.39233	2.49e-08	1.11e-07	3.34e-08	TRUE
ASAH2	16	11	0.427208	0.359911	0.540568	0.247299	0.247299	0.660148	0.752907	0.226515	FALSE
ASB2	8	4	0.15501	0.0949759	1	0.70673	0.70673	0.413111	0.511047	0.153656	FALSE
ASIP	2	2	0.221102	0.270942	0	-0.29327	0.29327	0.839053	0.889854	0.266737	FALSE
SECTM1	31	1	0.877044	0.0346691	4.9542	4.66093	4.66093	5.06e-08	2.21e-07	6.64e-08	TRUE
ASPN	NA	NA	0	0	NA	NA	#VALUE!	NA	NA	NA	FALSE
ASTN2	80	33	0.651892	0.329521	1.27753	0.984264	0.984264	0.000603027	0.00173619	0.000522354	TRUE
ATE1	218	164	6.01987	5.54955	0.410632	0.117362	0.117362	0.430462	0.529676	0.159359	FALSE
ATF6	1328	1200	11.3621	12.5812	0.146221	-0.147049	0.147049	0.0105773	0.0247147	0.00743521	FALSE
ATPAF1	297	340	8.91025	12.4996	-0.195072	-0.488342	0.488342	1.97e-05	6.75e-05	2.03e-05	TRUE
ATRN	985	1321	7.28363	11.9701	-0.423435	-0.716705	0.716705	0	0	0	TRUE
AUH	81	53	3.29314	2.64049	0.61193	0.31866	0.31866	0.208158	0.309756	0.0931937	FALSE
AVP	NA	NA	0	0	NA	NA	#VALUE!	NA	NA	NA	FALSE
AZGP1	NA	NA	0	0	NA	NA	#VALUE!	NA	NA	NA	FALSE
AZU1	NA	NA	0	0	NA	NA	#VALUE!	NA	NA	NA	FALSE
KIAA0040	30	1	0.402004	0.0164207	4.90689	4.61362	4.61362	9.06e-08	3.87e-07	1.16e-07	TRUE
LCN2	30	1	2.35627	0.0962469	4.90689	4.61362	4.61362	9.06e-08	3.87e-07	1.16e-07	TRUE
B3GALT2	4	4	0.0727867	0.0891938	0	-0.29327	0.29327	0.773934	0.842848	0.253233	FALSE
THSD1	638	22	12.3067	0.520026	4.85798	4.56471	4.56471	0	0	0	TRUE
B3GALT6	290	328	6.70592	9.29431	-0.177643	-0.470913	0.470913	5.03e-05	0.000164718	4.96e-05	TRUE
B3GAT2	2	0	0.0670772	0	NA	NA	#VALUE!	0.122375	0.206035	0.0607218	FALSE
B3GNT3	NA	NA	0	0	NA	NA	#VALUE!	NA	NA	NA	FALSE
B3GNT6	0	1	0	0.0317094	NA	NA	#VALUE!	0.205919	0.312565	0.0922457	FALSE
B3GNT7	7	2	0.124671	0.0436496	1.80735	1.51409	1.51409	0.155407	0.247357	0.0742947	FALSE
B4GALT3	542	384	14.4896	12.5798	0.497187	0.203917	0.203917	0.0334436	0.0688305	0.0207085	FALSE
B4GALT4	158	217	4.35186	7.32421	-0.45777	-0.75104	0.75104	5.22e-07	2.09e-06	6.27e-07	TRUE
GPRC5C	27	1	0.716174	0.0325041	4.75489	4.46162	4.46162	5.19e-07	2.08e-06	6.25e-07	TRUE
BACE2	525	248	11.3247	6.55546	1.08198	0.788707	0.788707	3.06e-13	1.9e-12	5.71e-13	TRUE
BAGE	0	1	0	0.0831913	NA	NA	#VALUE!	0.205919	0.312565	0.0922457	FALSE
BAGE3	NA	NA	0	0	NA	NA	#VALUE!	NA	NA	NA	FALSE
BAGE4	NA	NA	0	0	NA	NA	#VALUE!	NA	NA	NA	FALSE
BAGE5	NA	NA	0	0	NA	NA	#VALUE!	NA	NA	NA	FALSE
BAZ1A	2071	1382	22.2253	18.1743	0.58357	0.2903	0.2903	5.63e-09	2.63e-08	7.93e-09	TRUE
BCAN	6	2	0.0956471	0.0390691	1.58496	1.29169	1.29169	0.243126	0.350194	0.105218	FALSE
CXCL1	12830	476	694.906	31.5929	4.75242	4.45915	4.45915	0	0	0	TRUE
BCKDHB	393	300	6.83534	6.39399	0.389567	0.096297	0.096297	0.383295	0.483102	0.145347	FALSE
BCL2L12	128	96	4.45494	4.09436	0.415037	0.121768	0.121768	0.531117	0.624718	0.187954	FALSE
CPA4	1899	74	43.5225	2.07828	4.68157	4.3883	4.3883	0	0	0	TRUE
BECN1	302	273	9.0983	10.0786	0.145648	-0.147622	0.147622	0.220974	0.326664	0.0979353	FALSE
BET1L	483	479	10.5492	12.82	0.0119975	-0.281272	0.281272	0.0025221	0.00661535	0.00199031	FALSE
BGLAP	NA	NA	0	0	NA	NA	#VALUE!	NA	NA	NA	FALSE
WNT10A	22	1	0.598046	0.0333116	4.45943	4.16616	4.16616	9.42e-06	3.33e-05	1e-05	TRUE
GDF15	318	15	17.1089	0.988937	4.40599	4.11272	4.11272	0	0	0	TRUE
BIRC6	1965	1491	8.07947	7.51244	0.398249	0.104979	0.104979	0.0338409	0.0695563	0.0209268	FALSE
ADAMTS4	125	6	1.86293	0.109577	4.38082	4.08755	4.08755	0	0	0	TRUE
BLVRB	38	38	2.86606	3.51211	0	-0.29327	0.29327	0.375988	0.474499	0.142754	FALSE
BMP1	935	950	14.2741	17.7723	-0.0229611	-0.316231	0.316231	1.99e-06	7.54e-06	2.27e-06	TRUE
BMP10	1	0	0.0407587	0	NA	NA	#VALUE!	0.274659	0.376164	0.109231	FALSE
BMP15	NA	NA	0	0	NA	NA	#VALUE!	NA	NA	NA	FALSE
BMP2	9	9	0.184462	0.226043	0	-0.29327	0.29327	0.666578	0.759234	0.228198	FALSE
BMP3	10	16	0.112595	0.22076	-0.678072	-0.971342	0.971342	0.0894089	0.159925	0.0481069	FALSE
BMP4	244	108	7.59917	4.12176	1.17585	0.88258	0.88258	4.5e-08	1.97e-07	5.93e-08	TRUE
BMP5	1	4	0.029752	0.145834	-2	-2.29327	2.29327	0.107618	0.187772	0.0563839	FALSE
BMP6	6	8	0.124757	0.203839	-0.415037	-0.708307	0.708307	0.360075	0.459651	0.138207	FALSE
BMP7	70	37	1.12114	0.726185	0.91983	0.62656	0.62656	0.0294579	0.0612637	0.0184319	FALSE
BMPR2	1298	1583	6.94293	10.3761	-0.286371	-0.579641	0.579641	0	0	0	TRUE
COL17A1	102	5	1.17385	0.0705124	4.3505	4.05723	4.05723	0	0	0	TRUE
BRD8	594	660	8.21193	11.1811	-0.152003	-0.445273	0.445273	4.73e-08	2.07e-07	6.22e-08	TRUE
BRD9	416	399	9.18526	10.7958	0.0601948	-0.233075	0.233075	0.0212781	0.0464846	0.0139854	FALSE
BRIP1	306	155	2.41929	1.50169	0.981263	0.687994	0.687994	7.65e-07	3.02e-06	9.09e-07	TRUE
BSND	NA	NA	0	0	NA	NA	#VALUE!	NA	NA	NA	FALSE
C3	3172	156	40.147	2.41951	4.34577	4.0525	4.0525	0	0	0	TRUE
BTC	2	2	0.0975991	0.119599	0	-0.29327	0.29327	0.839053	0.889854	0.266737	FALSE
BTD	253	151	7.90999	5.78516	0.744589	0.451319	0.451319	0.00209405	0.00554002	0.00166678	FALSE
BTN2A1	220	135	3.89139	2.92617	0.704544	0.411274	0.411274	0.00845952	0.0201813	0.00606633	FALSE
BTN3A2	443	428	6.96054	8.24074	0.0496959	-0.243574	0.243574	0.0128354	0.0294331	0.00885529	FALSE
BTNL3	2	0	0.0529195	0	NA	NA	#VALUE!	0.122375	0.206035	0.0607218	FALSE
C10orf25	5	8	0.100501	0.197048	-0.678072	-0.971342	0.971342	0.229737	0.335873	0.101011	FALSE
C10orf67	8	5	0.175499	0.134412	0.678072	0.384802	0.384802	0.636902	0.729294	0.219318	FALSE
C11orf24	650	417	19.9644	15.695	0.640392	0.347122	0.347122	0.00011145	0.000351835	0.000105854	TRUE
IL7	20	1	0.621982	0.0381093	4.32193	4.02866	4.02866	2.99e-05	0.000100041	3.01e-05	TRUE
C12orf10	168	205	8.92706	13.3486	-0.287163	-0.580433	0.580433	0.000105016	0.000332562	0.000100055	TRUE
C19orf10	718	425	44.106	31.9922	0.756521	0.463251	0.463251	1.11e-07	4.68e-07	1.41e-07	TRUE
C1GALT1	594	262	6.17746	3.33894	1.1809	0.887626	0.887626	0	0	0	TRUE
C1QA	2	0	0.401773	0	NA	NA	#VALUE!	0.122375	0.206035	0.0607218	FALSE
C1QB	1	0	3.54626	0	NA	NA	#VALUE!	0.274659	0.376164	0.109231	FALSE
TNFRSF8	393	20	6.79143	0.423528	4.29646	4.00319	4.00319	0	0	0	TRUE
C1QTNF2	1	0	4.16528	0	NA	NA	#VALUE!	0.274659	0.376164	0.109231	FALSE
C1QTNF3	1	6	1.11423	0.124069	-2.58496	-2.87823	2.87823	0.0246115	0.0531097	0.0159635	FALSE
C1QTNF4	NA	NA	2.64417	0	NA	NA	#VALUE!	NA	NA	NA	FALSE
C1QTNF5	NA	NA	0	0	NA	NA	#VALUE!	NA	NA	NA	FALSE
CCL5	156	8	8.19499	0.514987	4.2854	3.99213	3.99213	0	0	0	TRUE
C1R	171	72	0	2.5138	1.24793	0.954658	0.954658	1.01e-06	3.93e-06	1.18e-06	TRUE
C1RL	178	289	0.143334	6.72873	-0.699192	-0.992462	0.992462	1.99e-13	1.24e-12	3.74e-13	TRUE
PTPRN2	19	1	0.254128	0.0163901	4.24793	3.95466	3.95466	5.31e-05	0.000173527	5.22e-05	TRUE
C2	1	0	0.0205807	0	NA	NA	#VALUE!	0.274659	0.376164	0.109231	FALSE
C21orf128	0	2	0	0.0739047	NA	NA	#VALUE!	0.0736485	0.135665	0.0405632	FALSE
C21orf62	9	4	0.140999	0.076792	1.16993	0.876655	0.876655	0.296203	0.387509	0.116504	FALSE
CHI3L1	3758	207	132.076	8.91497	4.18226	3.88899	3.88899	0	0	0	TRUE
C4A	NA	NA	0	0	NA	NA	#VALUE!	NA	NA	NA	FALSE
C4B	NA	NA	0	0	NA	NA	#VALUE!	NA	NA	NA	FALSE
C4BPA	1	0	0.0287837	0	NA	NA	#VALUE!	0.274659	0.376164	0.109231	FALSE
C4BPB	NA	NA	0	0	NA	NA	#VALUE!	NA	NA	NA	FALSE
MDFI	18	1	0.718684	0.048927	4.16993	3.87666	3.87666	9.45e-05	0.000300826	9.05e-05	TRUE
PVRL4	52	3	0.958656	0.0677741	4.11548	3.82221	3.82221	4.1e-11	2.23e-10	6.7e-11	TRUE
C6	NA	NA	0	0	NA	NA	#VALUE!	NA	NA	NA	FALSE
C6orf25	2	1	0.0507561	0.0310986	1	0.70673	0.70673	0.682381	0.765613	0.228198	FALSE
C6orf48	797	564	61.1113	52.9939	0.498885	0.205615	0.205615	0.0093329	0.0220284	0.0066275	FALSE
C6orf57	45	68	5.53387	10.2473	-0.59561	-0.88888	0.88888	0.0011587	0.0031933	0.000960743	FALSE
C7	1	0	0.0160882	0	NA	NA	#VALUE!	0.274659	0.376164	0.109231	FALSE
C7orf34	NA	NA	0	0	NA	NA	#VALUE!	NA	NA	NA	FALSE
C8A	1	0	0.0269907	0	NA	NA	#VALUE!	0.274659	0.376164	0.109231	FALSE
C8B	3	0	0.0950836	0	NA	NA	#VALUE!	0.0584797	0.112204	0.0333062	FALSE
C8G	NA	NA	0	0	NA	NA	#VALUE!	NA	NA	NA	FALSE
C9	1	1	0.0239828	0.0293889	0	-0.29327	0.29327	0.885803	0.918575	0.273122	FALSE
CA11	47	60	1.83569	2.87169	-0.352302	-0.645572	0.645572	0.020968	0.0458813	0.0138039	FALSE
CA12	663	700	10.7684	13.9322	-0.0783461	-0.371616	0.371616	2.01e-06	7.64e-06	2.3e-06	TRUE
CA6	NA	NA	0	0	NA	NA	#VALUE!	NA	NA	NA	FALSE
CABP1	3	0	0.098819	0	NA	NA	#VALUE!	0.0584797	0.112204	0.0333062	FALSE
TNF	135	8	5.20349	0.377862	4.07682	3.78355	3.78355	0	0	0	TRUE
CACNA2D2	6	3	0.0722302	0.044256	1	0.70673	0.70673	0.47846	0.576049	0.173136	FALSE
CACNA2D4	4	4	0.0483337	0.0592289	0	-0.29327	0.29327	0.773934	0.842848	0.253233	FALSE
KCNN3	734	44	3.58107	0.263059	4.0602	3.76693	3.76693	0	0	0	TRUE
CALCA	1	1	0.0457236	0.0560304	0	-0.29327	0.29327	0.885803	0.918575	0.273122	FALSE
CALCB	0	62	0	4.75764	NA	NA	#VALUE!	0	0	0	TRUE
CALR	12966	8607	438.047	356.328	0.591151	0.297881	0.297881	0	0	0	TRUE
CALR3	1	1	0.0499704	0.0612345	0	-0.29327	0.29327	0.885803	0.918575	0.273122	FALSE
MSLN	110	7	3.23839	0.252533	3.974	3.68073	3.68073	0	0	0	TRUE
CAMK1D	71	74	1.70531	2.17802	-0.0597062	-0.352976	0.352976	0.140976	0.229195	0.0687673	FALSE
CAMK1G	2	1	0.0522767	0.0320303	1	0.70673	0.70673	0.682381	0.765613	0.228198	FALSE
CAMK2B	4	2	0.0562752	0.0344803	1	0.70673	0.70673	0.562779	0.656367	0.196925	FALSE
BIRC3	532	34	4.96916	0.389165	3.96782	3.67455	3.67455	0	0	0	TRUE
CAMP	4	0	0.34664	0	NA	NA	#VALUE!	0.0289042	0.0606389	0.0181246	FALSE
CASC2	9	4	0.111442	0.0606942	1.16993	0.876655	0.876655	0.296203	0.387509	0.116504	FALSE
CASQ1	21	9	0.69244	0.363654	1.22239	0.929123	0.929123	0.0938532	0.167048	0.0502538	FALSE
CASQ2	1	2	0.0239118	0.0586037	-1	-1.29327	1.29327	0.448668	0.547052	0.163626	FALSE
CBFA2T3	3	1	0.0425402	0.0173764	1.58496	1.29169	1.29169	0.409177	0.509971	0.152529	FALSE
CBLC	6	0	0.243476	0	NA	NA	#VALUE!	0.00745485	0.0179561	0.00539075	FALSE
PTX3	1010	66	33.6467	2.69432	3.93575	3.64248	3.64248	0	0	0	TRUE
CCBL1	69	78	2.31416	3.2057	-0.176878	-0.470148	0.470148	0.0483762	0.0957627	0.0288113	FALSE
IL6	165	11	8.99721	0.735021	3.90689	3.61362	3.61362	0	0	0	TRUE
CCK	2	1	0.0800022	0.0490179	1	0.70673	0.70673	0.682381	0.765613	0.228198	FALSE
CCL1	NA	NA	0	0	NA	NA	#VALUE!	NA	NA	NA	FALSE
CCL11	2	0	0.139593	0	NA	NA	#VALUE!	0.122375	0.206035	0.0607218	FALSE
CCL13	1	0	0.0758658	0	NA	NA	#VALUE!	0.274659	0.376164	0.109231	FALSE
CCL15	NA	NA	0	0	NA	NA	#VALUE!	NA	NA	NA	FALSE
CCL16	NA	NA	0	0	NA	NA	#VALUE!	NA	NA	NA	FALSE
CCL17	1	0	0.104978	0	NA	NA	#VALUE!	0.274659	0.376164	0.109231	FALSE
CCL18	NA	NA	0	0	NA	NA	#VALUE!	NA	NA	NA	FALSE
CCL19	1	0	0.0943886	0	NA	NA	#VALUE!	0.274659	0.376164	0.109231	FALSE
CCL2	1576	685	136.211	72.5485	1.20209	0.908822	0.908822	0	0	0	TRUE
CCL20	29	19	2.22362	1.78525	0.610053	0.316784	0.316784	0.453899	0.549636	0.16536	FALSE
CCL21	NA	NA	0	0	NA	NA	#VALUE!	NA	NA	NA	FALSE
CCL22	12	4	0.265504	0.108451	1.58496	1.29169	1.29169	0.0988031	0.174544	0.0524931	FALSE
CCL23	NA	NA	0	0	NA	NA	#VALUE!	NA	NA	NA	FALSE
CCL24	0	2	0	0.439527	NA	NA	#VALUE!	0.0736485	0.135665	0.0405632	FALSE
CCL25	1	0	0.0644329	0	NA	NA	#VALUE!	0.274659	0.376164	0.109231	FALSE
CCL26	21	8	2.41245	1.12619	1.39232	1.09905	1.09905	0.054516	0.106814	0.0321346	FALSE
CCL27	3	0	0.434272	0	NA	NA	#VALUE!	0.0584797	0.112204	0.0333062	FALSE
CCL28	3	0	0.237359	0	NA	NA	#VALUE!	0.0584797	0.112204	0.0333062	FALSE
CCL3	1	0	0.0811078	0	NA	NA	#VALUE!	0.274659	0.376164	0.109231	FALSE
CCL3L1	NA	NA	0	0	NA	NA	#VALUE!	NA	NA	NA	FALSE
CCL4	2	0	0.193589	0	NA	NA	#VALUE!	0.122375	0.206035	0.0607218	FALSE
RND1	15	1	0.581638	0.0475165	3.90689	3.61362	3.61362	0.000526758	0.00153154	0.000460617	TRUE
CCL7	NA	NA	0	0	NA	NA	#VALUE!	NA	NA	NA	FALSE
CCL8	2	1	0.103299	0.063292	1	0.70673	0.70673	0.682381	0.765613	0.228198	FALSE
CCNF	502	500	7.56007	9.22731	0.00575927	-0.287511	0.287511	0.00162525	0.00438875	0.00132041	FALSE
PI3	29	2	3.37959	0.285613	3.85798	3.56471	3.56471	1.64e-06	6.27e-06	1.89e-06	TRUE
CD109	4527	2329	30.9183	19.4921	0.958845	0.665575	0.665575	0	0	0	TRUE
ADAM33	14	1	0.256853	0.0224822	3.80735	3.51409	3.51409	0.000931713	0.00260807	0.000784399	TRUE
CD164	4831	2414	100.224	61.37	1.0009	0.707626	0.707626	0	0	0	TRUE
CD1C	2	0	0.0498162	0	NA	NA	#VALUE!	0.122375	0.206035	0.0607218	FALSE
CD1D	4	0	0.0682652	0	NA	NA	#VALUE!	0.0289042	0.0606389	0.0181246	FALSE
CD207	1	1	0.0344881	0.0422623	0	-0.29327	0.29327	0.885803	0.918575	0.273122	FALSE
CD209	8	3	0.116695	0.0536251	1.41504	1.12177	1.12177	0.227675	0.33339	0.100221	FALSE
CD38	2	0	0.086602	0	NA	NA	#VALUE!	0.122375	0.206035	0.0607218	FALSE
CD3D	1	0	0.0871279	0	NA	NA	#VALUE!	0.274659	0.376164	0.109231	FALSE
PTPRN	69	5	1.13933	0.10117	3.7866	3.49333	3.49333	2.29e-13	1.43e-12	4.31e-13	TRUE
CD58	152	64	5.70878	2.94552	1.24793	0.954658	0.954658	4.02e-06	1.48e-05	4.45e-06	TRUE
CD59	5941	7338	47.4705	71.8497	-0.304681	-0.597951	0.597951	0	0	0	TRUE
CD5L	1	0	0.0288609	0	NA	NA	#VALUE!	0.274659	0.376164	0.109231	FALSE
CD84	5	0	0.0389913	0	NA	NA	#VALUE!	0.014579	0.0329734	0.00987131	FALSE
CD86	NA	NA	0	0	NA	NA	#VALUE!	NA	NA	NA	FALSE
CD8A	5	4	0.087887	0.0861584	0.321928	0.0286582	0.0286582	0.976368	0.981293	0.294919	FALSE
CD99L2	630	993	10.8609	20.9776	-0.656442	-0.949712	0.949712	0	0	0	TRUE
CDADC1	37	40	0.702377	0.93049	-0.112475	-0.405745	0.405745	0.217492	0.321917	0.0968525	FALSE
CDC23	509	388	10.4158	9.72951	0.391609	0.0983392	0.0983392	0.311121	0.405478	0.121993	FALSE
CDC25A	521	309	9.07628	6.59647	0.753677	0.460407	0.460407	6.91e-06	2.47e-05	7.43e-06	TRUE
CDC40	252	205	4.22367	4.21043	0.2978	0.00452997	0.00452997	0.973367	0.979664	0.294717	FALSE
CDC42BPA	1035	841	6.36031	6.33311	0.299453	0.00618321	0.00618321	0.926439	0.940342	0.282913	FALSE
CDC42EP1	476	741	14.2143	27.1157	-0.638512	-0.931782	0.931782	0	0	0	TRUE
MMP19	55	4	1.09124	0.0972525	3.78136	3.48809	3.48809	6.12e-11	3.3e-10	9.92e-11	TRUE
CDH13	1926	1175	28.7107	21.4639	0.712947	0.419677	0.419677	2e-15	1.4e-14	4.2e-15	TRUE
CDH23	9	4	0.0423634	0.0230723	1.16993	0.876655	0.876655	0.296203	0.387509	0.116504	FALSE
CDH24	92	88	1.67174	1.9595	0.0641303	-0.22914	0.22914	0.287329	0.37707	0.113446	FALSE
CDK5R2	1	3	0.0255387	0.0938864	-1.58496	-1.87823	1.87823	0.22155	0.326464	0.0979353	FALSE
CDK6	4854	2180	26.6437	14.6634	1.15485	0.861576	0.861576	0	0	0	TRUE
CDKL1	21	9	1.15191	0.604957	1.22239	0.929123	0.929123	0.0938532	0.167048	0.0502538	FALSE
CDSN	20	6	0.499898	0.183775	1.73697	1.4437	1.4437	0.0204242	0.0447909	0.0134737	FALSE
ITGB2	257	19	5.27915	0.478264	3.7577	3.46443	3.46443	0	0	0	TRUE
CEACAM1	29	9	0.518353	0.19713	1.68806	1.39479	1.39479	0.00651462	0.0158748	0.00477613	FALSE
CECR5	479	525	16.4495	22.0933	-0.132292	-0.425562	0.425562	3.01e-06	1.12e-05	3.37e-06	TRUE
CEL	22	4	0.595788	0.132743	2.45943	2.16616	2.16616	0.00131029	0.00358713	0.00107908	FALSE
CELP	10	1	0.65545	0.0803197	3.32193	3.02866	3.02866	0.00895804	0.0212154	0.00637545	FALSE
CES1	2	0	0.0641767	0	NA	NA	#VALUE!	0.122375	0.206035	0.0607218	FALSE
CES2	487	374	7.48075	7.03997	0.380884	0.0876137	0.0876137	0.37649	0.475058	0.142927	FALSE
CETP	1	0	0.0376015	0	NA	NA	#VALUE!	0.274659	0.376164	0.109231	FALSE
CFC1	NA	NA	0	0	NA	NA	#VALUE!	NA	NA	NA	FALSE
CGA	NA	NA	0	0	NA	NA	#VALUE!	NA	NA	NA	FALSE
CXCL10	66	5	3.50418	0.325308	3.72247	3.4292	3.4292	1.14e-12	6.82e-12	2.05e-12	TRUE
CGB7	8	2	0.586925	0.179807	2	1.70673	1.70673	0.0979659	0.173459	0.0521322	FALSE
WNT11	64	5	2.14424	0.20528	3.67807	3.3848	3.3848	3.31e-12	1.92e-11	5.77e-12	TRUE
CHAD	3	4	0.114269	0.186702	-0.415037	-0.708307	0.708307	0.517528	0.612744	0.184163	FALSE
CHGA	1	0	0.0316015	0	NA	NA	#VALUE!	0.274659	0.376164	0.109231	FALSE
PODXL	3451	288	37.2331	3.80767	3.58287	3.2896	3.2896	0	0	0	TRUE
THBS2	263	22	2.92301	0.299626	3.57949	3.28622	3.28622	0	0	0	TRUE
CHI3L2	26	10	1.04197	0.491092	1.37851	1.08524	1.08524	0.0341985	0.0701915	0.0211158	FALSE
CHIA	NA	NA	0	0	NA	NA	#VALUE!	NA	NA	NA	FALSE
CHIT1	4	2	0.101873	0.0624181	1	0.70673	0.70673	0.562779	0.656367	0.196925	FALSE
CHRD	NA	NA	0	0	NA	NA	#VALUE!	NA	NA	NA	FALSE
PCSK9	59	5	1.02672	0.106624	3.56071	3.26745	3.26745	4.67e-11	2.53e-10	7.61e-11	TRUE
CHST1	59	43	0.966788	0.863437	0.456378	0.163108	0.163108	0.571821	0.663222	0.199538	FALSE
CHST10	163	212	3.68731	5.87679	-0.379192	-0.672462	0.672462	6.8e-06	2.43e-05	7.32e-06	TRUE
CHST12	155	128	4.69155	4.74764	0.276124	-0.0171454	0.0171454	0.920751	0.935978	0.2816	FALSE
CHST13	NA	NA	0	0	NA	NA	#VALUE!	NA	NA	NA	FALSE
CHST4	30	9	0.839555	0.308641	1.73697	1.4437	1.4437	0.00451809	0.011353	0.0034157	FALSE
CHST6	520	328	4.87613	3.76902	0.664816	0.371546	0.371546	0.000230238	0.000700167	0.000210654	TRUE
CHST8	3	2	0.0668341	0.0545997	0.584963	0.291693	0.291693	0.82369	0.881559	0.264395	FALSE
CHST9	3	0	0.0857394	0	NA	NA	#VALUE!	0.0584797	0.112204	0.0333062	FALSE
CHSY1	914	687	12.9691	11.9455	0.411884	0.118614	0.118614	0.102852	0.180506	0.0543075	FALSE
CHTF18	79	80	1.65061	2.04828	-0.0181473	-0.311417	0.311417	0.173863	0.273324	0.0822327	FALSE
CILP	6	12	0.0866989	0.212484	-1	-1.29327	1.29327	0.0634782	0.119255	0.0358709	FALSE
CILP2	11	5	0.169131	0.0942069	1.1375	0.844234	0.844234	0.263309	0.375893	0.109231	FALSE
CKLF	13	16	0.945161	1.42549	-0.29956	-0.59283	0.59283	0.269398	0.383259	0.109231	FALSE
CLC	1	1	0.101993	0.124984	0	-0.29327	0.29327	0.885803	0.918575	0.273122	FALSE
CLCA1	2	0	0.0413858	0	NA	NA	#VALUE!	0.122375	0.206035	0.0607218	FALSE
CLIC3	17	0	1.35	0	NA	NA	#VALUE!	6.67e-06	2.39e-05	7.19e-06	TRUE
CLIC4	5815	6823	84.67	121.741	-0.230627	-0.523897	0.523897	0	0	0	TRUE
CLN5	409	251	9.43063	7.09209	0.704413	0.411144	0.411144	0.000331677	0.000991062	0.000298173	TRUE
CLPS	NA	NA	0	0	NA	NA	#VALUE!	NA	NA	NA	FALSE
CLPX	611	385	16.7789	12.9559	0.666314	0.373044	0.373044	6.13e-05	0.000199093	5.99e-05	TRUE
CLU	2106	1494	41.1647	35.785	0.495325	0.202055	0.202055	3.25e-05	0.000108412	3.26e-05	TRUE
CLUL1	6	4	0.194073	0.158547	0.584963	0.291693	0.291693	0.752695	0.823955	0.247709	FALSE
CMA1	0	1	0	0.100912	NA	NA	#VALUE!	0.205919	0.312565	0.0922457	FALSE
CNGB1	7	2	0.0713052	0.0249653	1.80735	1.51409	1.51409	0.155407	0.247357	0.0742947	FALSE
CNTFR	3	0	0.0917505	0	NA	NA	#VALUE!	0.0584797	0.112204	0.0333062	FALSE
CNTN1	3	2	0.0265032	0.0216516	0.584963	0.291693	0.291693	0.82369	0.881559	0.264395	FALSE
CNTN2	5	2	0.0420872	0.0206297	1.32193	1.02866	1.02866	0.373907	0.473127	0.142079	FALSE
CNTN4	2	0	0.0237054	0	NA	NA	#VALUE!	0.122375	0.206035	0.0607218	FALSE
CNTN5	6	1	0.0502752	0.010268	2.58496	2.29169	2.29169	0.0823335	0.148989	0.0446873	FALSE
CNTN6	3	3	0.0548684	0.0672365	0	-0.29327	0.29327	0.803553	0.868301	0.260634	FALSE
COCH	39	35	0.873667	0.960799	0.156119	-0.137151	0.137151	0.68337	0.75935	0.228453	FALSE
COG3	297	220	4.17207	3.78705	0.432959	0.13969	0.13969	0.275305	0.363818	0.109459	FALSE
COL10A1	4	1	0.0784946	0.0240471	2	1.70673	1.70673	0.241954	0.350692	0.105066	FALSE
COL11A2	10	7	0.0977172	0.0838209	0.514573	0.221303	0.221303	0.754637	0.824943	0.248133	FALSE
NOS3	117	10	1.47447	0.154431	3.54844	3.25517	3.25517	0	0	0	TRUE
COL13A1	44	44	0.905552	1.10968	0	-0.29327	0.29327	0.34077	0.437882	0.131742	FALSE
CX3CL1	35	3	0.690395	0.072516	3.54432	3.25105	3.25105	4.25e-07	1.72e-06	5.18e-07	TRUE
CTSS	513	44	8.06433	0.847591	3.54338	3.25011	3.25011	0	0	0	TRUE
FGF9	46	4	0.655594	0.0698587	3.52356	3.23029	3.23029	7.44e-09	3.46e-08	1.04e-08	TRUE
COL18A1	1306	1671	13.9391	21.855	-0.355557	-0.648827	0.648827	0	0	0	TRUE
COL19A1	6	0	0.0443978	0	NA	NA	#VALUE!	0.00745485	0.0179561	0.00539075	FALSE
TNFRSF1B	23	2	0.40406	0.0430557	3.52356	3.23029	3.23029	4.36e-05	0.000143815	4.32e-05	TRUE
COL1A2	39182	49519	467.503	724.024	-0.337791	-0.631061	0.631061	0	0	0	TRUE
CYP1A1	33	3	0.816924	0.0910064	3.45943	3.16616	3.16616	1.23e-06	4.75e-06	1.43e-06	TRUE
COL22A1	4	2	0.0406945	0.0249338	1	0.70673	0.70673	0.562779	0.656367	0.196925	FALSE
COL23A1	0	1	0	0.0258292	NA	NA	#VALUE!	0.205919	0.312565	0.0922457	FALSE
PCSK5	21	2	0.139313	0.0162587	3.39232	3.09905	3.09905	0.000128105	0.000401997	0.000120936	TRUE
LOXL3	634	61	13.1151	1.5463	3.3776	3.08433	3.08433	0	0	0	TRUE
COL27A1	109	81	1.26048	1.14783	0.428334	0.135064	0.135064	0.522472	0.617098	0.185556	FALSE
EMILIN2	234	23	3.76839	0.45389	3.3468	3.05353	3.05353	0	0	0	TRUE
NTNG1	256	26	4.75347	0.591599	3.29956	3.00629	3.00629	0	0	0	TRUE
COL4A1	7737	9442	76.4719	114.361	-0.287318	-0.580588	0.580588	0	0	0	TRUE
COL4A3	8	5	0.0637883	0.0488545	0.678072	0.384802	0.384802	0.636902	0.729294	0.219318	FALSE
FBLN5	143	15	3.50639	0.450712	3.25298	2.95971	2.95971	0	0	0	TRUE
KREMEN2	18	2	0.564955	0.0769226	3.16993	2.87666	2.87666	0.000632993	0.00181497	0.000545902	TRUE
MMP3	1682	191	59.4053	8.26639	3.13853	2.84526	2.84526	0	0	0	TRUE
COL5A2	8580	11781	79.9336	134.495	-0.457412	-0.750682	0.750682	0	0	0	TRUE
CXCL2	826	95	44.3292	6.24765	3.12014	2.82687	2.82687	0	0	0	TRUE
IL8	6295	731	238.367	33.9197	3.10626	2.81299	2.81299	0	0	0	TRUE
COL6A2	4772	2450	70.9555	44.6411	0.961812	0.668542	0.668542	0	0	0	TRUE
LYNX1	34	4	0.374399	0.0539757	3.08746	2.79419	2.79419	3.73e-06	1.38e-05	4.14e-06	TRUE
COL7A1	528	255	3.71781	2.20027	1.05004	0.756771	0.756771	1.71e-12	1.01e-11	3.04e-12	TRUE
COL8A1	4003	1869	83.6107	47.8375	1.09882	0.805545	0.805545	0	0	0	TRUE
COL9A1	7	0	0.112701	0	NA	NA	#VALUE!	0.00384988	0.0098136	0.00294641	FALSE
COL9A2	16	13	0.364885	0.363297	0.29956	0.00629043	0.00629043	0.990682	0.992351	0.298531	FALSE
COL9A3	21	7	0.545592	0.222859	1.58496	1.29169	1.29169	0.028988	0.060395	0.0181651	FALSE
COLEC10	0	1	0	0.0464562	NA	NA	#VALUE!	0.205919	0.312565	0.0922457	FALSE
IL17RE	59	7	1.33373	0.193909	3.07529	2.78202	2.78202	1.2e-09	5.92e-09	1.78e-09	TRUE
COLQ	5	12	0.0959028	0.28205	-1.26303	-1.5563	1.5563	0.0325715	0.0671725	0.0202035	FALSE
COMP	0	1	0	0.0322655	NA	NA	#VALUE!	0.205919	0.312565	0.0922457	FALSE
COPA	3263	3441	37.1806	48.047	-0.0766289	-0.369899	0.369899	0	0	0	TRUE
COQ7	171	198	4.01019	5.69007	-0.211504	-0.504774	0.504774	0.00078712	0.00222722	0.000670085	TRUE
CORT	4	4	0.209786	0.257075	0	-0.29327	0.29327	0.773934	0.842848	0.253233	FALSE
COX6A2	NA	NA	0	0	NA	NA	#VALUE!	NA	NA	NA	FALSE
CP	0	5	0	0.0755923	NA	NA	#VALUE!	0.0046792	0.0117258	0.00352567	FALSE
CPA1	NA	NA	0	0	NA	NA	#VALUE!	NA	NA	NA	FALSE
CPA3	10	1	0.383383	0.0469804	3.32193	3.02866	3.02866	0.00895804	0.0212154	0.00637545	FALSE
ERBB3	108	13	1.1259	0.166074	3.05445	2.76118	2.76118	2.22e-16	1.63e-15	4.88e-16	TRUE
CPA6	2	0	0.067817	0	NA	NA	#VALUE!	0.122375	0.206035	0.0607218	FALSE
CPB1	1	1	0.0442204	0.0541883	0	-0.29327	0.29327	0.885803	0.918575	0.273122	FALSE
CPB2	3	1	0.109675	0.0447989	1.58496	1.29169	1.29169	0.409177	0.509971	0.152529	FALSE
QPCT	271	33	10.2738	1.53306	3.03775	2.74449	2.74449	0	0	0	TRUE
CD14	32	4	1.14395	0.175227	3	2.70673	2.70673	1.02e-05	3.6e-05	1.08e-05	TRUE
CPN1	2	2	0.0735328	0.0901081	0	-0.29327	0.29327	0.839053	0.889854	0.266737	FALSE
CPN2	5	6	0.106608	0.156767	-0.263034	-0.556304	0.556304	0.523111	0.617654	0.185556	FALSE
CPNE1	356	406	8.73584	12.2085	-0.189602	-0.482872	0.482872	3.92e-06	1.44e-05	4.34e-06	TRUE
CPO	NA	NA	0	0	NA	NA	#VALUE!	NA	NA	NA	FALSE
RPH3AL	120	15	2.81315	0.430909	3	2.70673	2.70673	0	0	0	TRUE
CPZ	9	0	0.228762	0	NA	NA	#VALUE!	0.00104847	0.00291153	0.000875067	FALSE
CR1L	2	1	0.0702904	0.0430675	1	0.70673	0.70673	0.682381	0.765613	0.228198	FALSE
CR2	2	0	0.0309649	0	NA	NA	#VALUE!	0.122375	0.206035	0.0607218	FALSE
CRB1	5	0	0.0577993	0	NA	NA	#VALUE!	0.014579	0.0329734	0.00987131	FALSE
CRB3	5	2	0.291871	0.143065	1.32193	1.02866	1.02866	0.373907	0.473127	0.142079	FALSE
CREB3	446	227	15.5562	9.70237	0.974351	0.681082	0.681082	3.3e-09	1.57e-08	4.71e-09	TRUE
CREB3L1	990	487	23.9297	14.4249	1.02351	0.730237	0.730237	0	0	0	TRUE
CREB3L3	0	1	0	0.0306172	NA	NA	#VALUE!	0.205919	0.312565	0.0922457	FALSE
CXCL5	1553	196	40.7911	6.3086	2.98613	2.69286	2.69286	0	0	0	TRUE
CREG2	3	8	0.0555291	0.181456	-1.41504	-1.70831	1.70831	0.0618108	0.116496	0.0350263	FALSE
CRELD1	178	111	3.97647	3.03867	0.681318	0.388048	0.388048	0.0248285	0.0534554	0.0160827	FALSE
CRH	2	0	0.0900443	0	NA	NA	#VALUE!	0.122375	0.206035	0.0607218	FALSE
CRHBP	1	0	0.0351261	0	NA	NA	#VALUE!	0.274659	0.376164	0.109231	FALSE
MMP9	432	55	11.9395	1.86272	2.97353	2.68026	2.68026	0	0	0	TRUE
CRISP2	NA	NA	0	0	NA	NA	#VALUE!	NA	NA	NA	FALSE
CRISP3	1	0	0.0287452	0	NA	NA	#VALUE!	0.274659	0.376164	0.109231	FALSE
CRLF1	3	6	0.107364	0.263132	-1	-1.29327	1.29327	0.18943	0.295566	0.0888561	FALSE
CRP	2	1	0.0640812	0.039263	1	0.70673	0.70673	0.682381	0.765613	0.228198	FALSE
CRTAC1	1	4	0.0210573	0.103216	-2	-2.29327	2.29327	0.107618	0.187772	0.0563839	FALSE
CRTAP	3661	3076	35.5376	36.5896	0.251182	-0.0420876	0.0420876	0.233184	0.340408	0.102416	FALSE
CS	4031	2777	87.4491	73.8247	0.537611	0.244341	0.244341	5.22e-12	3e-11	9.02e-12	TRUE
PDGFA	563	74	12.9492	2.08568	2.92754	2.63427	2.63427	0	0	0	TRUE
NPTX2	22	3	0.523538	0.0874843	2.87447	2.5812	2.5812	0.000364362	0.00108193	0.00032544	TRUE
CSF2	16	2	1.31591	0.201567	3	2.70673	2.70673	0.00180785	0.00484434	0.0014569	FALSE
CSF3	31	0	1.13202	0	NA	NA	#VALUE!	1.19e-09	5.83e-09	1.75e-09	TRUE
CSF3R	4	0	0.0739963	0	NA	NA	#VALUE!	0.0289042	0.0606389	0.0181246	FALSE
CSH1	NA	NA	0	0	NA	NA	#VALUE!	NA	NA	NA	FALSE
CSH2	NA	NA	0	0	NA	NA	#VALUE!	NA	NA	NA	FALSE
CSN1S1	NA	NA	0	0	NA	NA	#VALUE!	NA	NA	NA	FALSE
CSN2	1	0	0.0605078	0	NA	NA	#VALUE!	0.274659	0.376164	0.109231	FALSE
CSN3	NA	NA	0	0	NA	NA	#VALUE!	NA	NA	NA	FALSE
CST1	0	1	0	0.104099	NA	NA	#VALUE!	0.205919	0.312565	0.0922457	FALSE
CST11	NA	NA	0	0	NA	NA	#VALUE!	NA	NA	NA	FALSE
CST2	1	0	0.0930285	0	NA	NA	#VALUE!	0.274659	0.376164	0.109231	FALSE
CST3	405	496	33.7387	50.6336	-0.292418	-0.585688	0.585688	1.18e-09	5.82e-09	1.75e-09	TRUE
CST4	NA	NA	0	0	NA	NA	#VALUE!	NA	NA	NA	FALSE
CST5	1	0	0.0861973	0	NA	NA	#VALUE!	0.274659	0.376164	0.109231	FALSE
CST6	3	0	0.318038	0	NA	NA	#VALUE!	0.0584797	0.112204	0.0333062	FALSE
CST7	14	4	0.971898	0.340279	1.80735	1.51409	1.51409	0.0445204	0.0891731	0.0268221	FALSE
CST8	NA	NA	0	0	NA	NA	#VALUE!	NA	NA	NA	FALSE
CST9L	NA	NA	0	0	NA	NA	#VALUE!	NA	NA	NA	FALSE
CSTL1	NA	NA	0	0	NA	NA	#VALUE!	NA	NA	NA	FALSE
CTBS	191	78	3.97656	1.98999	1.29203	0.998757	0.998757	8.12e-08	3.48e-07	1.05e-07	TRUE
SCARF1	36	5	0.603695	0.102747	2.848	2.55473	2.55473	5.8e-06	2.09e-05	6.3e-06	TRUE
ACP5	158	22	5.63578	0.961618	2.84435	2.55108	2.55108	0	0	0	TRUE
CTNNA3	3	3	0.0575417	0.0705124	0	-0.29327	0.29327	0.803553	0.868301	0.260634	FALSE
CTPS2	445	364	5.91639	5.93036	0.289867	-0.00340296	0.00340296	0.973375	0.9796	0.294717	FALSE
CTRB1	1	0	0.0740387	0	NA	NA	#VALUE!	0.274659	0.376164	0.109231	FALSE
CTRC	1	0	0.0718151	0	NA	NA	#VALUE!	0.274659	0.376164	0.109231	FALSE
CTRL	11	17	0.600829	1.13786	-0.628031	-0.921301	0.921301	0.0940192	0.167144	0.0502808	FALSE
MMP10	43	6	1.57826	0.269863	2.8413	2.54803	2.54803	7.51e-07	2.97e-06	8.94e-07	TRUE
DPP4	143	20	2.36727	0.405718	2.83794	2.54467	2.54467	0	0	0	TRUE
CTSD	2088	2000	63.4974	74.5313	0.0621217	-0.231148	0.231148	3.13e-07	1.28e-06	3.85e-07	TRUE
APOC1	57	8	7.98269	1.37293	2.83289	2.53962	2.53962	1.3e-08	5.95e-08	1.79e-08	TRUE
CTSG	NA	NA	0	0	NA	NA	#VALUE!	NA	NA	NA	FALSE
CTSH	26	16	1.13037	0.852417	0.70044	0.40717	0.40717	0.369804	0.469213	0.141164	FALSE
CTSK	19	19	0.67772	0.830488	0	-0.29327	0.29327	0.531308	0.62487	0.187989	FALSE
CTSL2	15	13	0.212188	0.225349	0.206451	-0.086819	0.086819	0.873917	0.919188	0.273122	FALSE
C1S	313	44	0.0455623	1.23881	2.83059	2.53732	2.53732	0	0	0	TRUE
WNT9A	35	5	1.82231	0.319012	2.80735	2.51409	2.51409	9.43e-06	3.33e-05	1e-05	TRUE
CTSW	3	1	0.149449	0.0610455	1.58496	1.29169	1.29169	0.409177	0.509971	0.152529	FALSE
CTSZ	651	313	28.0198	16.5087	1.05649	0.763225	0.763225	3e-15	2.08e-14	6.26e-15	TRUE
CUBN	78	85	0.422008	0.563544	-0.123989	-0.417259	0.417259	0.0650126	0.121815	0.0366495	FALSE
GAL	90	13	7.46859	1.32197	2.79141	2.49814	2.49814	1.46e-12	8.68e-12	2.61e-12	TRUE
CXADR	60	23	0.627931	0.294966	1.38333	1.09006	1.09006	0.00124414	0.00341481	0.00102739	FALSE
ENG	1055	158	21.3119	3.91119	2.73925	2.44598	2.44598	0	0	0	TRUE
MMRN2	26	4	0.401677	0.0757262	2.70044	2.40717	2.40717	0.000196359	0.000602255	0.000181182	TRUE
CXCL11	33	0	1.33075	0	NA	NA	#VALUE!	3.49e-10	1.78e-09	5.36e-10	TRUE
CXCL12	4	3	0.0488549	0.0449006	0.415037	0.121768	0.121768	0.911842	0.92914	0.279086	FALSE
CXCL13	2	0	0.107335	0	NA	NA	#VALUE!	0.122375	0.206035	0.0607218	FALSE
TGFBR3	97	15	0.920684	0.174467	2.69302	2.39975	2.39975	7.01e-13	4.24e-12	1.28e-12	TRUE
C11orf9	32	5	0.345308	0.0661164	2.67807	2.3848	2.3848	3.98e-05	0.000131851	3.97e-05	TRUE
NID2	57	9	0.729295	0.141109	2.66297	2.3697	2.3697	4.69e-08	2.05e-07	6.17e-08	TRUE
AOAH	37	6	0.934214	0.185643	2.62449	2.33122	2.33122	1.31e-05	4.55e-05	1.37e-05	TRUE
CPM	37	6	0.355157	0.0705753	2.62449	2.33122	2.33122	1.31e-05	4.55e-05	1.37e-05	TRUE
CXCL9	1	0	0.0253681	0	NA	NA	#VALUE!	0.274659	0.376164	0.109231	FALSE
ADM	190	31	8.46566	1.69259	2.61566	2.32239	2.32239	0	0	0	TRUE
CYP17A1	1	0	0.034525	0	NA	NA	#VALUE!	0.274659	0.376164	0.109231	FALSE
RCN3	152	25	5.29309	1.06681	2.60407	2.3108	2.3108	0	0	0	TRUE
COL5A3	72	12	0.752907	0.153771	2.58496	2.29169	2.29169	1.76e-09	8.55e-09	2.57e-09	TRUE
CYP2B6	1	1	0.0211539	0.0259223	0	-0.29327	0.29327	0.885803	0.918575	0.273122	FALSE
CYP2C18	3	0	0.0761043	0	NA	NA	#VALUE!	0.0584797	0.112204	0.0333062	FALSE
CYP2C19	NA	NA	0	0	NA	NA	#VALUE!	NA	NA	NA	FALSE
CYP2C9	1	1	0.034692	0.0425121	0	-0.29327	0.29327	0.885803	0.918575	0.273122	FALSE
CYP2E1	1	3	0.0387293	0.142378	-1.58496	-1.87823	1.87823	0.22155	0.326464	0.0979353	FALSE
CYP2F1	0	2	0	0.0866538	NA	NA	#VALUE!	0.0736485	0.135665	0.0405632	FALSE
CYP3A43	NA	NA	0	0	NA	NA	#VALUE!	NA	NA	NA	FALSE
CYP46A1	0	1	0	0.038091	NA	NA	#VALUE!	0.205919	0.312565	0.0922457	FALSE
CYP4B1	1	0	0.0299174	0	NA	NA	#VALUE!	0.274659	0.376164	0.109231	FALSE
CYP4F3	8	0	0.164856	0	NA	NA	#VALUE!	0.00200317	0.00532503	0.00160031	FALSE
CYP4X1	6	1	0.164349	0.0335659	2.58496	2.29169	2.29169	0.0823335	0.148989	0.0446873	FALSE
CYP51A1	1082	606	21.2457	14.5814	0.836311	0.543041	0.543041	5.04e-14	3.27e-13	9.83e-14	TRUE
CYP7A1	2	1	0.0449125	0.0275182	1	0.70673	0.70673	0.682381	0.765613	0.228198	FALSE
OLFM1	65	11	1.31141	0.271958	2.56294	2.26967	2.26967	1.31e-08	5.98e-08	1.8e-08	TRUE
DAG1	3526	3016	34.5283	36.1915	0.225396	-0.0678738	0.0678738	0.0580146	0.112973	0.0333062	FALSE
DBC1	3	2	0.0606024	0.0495087	0.584963	0.291693	0.291693	0.82369	0.881559	0.264395	FALSE
DBH	1	0	0.0233919	0	NA	NA	#VALUE!	0.274659	0.376164	0.109231	FALSE
ACVR1C	29	5	0.206268	0.0435799	2.53605	2.24278	2.24278	0.000163415	0.000506281	0.000152309	TRUE
DBR1	126	164	3.02408	4.82336	-0.380272	-0.673542	0.673542	7.39e-05	0.000237998	7.16e-05	TRUE
DCD	2	0	0.249755	0	NA	NA	#VALUE!	0.122375	0.206035	0.0607218	FALSE
DCLRE1B	319	226	5.43696	4.72016	0.497234	0.203964	0.203964	0.102694	0.180291	0.0542428	FALSE
DCN	0	3	0	0.0945974	NA	NA	#VALUE!	0.0284654	0.0603412	0.0181084	FALSE
DCT	1	1	0.0269344	0.0330058	0	-0.29327	0.29327	0.885803	0.918575	0.273122	FALSE
DDX25	6	2	0.211216	0.0862758	1.58496	1.29169	1.29169	0.243126	0.350194	0.105218	FALSE
DDX6	5047	3897	51.5575	48.7834	0.373062	0.0797923	0.0797923	0.00941759	0.0221972	0.00667829	FALSE
DEAF1	428	432	10.1739	12.5838	-0.0134205	-0.30669	0.30669	0.00184189	0.00493097	0.00148354	FALSE
DEFA3	NA	NA	0	0	NA	NA	#VALUE!	NA	NA	NA	FALSE
DEFA4	NA	NA	0	0	NA	NA	#VALUE!	NA	NA	NA	FALSE
DEFA5	1	0	0.14379	0	NA	NA	#VALUE!	0.274659	0.376164	0.109231	FALSE
DEFA6	NA	NA	0	0	NA	NA	#VALUE!	NA	NA	NA	FALSE
DEFB1	NA	NA	0	0	NA	NA	#VALUE!	NA	NA	NA	FALSE
DEFB118	NA	NA	0	0	NA	NA	#VALUE!	NA	NA	NA	FALSE
DEFB119	0	1	0	0.0937381	NA	NA	#VALUE!	0.205919	0.312565	0.0922457	FALSE
DEFB123	NA	NA	0	0	NA	NA	#VALUE!	NA	NA	NA	FALSE
DEFB124	0	1	0	0.366273	NA	NA	#VALUE!	0.205919	0.312565	0.0922457	FALSE
DEFB125	1	0	0.0910603	0	NA	NA	#VALUE!	0.274659	0.376164	0.109231	FALSE
DEFB126	NA	NA	0	0	NA	NA	#VALUE!	NA	NA	NA	FALSE
DEFB127	NA	NA	0	0	NA	NA	#VALUE!	NA	NA	NA	FALSE
DEFB129	NA	NA	0	0	NA	NA	#VALUE!	NA	NA	NA	FALSE
CSF1	3983	714	52.3193	11.493	2.47986	2.18659	2.18659	0	0	0	TRUE
DHH	3	1	0.100148	0.0409074	1.58496	1.29169	1.29169	0.409177	0.509971	0.152529	FALSE
DHRS7	242	191	11.2564	10.8869	0.341434	0.0481646	0.0481646	0.729981	0.803615	0.241777	FALSE
DHRS9	2	0	0.0356695	0	NA	NA	#VALUE!	0.122375	0.206035	0.0607218	FALSE
DHX29	582	296	8.40039	5.23542	0.975422	0.682152	0.682152	1.31e-11	7.33e-11	2.21e-11	TRUE
DHX30	1174	1161	18.4149	22.3159	0.0160644	-0.277205	0.277205	3.52e-06	1.3e-05	3.93e-06	TRUE
DHX33	1453	1142	16.6978	16.0821	0.347472	0.0542022	0.0542022	0.341746	0.438941	0.132061	FALSE
DIO3	0	2	0	0.0752759	NA	NA	#VALUE!	0.0736485	0.135665	0.0405632	FALSE
DIO3OS	1	1	0.0186919	0.0229053	0	-0.29327	0.29327	0.885803	0.918575	0.273122	FALSE
IGFBP6	613	110	40.9693	9.00895	2.47838	2.18511	2.18511	0	0	0	TRUE
GPX3	177	32	6.48917	1.43764	2.46761	2.17434	2.17434	0	0	0	TRUE
DKK2	3	1	0.0532541	0.0217528	1.58496	1.29169	1.29169	0.409177	0.509971	0.152529	FALSE
DKK3	3924	2189	84.7292	57.9206	0.842053	0.548783	0.548783	0	0	0	TRUE
DKK4	1	0	0.0789264	0	NA	NA	#VALUE!	0.274659	0.376164	0.109231	FALSE
PLA2G3	92	17	2.30667	0.522312	2.4361	2.14283	2.14283	6.69e-11	3.59e-10	1.08e-10	TRUE
DLEU1	246	113	18.1719	10.2288	1.12234	0.829066	0.829066	1.9e-07	7.9e-07	2.38e-07	TRUE
DLL3	16	2	0.433482	0.0663994	3	2.70673	2.70673	0.00180785	0.00484434	0.0014569	FALSE
DMD	16	6	0.0657619	0.0302196	1.41504	1.12177	1.12177	0.0879963	0.157671	0.0474266	FALSE
DMP1	1	2	0.0240364	0.0589091	-1	-1.29327	1.29327	0.448668	0.547052	0.163626	FALSE
DNAH17	13	21	0.0611603	0.121068	-0.691878	-0.985148	0.985148	0.0489523	0.0968225	0.0291259	FALSE
DNAJA3	763	592	17.8351	16.9573	0.366086	0.072816	0.072816	0.356292	0.455772	0.137124	FALSE
DNAJB11	1004	479	38.3778	22.437	1.06766	0.774392	0.774392	0	0	0	TRUE
DNAJB9	226	117	5.749	3.64714	0.949814	0.656544	0.656544	4.55e-05	0.000149609	4.5e-05	TRUE
DNAJC3	1321	619	15.2542	8.7591	1.09362	0.800349	0.800349	0	0	0	TRUE
DNAJC5B	NA	NA	0	0	NA	NA	#VALUE!	NA	NA	NA	FALSE
DNAJC5G	1	1	0.0321843	0.0394392	0	-0.29327	0.29327	0.885803	0.918575	0.273122	FALSE
DNASE1	39	49	0.812753	1.25133	-0.329308	-0.622577	0.622577	0.0434156	0.0872714	0.0262553	FALSE
DNASE1L2	1	1	0.0486891	0.0596644	0	-0.29327	0.29327	0.885803	0.918575	0.273122	FALSE
DNASE1L3	2	1	0.120003	0.0735269	1	0.70673	0.70673	0.682381	0.765613	0.228198	FALSE
DNASE2	240	314	7.71655	12.3716	-0.38773	-0.681	0.681	3.06e-08	1.35e-07	4.07e-08	TRUE
BGN	2023	377	53.4405	12.2039	2.42386	2.13059	2.13059	0	0	0	TRUE
DOCK10	114	163	0.990451	1.7354	-0.515838	-0.809108	0.809108	3.48e-06	1.29e-05	3.89e-06	TRUE
DOLPP1	241	201	7.15045	7.30795	0.261838	-0.0314322	0.0314322	0.819641	0.880322	0.264395	FALSE
DPEP2	2	2	0.0731164	0.0895979	0	-0.29327	0.29327	0.839053	0.889854	0.266737	FALSE
LRRC15	2840	531	30.8679	7.0724	2.41911	2.12584	2.12584	0	0	0	TRUE
PLAT	3274	614	66.6168	15.3094	2.41474	2.12147	2.12147	0	0	0	TRUE
DPP7	311	455	12.4173	22.2618	-0.548952	-0.842222	0.842222	9.99e-16	7.1e-15	2.13e-15	TRUE
DPT	1	2	0.0373621	0.0915682	-1	-1.29327	1.29327	0.448668	0.547052	0.163626	FALSE
DRAP1	613	260	39.3795	20.4675	1.23738	0.944106	0.944106	0	0	0	TRUE
DSCAM	5	1	0.0454085	0.0111288	2.32193	2.02866	2.02866	0.141664	0.2294	0.0687673	FALSE
DSCR8	1	0	0.0776917	0	NA	NA	#VALUE!	0.274659	0.376164	0.109231	FALSE
DSG1	1	0	0.0118549	0	NA	NA	#VALUE!	0.274659	0.376164	0.109231	FALSE
DSPP	2	3	0.0298138	0.0548014	-0.584963	-0.878232	0.878232	0.499406	0.596104	0.178976	FALSE
DUSP21	0	1	0	0.0892945	NA	NA	#VALUE!	0.205919	0.312565	0.0922457	FALSE
DUSP9	10	8	0.271268	0.265933	0.321928	0.0286582	0.0286582	0.966584	0.9749	0.29323	FALSE
DVL3	834	964	10.637	15.0665	-0.208986	-0.502256	0.502256	1.66e-13	1.04e-12	3.13e-13	TRUE
E2F1	132	148	3.15635	4.33667	-0.165059	-0.458329	0.458329	0.00790508	0.0189413	0.00569871	FALSE
E2F3	566	494	7.25183	7.75606	0.196291	-0.0969788	0.0969788	0.275355	0.36386	0.109472	FALSE
EBAG9	141	76	4.89157	3.23092	0.891624	0.598354	0.598354	0.00301738	0.00782114	0.00235308	FALSE
COL6A3	19366	3734	116.894	27.6192	2.37473	2.08146	2.08146	0	0	0	TRUE
ECHDC1	783	400	21.1426	13.2355	0.969012	0.675742	0.675742	6.99e-15	4.74e-14	1.43e-14	TRUE
GPX7	207	40	10.8741	2.57494	2.37156	2.07829	2.07829	0	0	0	TRUE
ECM2	8	4	0.132673	0.0812894	1	0.70673	0.70673	0.413111	0.511047	0.153656	FALSE
NPTXR	1054	209	11.7022	2.84351	2.3343	2.04103	2.04103	0	0	0	TRUE
ARHGEF4	30	6	0.454981	0.111508	2.32193	2.02866	2.02866	0.000318429	0.000954014	0.000287026	TRUE
EDN2	19	6	0.986865	0.38189	1.66297	1.3697	1.3697	0.0298388	0.0620016	0.018653	FALSE
SRCRB4D	45	9	1.03538	0.253754	2.32193	2.02866	2.02866	1.04e-05	3.66e-05	1.1e-05	TRUE
SQRDL	464	94	13.7479	3.41294	2.30339	2.01012	2.01012	0	0	0	TRUE
CD44	22411	4582	216.666	54.2834	2.29016	1.99689	1.99689	0	0	0	TRUE
EFNA1	157	122	6.47267	6.16349	0.363883	0.0706136	0.0706136	0.684785	0.760525	0.228813	FALSE
EFNA2	9	6	0.271268	0.22161	0.584963	0.291693	0.291693	0.699569	0.775135	0.233126	FALSE
EFNA3	13	19	0.470989	0.843537	-0.547488	-0.840758	0.840758	0.101528	0.178555	0.0537064	FALSE
EFNA4	80	98	4.10894	6.16807	-0.292782	-0.586052	0.586052	0.00682652	0.0165511	0.0049793	FALSE
MPP4	39	8	1.02437	0.257494	2.2854	1.99213	1.99213	4.98e-05	0.000163304	4.91e-05	TRUE
EFNB1	634	378	12.2919	8.98061	0.746097	0.452827	0.452827	1.03e-06	4.02e-06	1.21e-06	TRUE
EGFL6	5	1	0.132734	0.0325308	2.32193	2.02866	2.02866	0.141664	0.2294	0.0687673	FALSE
TNFSF13	29	6	0.822624	0.208563	2.27302	1.97975	1.97975	0.000494646	0.00144545	0.000434849	TRUE
EGLN2	2	0	0.0545977	0	NA	NA	#VALUE!	0.122375	0.206035	0.0607218	FALSE
EIF2AK3	186	215	2.58358	3.65958	-0.209034	-0.502304	0.502304	0.000496266	0.00144924	0.000436021	TRUE
EIF4G2	11440	9614	169.439	174.492	0.250878	-0.0423915	0.0423915	0.0337703	0.0694394	0.0208914	FALSE
ELMO3	5	2	0.128507	0.0629896	1.32193	1.02866	1.02866	0.373907	0.473127	0.142079	FALSE
ANPEP	332	69	5.87247	1.4956	2.26651	1.97325	1.97325	0	0	0	TRUE
ELP4	70	67	2.88406	3.38271	0.0631938	-0.230076	0.230076	0.351309	0.450223	0.135454	FALSE
ELSPBP1	1	0	0.0609649	0	NA	NA	#VALUE!	0.274659	0.376164	0.109231	FALSE
EMCN	2	2	0.031985	0.0391949	0	-0.29327	0.29327	0.839053	0.889854	0.266737	FALSE
EMID1	1	1	0.030569	0.0374597	0	-0.29327	0.29327	0.885803	0.918575	0.273122	FALSE
EMID2	1	1	0.0214848	0.0263278	0	-0.29327	0.29327	0.885803	0.918575	0.273122	FALSE
EMILIN1	437	367	7.17536	7.38433	0.251853	-0.0414166	0.0414166	0.68527	0.76098	0.22895	FALSE
SALL1	437	92	5.26371	1.35794	2.24793	1.95466	1.95466	0	0	0	TRUE
EML4	1433	2118	16.6727	30.1974	-0.563664	-0.856934	0.856934	0	0	0	TRUE
EN1	2	1	0.0435934	0.02671	1	0.70673	0.70673	0.682381	0.765613	0.228198	FALSE
ENAM	2	0	0.0227571	0	NA	NA	#VALUE!	0.122375	0.206035	0.0607218	FALSE
IL15RA	180	38	5.25605	1.35973	2.24393	1.95066	1.95066	0	0	0	TRUE
EGFR	2481	536	24.3765	6.45345	2.21062	1.91735	1.91735	0	0	0	TRUE
PAPPA	1533	332	9.02217	2.39436	2.2071	1.91383	1.91383	0	0	0	TRUE
ENPP4	41	41	0.565605	0.693101	0	-0.29327	0.29327	0.357784	0.45742	0.13762	FALSE
ENPP6	0	1	0	0.0201003	NA	NA	#VALUE!	0.205919	0.312565	0.0922457	FALSE
ENTPD5	73	80	2.30127	3.09043	-0.132104	-0.425373	0.425373	0.0683921	0.127615	0.0383945	FALSE
EP400	1206	1512	6.32147	9.71193	-0.326228	-0.619498	0.619498	0	0	0	TRUE
EPB41L3	1300	1772	18.8777	31.5321	-0.446867	-0.740137	0.740137	0	0	0	TRUE
EPHA2	1802	1205	29.3492	24.0498	0.580566	0.287296	0.287296	7.35e-08	3.16e-07	9.52e-08	TRUE
EPHA3	6532	6923	63.1881	82.0666	-0.0838726	-0.377142	0.377142	0	0	0	TRUE
COL3A1	2881	632	33.8802	9.10758	2.18857	1.8953	1.8953	0	0	0	TRUE
EPHA7	7	0	0.0680416	0	NA	NA	#VALUE!	0.00384988	0.0098136	0.00294641	FALSE
EPHA8	1	1	0.011936	0.0146265	0	-0.29327	0.29327	0.885803	0.918575	0.273122	FALSE
EPO	0	1	0	0.0594849	NA	NA	#VALUE!	0.205919	0.312565	0.0922457	FALSE
C1QTNF1	510	112	0.661687	2.43297	2.187	1.89373	1.89373	0	0	0	TRUE
EPX	2	0	0.0475243	0	NA	NA	#VALUE!	0.122375	0.206035	0.0607218	FALSE
WNT7B	1005	222	16.586	4.48965	2.17856	1.88529	1.88529	0	0	0	TRUE
DKK1	31	7	1.10882	0.306817	2.14684	1.85357	1.85357	0.000565643	0.00163531	0.000492003	TRUE
GCNT2	291	66	2.57257	0.714992	2.14048	1.84721	1.84721	0	0	0	TRUE
EREG	4	0	0.055801	0	NA	NA	#VALUE!	0.0289042	0.0606389	0.0181246	FALSE
ERN1	33	44	0.53197	0.869178	-0.415037	-0.708307	0.708307	0.0318421	0.0658159	0.0197995	FALSE
KITLG	354	82	4.19895	1.19188	2.11005	1.81678	1.81678	0	0	0	TRUE
ERO1LB	39	37	0.498201	0.579195	0.0759489	-0.217321	0.217321	0.512059	0.607745	0.182847	FALSE
ESAM	2	0	0.069087	0	NA	NA	#VALUE!	0.122375	0.206035	0.0607218	FALSE
ESM1	6	1	0.185434	0.0378722	2.58496	2.29169	2.29169	0.0823335	0.148989	0.0446873	FALSE
ESPN	3	3	0.0548528	0.0672174	0	-0.29327	0.29327	0.803553	0.868301	0.260634	FALSE
F11R	598	139	7.99336	2.27681	2.10506	1.81179	1.81179	0	0	0	TRUE
EVI5	283	245	2.46805	2.61828	0.20802	-0.0852495	0.0852495	0.498654	0.596527	0.178976	FALSE
EXOC7	892	1139	11.2259	17.5657	-0.352652	-0.645922	0.645922	0	0	0	TRUE
PLCB4	220	52	2.51036	0.727108	2.08092	1.78765	1.78765	0	0	0	TRUE
EXTL2	523	448	10.0136	10.5111	0.223312	-0.0699576	0.0699576	0.451602	0.547166	0.164622	FALSE
F10	2	2	0.0840648	0.103014	0	-0.29327	0.29327	0.839053	0.889854	0.266737	FALSE
F11	0	1	0	0.0241351	NA	NA	#VALUE!	0.205919	0.312565	0.0922457	FALSE
EVC2	67	16	0.843204	0.246752	2.06609	1.77282	1.77282	8.8e-07	3.46e-06	1.04e-06	TRUE
F12	19	16	0.598086	0.617181	0.247928	-0.0453423	0.0453423	0.926235	0.940206	0.282865	FALSE
F13A1	1	1	0.0167129	0.0204802	0	-0.29327	0.29327	0.885803	0.918575	0.273122	FALSE
F13B	1	0	0.0291212	0	NA	NA	#VALUE!	0.274659	0.376164	0.109231	FALSE
F2	0	2	0	0.0787213	NA	NA	#VALUE!	0.0736485	0.135665	0.0405632	FALSE
F5	5	1	0.0351682	0.00861912	2.32193	2.02866	2.02866	0.141664	0.2294	0.0687673	FALSE
F7	3	0	0.0605645	0	NA	NA	#VALUE!	0.0584797	0.112204	0.0333062	FALSE
F8	36	26	0.252523	0.223489	0.469485	0.176215	0.176215	0.634074	0.726715	0.218641	FALSE
FADS1	3117	1768	45.5292	31.646	0.81804	0.52477	0.52477	0	0	0	TRUE
FAM20A	14	5	0.195473	0.0855482	1.48543	1.19216	1.19216	0.0939516	0.167134	0.0502667	FALSE
FAM20B	1502	1078	16.3087	14.3434	0.478528	0.185258	0.185258	0.00125027	0.00343115	0.0010323	FALSE
MSX1	61	15	2.03318	0.612661	2.02385	1.73058	1.73058	3.95e-06	1.45e-05	4.38e-06	TRUE
FAM22A	4	11	0.0785423	0.264679	-1.45943	-1.7527	1.7527	0.025722	0.0552263	0.016612	FALSE
FAM3A	111	90	2.32977	2.31481	0.302563	0.00929292	0.00929292	0.963776	0.972698	0.29264	FALSE
FAM3B	2	0	0.0932974	0	NA	NA	#VALUE!	0.122375	0.206035	0.0607218	FALSE
FAM3C	696	443	17.677	13.7875	0.651781	0.358511	0.358511	3.77e-05	0.000124959	3.76e-05	TRUE
FAM3D	1	1	0.0493592	0.0604854	0	-0.29327	0.29327	0.885803	0.918575	0.273122	FALSE
FANCG	285	279	6.99358	8.38961	0.0306968	-0.262573	0.262573	0.0308622	0.0639211	0.0192314	FALSE
NMB	82	21	5.13987	1.61302	1.96523	1.67196	1.67196	1.77e-07	7.38e-07	2.22e-07	TRUE
FBLN1	2262	2015	30.0677	32.822	0.166819	-0.126451	0.126451	0.00425759	0.0107438	0.00323242	FALSE
COL6A1	8258	2130	126.19	39.8852	1.95494	1.66167	1.66167	0	0	0	TRUE
CXCL3	457	120	25.5895	8.23399	1.92916	1.63589	1.63589	0	0	0	TRUE
FBN1	8481	5362	46.819	36.2731	0.661463	0.368193	0.368193	0	0	0	TRUE
FBN2	6553	8483	39.4511	62.5822	-0.372419	-0.665689	0.665689	0	0	0	TRUE
FBN3	1	2	0.00719993	0.0176458	-1	-1.29327	1.29327	0.448668	0.547052	0.163626	FALSE
FBXL2	122	92	2.62551	2.42619	0.407175	0.113906	0.113906	0.566798	0.658037	0.197978	FALSE
NRG1	1451	383	12.0287	3.89073	1.92163	1.62836	1.62836	0	0	0	TRUE
FBXO27	117	50	3.25311	1.70359	1.22651	0.933239	0.933239	7.21e-05	0.000232567	7e-05	TRUE
FCAR	0	1	0	0.032305	NA	NA	#VALUE!	0.205919	0.312565	0.0922457	FALSE
FCER1G	3	4	0.327725	0.535465	-0.415037	-0.708307	0.708307	0.517528	0.612744	0.184163	FALSE
FCER2	2	1	0.0749846	0.0459436	1	0.70673	0.70673	0.682381	0.765613	0.228198	FALSE
FCN1	1	0	0.0503209	0	NA	NA	#VALUE!	0.274659	0.376164	0.109231	FALSE
FCN2	0	1	0	0.0748486	NA	NA	#VALUE!	0.205919	0.312565	0.0922457	FALSE
FCN3	NA	NA	0	0	NA	NA	#VALUE!	NA	NA	NA	FALSE
FETUB	6	2	0.238089	0.0972525	1.58496	1.29169	1.29169	0.243126	0.350194	0.105218	FALSE
FGA	1	1	0.0164867	0.020203	0	-0.29327	0.29327	0.885803	0.918575	0.273122	FALSE
FGB	5	0	0.0889771	0	NA	NA	#VALUE!	0.014579	0.0329734	0.00987131	FALSE
FGF10	NA	NA	0	0	NA	NA	#VALUE!	NA	NA	NA	FALSE
FGF17	1	2	0.0528329	0.129484	-1	-1.29327	1.29327	0.448668	0.547052	0.163626	FALSE
FGF18	12	7	0.390889	0.279417	0.777608	0.484338	0.484338	0.474723	0.572606	0.172224	FALSE
FGF19	3	1	0.0906342	0.0370215	1.58496	1.29169	1.29169	0.409177	0.509971	0.152529	FALSE
FGF20	1	0	0.0635451	0	NA	NA	#VALUE!	0.274659	0.376164	0.109231	FALSE
FGF21	1	0	0.0729512	0	NA	NA	#VALUE!	0.274659	0.376164	0.109231	FALSE
FGF22	NA	NA	0	0	NA	NA	#VALUE!	NA	NA	NA	FALSE
FGF23	2	1	0.0427845	0.0262144	1	0.70673	0.70673	0.682381	0.765613	0.228198	FALSE
FGF3	NA	NA	0	0	NA	NA	#VALUE!	NA	NA	NA	FALSE
FGF4	NA	NA	0	0	NA	NA	#VALUE!	NA	NA	NA	FALSE
FGF5	1829	2325	21.9119	34.1329	-0.346176	-0.639445	0.639445	0	0	0	TRUE
FGF6	NA	NA	0	0	NA	NA	#VALUE!	NA	NA	NA	FALSE
FGF7	2	2	0.0328058	0.0402007	0	-0.29327	0.29327	0.839053	0.889854	0.266737	FALSE
FGF8	5	0	0.290819	0	NA	NA	#VALUE!	0.014579	0.0329734	0.00987131	FALSE
SEMA3E	165	44	1.5831	0.517322	1.90689	1.61362	1.61362	5.09e-13	3.11e-12	9.35e-13	TRUE
FGFR1	1732	770	17.7409	9.665	1.16951	0.876239	0.876239	0	0	0	TRUE
FGFR2	10	7	0.115847	0.0993728	0.514573	0.221303	0.221303	0.754637	0.824943	0.248133	FALSE
FGFR3	40	18	0.5819	0.320881	1.152	0.858733	0.858733	0.0304549	0.0631552	0.019001	FALSE
FGFRL1	931	1094	18.5687	26.7383	-0.23276	-0.52603	0.52603	2.22e-16	1.63e-15	4.88e-16	TRUE
FGG	0	1	0	0.0399167	NA	NA	#VALUE!	0.205919	0.312565	0.0922457	FALSE
FGL1	1	0	0.0414921	0	NA	NA	#VALUE!	0.274659	0.376164	0.109231	FALSE
FGL2	1	1	0.0151269	0.0185368	0	-0.29327	0.29327	0.885803	0.918575	0.273122	FALSE
FIGF	1	0	0.0311291	0	NA	NA	#VALUE!	0.274659	0.376164	0.109231	FALSE
FJX1	269	328	6.46339	9.6575	-0.28609	-0.579359	0.579359	9.68e-07	3.78e-06	1.14e-06	TRUE
FKBP10	2992	3564	67.0027	97.8029	-0.252387	-0.545657	0.545657	0	0	0	TRUE
FKBP14	1050	575	13.1046	8.79395	0.868755	0.575486	0.575486	5.44e-15	3.72e-14	1.12e-14	TRUE
FKBP2	98	66	6.7669	5.58458	0.570316	0.277046	0.277046	0.225264	0.330374	0.0993969	FALSE
FLJ14107	6	12	0.210642	0.516248	-1	-1.29327	1.29327	0.0634782	0.119255	0.0358709	FALSE
FLJ33534	0	1	0	0.0483883	NA	NA	#VALUE!	0.205919	0.312565	0.0922457	FALSE
FLT1	20	5	0.107513	0.0329371	2	1.70673	1.70673	0.00888463	0.0210811	0.00634175	FALSE
FLT3LG	23	11	1.29236	0.75741	1.06413	0.77086	0.77086	0.13455	0.219746	0.0661051	FALSE
FMOD	3	0	0.0648645	0	NA	NA	#VALUE!	0.0584797	0.112204	0.0333062	FALSE
SERPINE1	2253	601	45.598	14.9054	1.90641	1.61314	1.61314	0	0	0	TRUE
FNBP1	383	451	4.558	6.57711	-0.235783	-0.529053	0.529053	1.23e-07	5.2e-07	1.56e-07	TRUE
FOLR2	1	0	0.0570838	0	NA	NA	#VALUE!	0.274659	0.376164	0.109231	FALSE
FOLR3	NA	NA	0	0	NA	NA	#VALUE!	NA	NA	NA	FALSE
FOXL2	3	2	0.0663988	0.054244	0.584963	0.291693	0.291693	0.82369	0.881559	0.264395	FALSE
FRMPD1	5	1	0.0656649	0.0160934	2.32193	2.02866	2.02866	0.141664	0.2294	0.0687673	FALSE
LAMB3	659	176	9.46523	3.09772	1.9047	1.61143	1.61143	0	0	0	TRUE
FSHB	1	1	0.033348	0.0408652	0	-0.29327	0.29327	0.885803	0.918575	0.273122	FALSE
LAMA4	3962	1076	33.8039	11.2499	1.88055	1.58728	1.58728	0	0	0	TRUE
FSTL1	9379	12038	157.689	248.017	-0.36009	-0.65336	0.65336	0	0	0	TRUE
FSTL3	217	115	5.57941	3.62334	0.916061	0.622791	0.622791	0.000137263	0.000429567	0.00012924	TRUE
OLFM2	113	31	3.92019	1.31787	1.86598	1.57271	1.57271	4.41e-09	2.08e-08	6.25e-09	TRUE
RARB	751	209	15.4858	5.28107	1.84531	1.55204	1.55204	0	0	0	TRUE
NT5E	3800	1062	60.3084	20.6539	1.83922	1.54595	1.54595	0	0	0	TRUE
FUT7	1	0	0.0267447	0	NA	NA	#VALUE!	0.274659	0.376164	0.109231	FALSE
FUT9	7	0	0.0353127	0	NA	NA	#VALUE!	0.00384988	0.0098136	0.00294641	FALSE
FXYD1	5	0	0.525747	0	NA	NA	#VALUE!	0.014579	0.0329734	0.00987131	FALSE
FXYD3	5	2	0.138783	0.0680266	1.32193	1.02866	1.02866	0.373907	0.473127	0.142079	FALSE
FXYD4	NA	NA	0	0	NA	NA	#VALUE!	NA	NA	NA	FALSE
BDNF	82	23	0.684961	0.235431	1.83399	1.54072	1.54072	8.45e-07	3.32e-06	1e-06	TRUE
PTGES	827	233	29.8783	10.3155	1.82756	1.53429	1.53429	0	0	0	TRUE
G0S2	52	35	3.4862	2.87541	0.571157	0.277887	0.277887	0.375683	0.474232	0.142667	FALSE
ACE	46	13	0.569044	0.197067	1.82312	1.52985	1.52985	0.00024294	0.000737021	0.000221742	TRUE
GABBR1	92	141	1.16032	2.17918	-0.615989	-0.909259	0.909259	1.85e-06	7.03e-06	2.12e-06	TRUE
GABRA4	8	0	0.0431382	0	NA	NA	#VALUE!	0.00200317	0.00532503	0.00160031	FALSE
GAK	432	508	6.15553	8.87009	-0.233797	-0.527067	0.527067	2.22e-08	9.92e-08	2.98e-08	TRUE
PRSS21	87	25	4.80897	1.69338	1.79909	1.50582	1.50582	6.09e-07	2.42e-06	7.28e-07	TRUE
GAL3ST2	0	2	0	0.109199	NA	NA	#VALUE!	0.0736485	0.135665	0.0405632	FALSE
DLC1	358	106	2.68851	0.975478	1.7559	1.46263	1.46263	0	0	0	TRUE
GALNS	124	169	3.38792	5.65824	-0.446683	-0.739953	0.739953	1.24e-05	4.31e-05	1.3e-05	TRUE
GALNT10	2451	2753	26.5728	36.5749	-0.167634	-0.460904	0.460904	0	0	0	TRUE
GALNT14	6	1	0.113366	0.0231533	2.58496	2.29169	2.29169	0.0823335	0.148989	0.0446873	FALSE
GALNT2	2178	1362	31.5352	24.1656	0.677277	0.384007	0.384007	7.66e-15	5.18e-14	1.56e-14	TRUE
GALNT4	4	3	0.0478767	0.0440016	0.415037	0.121768	0.121768	0.911842	0.92914	0.279086	FALSE
GALNT5	500	731	10.3101	18.4711	-0.547943	-0.841213	0.841213	0	0	0	TRUE
GALNT6	25	24	0.357089	0.420079	0.0588937	-0.234376	0.234376	0.570132	0.661605	0.199052	FALSE
GALNT7	1485	636	22.2601	11.6826	1.22336	0.930094	0.930094	0	0	0	TRUE
GALP	0	1	0	0.0843443	NA	NA	#VALUE!	0.205919	0.312565	0.0922457	FALSE
GARS	2919	1503	68.5543	43.2556	0.957629	0.664359	0.664359	0	0	0	TRUE
GAS6	822	398	13.5972	8.06758	1.04637	0.7531	0.7531	0	0	0	TRUE
GBA	555	439	13.3651	12.9547	0.338267	0.044997	0.044997	0.625128	0.717886	0.215985	FALSE
GBF1	1037	1233	10.3961	15.1473	-0.249757	-0.543027	0.543027	0	0	0	TRUE
GC	4	0	0.113966	0	NA	NA	#VALUE!	0.0289042	0.0606389	0.0181246	FALSE
GCA	11	4	0.220211	0.0981271	1.45943	1.16616	1.16616	0.144563	0.23268	0.0699839	FALSE
GCG	1	0	0.0498932	0	NA	NA	#VALUE!	0.274659	0.376164	0.109231	FALSE
COLEC12	3098	925	63.8202	23.3508	1.74381	1.45054	1.45054	0	0	0	TRUE
GCSH	183	125	7.68193	6.43002	0.549916	0.256646	0.256646	0.123392	0.203295	0.0611613	FALSE
GDF10	NA	NA	0	0	NA	NA	#VALUE!	NA	NA	NA	FALSE
GDF11	326	410	4.94064	7.61435	-0.330752	-0.624022	0.624022	4.79e-09	2.25e-08	6.78e-09	TRUE
ITGB4	933	280	9.91052	3.64465	1.73645	1.44318	1.44318	0	0	0	TRUE
GDF2	1	1	0.033348	0.0408652	0	-0.29327	0.29327	0.885803	0.918575	0.273122	FALSE
GDF3	1	0	0.0527465	0	NA	NA	#VALUE!	0.274659	0.376164	0.109231	FALSE
GDF5	250	105	6.77316	3.48597	1.25154	0.958269	0.958269	3.01e-09	1.43e-08	4.31e-09	TRUE
GDF7	2	1	0.064756	0.0396765	1	0.70673	0.70673	0.682381	0.765613	0.228198	FALSE
GDF9	6	12	0.191768	0.46999	-1	-1.29327	1.29327	0.0634782	0.119255	0.0358709	FALSE
GDNF	8	0	0.125943	0	NA	NA	#VALUE!	0.00200317	0.00532503	0.00160031	FALSE
IRAK2	411	126	7.64915	2.87359	1.70571	1.41244	1.41244	0	0	0	TRUE
GFRA2	4	0	0.0775517	0	NA	NA	#VALUE!	0.0289042	0.0606389	0.0181246	FALSE
GFRA4	NA	NA	0	0	NA	NA	#VALUE!	NA	NA	NA	FALSE
GGA2	627	832	6.7772	11.0202	-0.408118	-0.701388	0.701388	0	0	0	TRUE
GGH	493	270	21.3331	14.317	0.868628	0.575358	0.575358	8.56e-08	3.66e-07	1.1e-07	TRUE
GH1	1	1	0.0785423	0.0962469	0	-0.29327	0.29327	0.885803	0.918575	0.273122	FALSE
GH2	NA	NA	0	0	NA	NA	#VALUE!	NA	NA	NA	FALSE
GHRH	1	0	0.140352	0	NA	NA	#VALUE!	0.274659	0.376164	0.109231	FALSE
GHRHR	1	0	0.0401753	0	NA	NA	#VALUE!	0.274659	0.376164	0.109231	FALSE
GIF	2	0	0.0853427	0	NA	NA	#VALUE!	0.122375	0.206035	0.0607218	FALSE
GIP	2	0	0.181608	0	NA	NA	#VALUE!	0.122375	0.206035	0.0607218	FALSE
GKN1	NA	NA	0	0	NA	NA	#VALUE!	NA	NA	NA	FALSE
GLB1	669	712	16.0445	20.9249	-0.089871	-0.383141	0.383141	8.15e-07	3.21e-06	9.66e-07	TRUE
GM2A	474	368	8.2978	7.89433	0.365181	0.0719114	0.0719114	0.472667	0.570569	0.171663	FALSE
GNA12	1088	1094	16.0226	19.7426	-0.00793418	-0.301204	0.301204	1.1e-06	4.28e-06	1.29e-06	TRUE
GNAS	13217	12821	151.323	179.878	0.043886	-0.249384	0.249384	0	0	0	TRUE
GNG10	6	2	0.308662	0.12608	1.58496	1.29169	1.29169	0.243126	0.350194	0.105218	FALSE
GNG11	612	401	41.417	33.2548	0.609929	0.31666	0.31666	0.000583426	0.00168432	0.000506746	TRUE
GNG12	4262	3193	62.4092	57.2951	0.416618	0.123348	0.123348	0.000252359	0.000763761	0.000229787	TRUE
SEMA3B	482	153	10.6353	4.13691	1.6555	1.36223	1.36223	0	0	0	TRUE
GNGT1	NA	NA	0	0	NA	NA	#VALUE!	NA	NA	NA	FALSE
GNLY	NA	NA	0	0	NA	NA	#VALUE!	NA	NA	NA	FALSE
GNRH1	14	17	0.420402	0.62556	-0.280108	-0.573378	0.573378	0.269299	0.383213	0.109231	FALSE
GNRH2	NA	NA	0	0	NA	NA	#VALUE!	NA	NA	NA	FALSE
GNS	4033	3624	50.7757	55.9112	0.15427	-0.138999	0.138999	2.61e-05	8.8e-05	2.65e-05	TRUE
GOLPH3	1677	849	40.4597	25.1004	0.982046	0.688776	0.688776	0	0	0	TRUE
GP1BA	7	14	0.180701	0.442867	-1	-1.29327	1.29327	0.0450141	0.0899748	0.0270633	FALSE
GP2	3	0	0.0796731	0	NA	NA	#VALUE!	0.0584797	0.112204	0.0333062	FALSE
GP6	4	1	0.113966	0.0349139	2	1.70673	1.70673	0.241954	0.350692	0.105066	FALSE
GP9	NA	NA	0	0	NA	NA	#VALUE!	NA	NA	NA	FALSE
GPA33	10	4	0.231156	0.113305	1.32193	1.02866	1.02866	0.208577	0.310151	0.0932645	FALSE
GPC1	2288	1227	40.0752	26.3359	0.898952	0.605682	0.605682	0	0	0	TRUE
GPC2	26	41	0.662957	1.28109	-0.657112	-0.950382	0.950382	0.00759321	0.0182351	0.00548559	FALSE
GPC3	1	1	0.0270699	0.0331719	0	-0.29327	0.29327	0.885803	0.918575	0.273122	FALSE
RGS20	88	28	2.46269	0.960216	1.65208	1.35881	1.35881	3.37e-06	1.25e-05	3.77e-06	TRUE
KDELC1	665	212	20.3766	7.96031	1.64929	1.35602	1.35602	0	0	0	TRUE
GPC6	1021	895	9.28155	9.97013	0.190023	-0.103247	0.103247	0.118407	0.204051	0.0607218	FALSE
NUCB2	304	99	12.1754	4.8588	1.61857	1.3253	1.3253	0	0	0	TRUE
GPHA2	3	1	0.259284	0.10591	1.58496	1.29169	1.29169	0.409177	0.509971	0.152529	FALSE
GPLD1	114	61	1.26201	0.827505	0.902153	0.608883	0.608883	0.00675406	0.0164089	0.0049368	FALSE
GPR124	109	115	1.16626	1.50783	-0.0773057	-0.370576	0.370576	0.0547235	0.107132	0.0322319	FALSE
ECM1	373	122	10.7941	4.32632	1.61229	1.31902	1.31902	0	0	0	TRUE
LY6E	995	335	54.625	22.537	1.57054	1.27727	1.27727	0	0	0	TRUE
GPX4	358	470	18.9607	30.5037	-0.392701	-0.685971	0.685971	9.15e-12	5.17e-11	1.56e-11	TRUE
GPX5	NA	NA	0	0	NA	NA	#VALUE!	NA	NA	NA	FALSE
GPX6	2	0	0.0754226	0	NA	NA	#VALUE!	0.122375	0.206035	0.0607218	FALSE
COL2A1	65	22	0.824949	0.342152	1.56294	1.26967	1.26967	0.000150015	0.000466838	0.000140443	TRUE
GRB2	1717	1319	33.551	31.5837	0.380445	0.0871756	0.0871756	0.0984506	0.174081	0.0523744	FALSE
GRHPR	267	406	13.9579	26.0086	-0.60464	-0.89791	0.89791	1.22e-15	8.65e-15	2.6e-15	TRUE
GRIK2	3	5	0.0402589	0.082223	-0.736966	-1.03024	1.03024	0.318668	0.413914	0.124431	FALSE
DPM3	62	21	7.31779	3.03732	1.56188	1.26861	1.26861	0.000215482	0.000657469	0.000197807	TRUE
GRP	0	1	0	0.0934061	NA	NA	#VALUE!	0.205919	0.312565	0.0922457	FALSE
GRSF1	1704	1358	16.0043	15.6296	0.327442	0.034172	0.034172	0.51477	0.610461	0.183664	FALSE
GSG1	18	0	0.391415	0	NA	NA	#VALUE!	3.58e-06	1.32e-05	3.98e-06	TRUE
DHCR24	4278	1451	64.4413	26.7839	1.55989	1.26662	1.26662	0	0	0	TRUE
GTF2I	1712	2160	24.4049	37.732	-0.335349	-0.628618	0.628618	0	0	0	TRUE
PGRMC1	2697	921	90.8785	38.0297	1.55008	1.25681	1.25681	0	0	0	TRUE
GUCA2A	NA	NA	0	0	NA	NA	#VALUE!	NA	NA	NA	FALSE
GUCA2B	1	0	0.108144	0	NA	NA	#VALUE!	0.274659	0.376164	0.109231	FALSE
GUSB	255	254	7.16417	8.74465	0.00566875	-0.287601	0.287601	0.0246553	0.0531334	0.0159858	FALSE
TLL1	73	25	0.606019	0.254323	1.54597	1.2527	1.2527	7.01e-05	0.000226301	6.81e-05	TRUE
TLL1	73	25	0.606019	0.254323	1.54597	1.2527	1.2527	7.01e-05	0.000226301	6.81e-05	TRUE
GYPA	2	1	0.0485427	0.0297425	1	0.70673	0.70673	0.682381	0.765613	0.228198	FALSE
GYS1	838	738	14.9538	16.1379	0.183329	-0.10994	0.10994	0.131509	0.215344	0.0647842	FALSE
GYS2	4	0	0.0824544	0	NA	NA	#VALUE!	0.0289042	0.0606389	0.0181246	FALSE
GZMB	1	0	0.0697211	0	NA	NA	#VALUE!	0.274659	0.376164	0.109231	FALSE
GZMH	NA	NA	0	0	NA	NA	#VALUE!	NA	NA	NA	FALSE
GZMK	1	0	0.0617816	0	NA	NA	#VALUE!	0.274659	0.376164	0.109231	FALSE
GZMM	NA	NA	0	0	NA	NA	#VALUE!	NA	NA	NA	FALSE
SPP1	1277	444	45.4495	19.3644	1.52413	1.23086	1.23086	0	0	0	TRUE
HABP2	1	0	0.0205023	0	NA	NA	#VALUE!	0.274659	0.376164	0.109231	FALSE
HAMP	NA	NA	0	0	NA	NA	#VALUE!	NA	NA	NA	FALSE
HAND2	4	3	0.109057	0.10023	0.415037	0.121768	0.121768	0.911842	0.92914	0.279086	FALSE
HAPLN1	0	1	0	0.0169121	NA	NA	#VALUE!	0.205919	0.312565	0.0922457	FALSE
HAPLN2	0	1	0	0.0446725	NA	NA	#VALUE!	0.205919	0.312565	0.0922457	FALSE
HAPLN4	33	9	0.619703	0.207107	1.87447	1.5812	1.5812	0.00145552	0.00395816	0.00119078	FALSE
HAVCR2	4	1	0.106275	0.0325576	2	1.70673	1.70673	0.241954	0.350692	0.105066	FALSE
HCRT	NA	NA	0	0	NA	NA	#VALUE!	NA	NA	NA	FALSE
HCST	3	2	0.382022	0.31209	0.584963	0.291693	0.291693	0.82369	0.881559	0.264395	FALSE
HDAC10	42	60	1.00207	1.75421	-0.514573	-0.807843	0.807843	0.00493228	0.0123097	0.00370352	FALSE
SDC1	2163	754	41.4015	17.6853	1.5204	1.22713	1.22713	0	0	0	TRUE
HECTD1	2345	1779	16.5751	15.409	0.398521	0.105252	0.105252	0.0201267	0.0441935	0.0132961	FALSE
HERC1	647	943	2.74867	4.90922	-0.543492	-0.836762	0.836762	0	0	0	TRUE
HERC2	1415	1536	5.95534	7.92181	-0.118376	-0.411646	0.411646	9.55e-15	6.41e-14	1.93e-14	TRUE
HEXA	916	1029	24.267	33.4055	-0.167823	-0.461093	0.461093	1.89e-12	1.11e-11	3.34e-12	TRUE
CRIM1	5025	1752	57.8191	24.7031	1.52012	1.22685	1.22685	0	0	0	TRUE
HGF	0	1	0	0.0184675	NA	NA	#VALUE!	0.205919	0.312565	0.0922457	FALSE
HGFAC	2	2	0.063358	0.0776398	0	-0.29327	0.29327	0.839053	0.889854	0.266737	FALSE
HSPG2	3631	1274	16.407	7.05434	1.511	1.21773	1.21773	0	0	0	TRUE
HHLA2	2	0	0.0485427	0	NA	NA	#VALUE!	0.122375	0.206035	0.0607218	FALSE
HIATL2	43	42	3.53201	4.22752	0.0339473	-0.259323	0.259323	0.407843	0.51154	0.152529	FALSE
HINT2	40	42	3.96085	5.09636	-0.0703893	-0.363659	0.363659	0.254031	0.363778	0.109231	FALSE
HIP1	1479	2262	11.8868	22.2779	-0.612977	-0.906247	0.906247	0	0	0	TRUE
HLA-DOA	5	0	0.0926547	0	NA	NA	#VALUE!	0.014579	0.0329734	0.00987131	FALSE
HLA-DQA1	0	1	0	0.0513067	NA	NA	#VALUE!	0.205919	0.312565	0.0922457	FALSE
HLA-DQA2	1	0	0.0560432	0	NA	NA	#VALUE!	0.274659	0.376164	0.109231	FALSE
HLA-DRA	3	0	0.150963	0	NA	NA	#VALUE!	0.0584797	0.112204	0.0333062	FALSE
HNRPDL	1971	1865	29.9767	34.7584	0.0797521	-0.213518	0.213518	4.73e-06	1.73e-05	5.2e-06	TRUE
HOXA9	1	0	0.0313864	0	NA	NA	#VALUE!	0.274659	0.376164	0.109231	FALSE
HP	2	0	0.0902331	0	NA	NA	#VALUE!	0.122375	0.206035	0.0607218	FALSE
HPR	1	0	0.0519821	0	NA	NA	#VALUE!	0.274659	0.376164	0.109231	FALSE
LOXL2	2841	999	48.1417	20.7443	1.50784	1.21457	1.21457	0	0	0	TRUE
HPX	0	1	0	0.0487461	NA	NA	#VALUE!	0.205919	0.312565	0.0922457	FALSE
HRC	2	1	0.0541626	0.0331858	1	0.70673	0.70673	0.682381	0.765613	0.228198	FALSE
HRG	1	0	0.0330747	0	NA	NA	#VALUE!	0.274659	0.376164	0.109231	FALSE
HS3ST3A1	230	134	5.87622	4.19525	0.779401	0.486131	0.486131	0.00168933	0.00454359	0.00136699	FALSE
EPHA4	89	32	0.905167	0.398815	1.47573	1.18246	1.18246	2.72e-05	9.13e-05	2.75e-05	TRUE
HS6ST3	7	0	0.0579104	0	NA	NA	#VALUE!	0.00384988	0.0098136	0.00294641	FALSE
HSD17B8	17	17	1.10307	1.35171	0	-0.29327	0.29327	0.553752	0.648702	0.195158	FALSE
HSPA5	10940	5792	177.911	115.424	0.917479	0.624209	0.624209	0	0	0	TRUE
PSMB8	505	182	18.389	8.12122	1.47234	1.17908	1.17908	0	0	0	TRUE
HTN1	NA	NA	0	0	NA	NA	#VALUE!	NA	NA	NA	FALSE
HTN3	NA	NA	0	0	NA	NA	#VALUE!	NA	NA	NA	FALSE
B4GALT6	752	274	10.0853	4.50301	1.45656	1.16329	1.16329	0	0	0	TRUE
HYAL1	4	5	0.0875414	0.134093	-0.321928	-0.615198	0.615198	0.523274	0.617198	0.185556	FALSE
HYAL2	577	655	15.4381	21.4755	-0.182924	-0.476193	0.476193	7.12e-09	3.31e-08	9.95e-09	TRUE
HYAL3	37	28	1.20221	1.11486	0.402098	0.108829	0.108829	0.762922	0.832919	0.250587	FALSE
IAPP	2	0	0.0653459	0	NA	NA	#VALUE!	0.122375	0.206035	0.0607218	FALSE
IBSP	1	0	0.0405794	0	NA	NA	#VALUE!	0.274659	0.376164	0.109231	FALSE
ICAM4	2	0	0.0867183	0	NA	NA	#VALUE!	0.122375	0.206035	0.0607218	FALSE
ICMT	2061	1409	27.6349	23.1512	0.548673	0.255403	0.255403	2.65e-07	1.09e-06	3.28e-07	TRUE
ID3	1225	1656	63.8323	105.742	-0.434921	-0.728191	0.728191	0	0	0	TRUE
IDE	1838	1002	19.8237	13.2431	0.875254	0.581984	0.581984	0	0	0	TRUE
IDS	1765	1081	18.8818	14.1712	0.707302	0.414032	0.414032	6.16e-14	3.97e-13	1.2e-13	TRUE
IDUA	18	28	0.531616	1.01337	-0.63743	-0.9307	0.9307	0.030188	0.06265	0.018848	FALSE
IER3	1166	1321	60.7089	84.2829	-0.180063	-0.473333	0.473333	3.33e-16	2.43e-15	7.27e-16	TRUE
IFNA10	NA	NA	0	0	NA	NA	#VALUE!	NA	NA	NA	FALSE
IFNA13	1	0	0.091577	0	NA	NA	#VALUE!	0.274659	0.376164	0.109231	FALSE
IFNA14	NA	NA	0	0	NA	NA	#VALUE!	NA	NA	NA	FALSE
IFNA16	NA	NA	0	0	NA	NA	#VALUE!	NA	NA	NA	FALSE
IFNA17	1	0	0.0658794	0	NA	NA	#VALUE!	0.274659	0.376164	0.109231	FALSE
IFNA2	NA	NA	0	0	NA	NA	#VALUE!	NA	NA	NA	FALSE
IFNA21	NA	NA	0	0	NA	NA	#VALUE!	NA	NA	NA	FALSE
IFNA4	NA	NA	0	0	NA	NA	#VALUE!	NA	NA	NA	FALSE
IFNA5	1	0	0.0922311	0	NA	NA	#VALUE!	0.274659	0.376164	0.109231	FALSE
IFNA6	NA	NA	0	0	NA	NA	#VALUE!	NA	NA	NA	FALSE
IFNA7	NA	NA	0	0	NA	NA	#VALUE!	NA	NA	NA	FALSE
IFNA8	1	0	0.0621384	0	NA	NA	#VALUE!	0.274659	0.376164	0.109231	FALSE
IFNB1	NA	NA	0	0	NA	NA	#VALUE!	NA	NA	NA	FALSE
IFNG	1	0	0.0533568	0	NA	NA	#VALUE!	0.274659	0.376164	0.109231	FALSE
IFNW1	2	0	0.0852864	0	NA	NA	#VALUE!	0.122375	0.206035	0.0607218	FALSE
IFRD2	743	427	22.7451	16.0181	0.799126	0.505856	0.505856	4.86e-09	2.28e-08	6.87e-09	TRUE
EPPK1	87	32	0.746627	0.336525	1.44294	1.14967	1.14967	4.97e-05	0.000162837	4.9e-05	TRUE
IGF2	5	1	0.0511989	0.012548	2.32193	2.02866	2.02866	0.141664	0.2294	0.0687673	FALSE
IGFALS	1	2	0.0284413	0.0697048	-1	-1.29327	1.29327	0.448668	0.547052	0.163626	FALSE
IGFBP1	6	3	0.23477	0.143845	1	0.70673	0.70673	0.47846	0.576049	0.173136	FALSE
IGFBP2	1446	1682	65.3298	93.122	-0.21811	-0.51138	0.51138	0	0	0	TRUE
SPINT1	366	136	9.38055	4.27139	1.42824	1.13497	1.13497	2.22e-16	1.63e-15	4.88e-16	TRUE
IGFBP4	2938	2286	84.8312	80.8841	0.362009	0.0687391	0.0687391	0.0872613	0.156458	0.0470721	FALSE
PIK3CD	590	221	7.03963	3.23127	1.41667	1.1234	1.1234	0	0	0	TRUE
TWSG1	1467	551	25.2162	11.6061	1.41274	1.11947	1.11947	0	0	0	TRUE
IGFBP7	2507	3222	122.898	193.552	-0.361994	-0.655264	0.655264	0	0	0	TRUE
IGJ	6	7	0.274926	0.393048	-0.222392	-0.515662	0.515662	0.519772	0.61434	0.184777	FALSE
LGALS3BP	4810	1809	137.408	63.327	1.41084	1.11757	1.11757	0	0	0	TRUE
IGSF9	26	22	0.415086	0.430398	0.241008	-0.0522618	0.0522618	0.900536	0.920449	0.276908	FALSE
IHH	1	1	0.0311592	0.0381829	0	-0.29327	0.29327	0.885803	0.918575	0.273122	FALSE
IL10	1	0	0.0396328	0	NA	NA	#VALUE!	0.274659	0.376164	0.109231	FALSE
IL11	95	81	2.57921	2.69483	0.230006	-0.0632642	0.0632642	0.771988	0.842066	0.253233	FALSE
LOX	5355	2023	64.0356	29.6443	1.40439	1.11112	1.11112	0	0	0	TRUE
IL12A	11	3	0.492155	0.16448	1.87447	1.5812	1.5812	0.0660709	0.123598	0.0371703	FALSE
IL12B	0	1	0	0.033709	NA	NA	#VALUE!	0.205919	0.312565	0.0922457	FALSE
IL12RB1	14	0	0.314716	0	NA	NA	#VALUE!	4.36e-05	0.000143804	4.32e-05	TRUE
IL13	5	11	0.251801	0.678833	-1.1375	-1.43077	1.43077	0.0547191	0.107149	0.0322319	FALSE
IL13RA1	1226	721	19.7585	14.2391	0.765888	0.472618	0.472618	1.6e-12	9.5e-12	2.86e-12	TRUE
IL15	13	5	0.298578	0.140724	1.37851	1.08524	1.08524	0.134275	0.219402	0.0660018	FALSE
SELK	266	101	20.9944	9.76847	1.39707	1.1038	1.1038	6.57e-12	3.74e-11	1.13e-11	TRUE
IL16	5	2	0.0387061	0.0189724	1.32193	1.02866	1.02866	0.373907	0.473127	0.142079	FALSE
IL17B	1	0	0.0928946	0	NA	NA	#VALUE!	0.274659	0.376164	0.109231	FALSE
IL17C	1	0	0.0617816	0	NA	NA	#VALUE!	0.274659	0.376164	0.109231	FALSE
ERO1L	1107	421	21.5921	10.0627	1.39476	1.10149	1.10149	0	0	0	TRUE
IL17F	NA	NA	0	0	NA	NA	#VALUE!	NA	NA	NA	FALSE
IL17RB	40	62	1.26592	2.40447	-0.632268	-0.925538	0.925538	0.00132552	0.00362586	0.00109088	FALSE
IL17RC	110	131	2.48575	3.6276	-0.252063	-0.545333	0.545333	0.00338671	0.00871313	0.00262128	FALSE
IL17RD	645	638	4.7755	5.78846	0.0157427	-0.277527	0.277527	0.000577653	0.00166836	0.000501947	TRUE
FUCA1	255	97	7.77669	3.62501	1.39444	1.10117	1.10117	1.94e-11	1.07e-10	3.23e-11	TRUE
UXS1	688	264	15.8298	7.44346	1.38187	1.0886	1.0886	0	0	0	TRUE
IL18BP	14	21	0.311248	0.572112	-0.584963	-0.878232	0.878232	0.0739365	0.13532	0.0407108	FALSE
IL19	2	1	0.0655782	0.0401803	1	0.70673	0.70673	0.682381	0.765613	0.228198	FALSE
IL1F10	1	0	0.0456913	0	NA	NA	#VALUE!	0.274659	0.376164	0.109231	FALSE
CALU	11693	4532	118.605	56.3313	1.36743	1.07416	1.07416	0	0	0	TRUE
IL1RAP	171	243	1.56752	2.72965	-0.50696	-0.80023	0.80023	2e-08	9e-08	2.71e-08	TRUE
IL1RL1	1	0	0.0187353	0	NA	NA	#VALUE!	0.274659	0.376164	0.109231	FALSE
IL1RN	11	0	0.3361	0	NA	NA	#VALUE!	0.000291131	0.00087658	0.000263592	TRUE
IL2	NA	NA	0	0	NA	NA	#VALUE!	NA	NA	NA	FALSE
IL20	1	0	0.0523191	0	NA	NA	#VALUE!	0.274659	0.376164	0.109231	FALSE
IL20RA	1	1	0.0175344	0.0214869	0	-0.29327	0.29327	0.885803	0.918575	0.273122	FALSE
IL21	NA	NA	0	0	NA	NA	#VALUE!	NA	NA	NA	FALSE
IL22	2	1	0.112575	0.0689755	1	0.70673	0.70673	0.682381	0.765613	0.228198	FALSE
IL22RA2	1	1	0.0222857	0.0273093	0	-0.29327	0.29327	0.885803	0.918575	0.273122	FALSE
IL24	2	4	0.0652469	0.159909	-1	-1.29327	1.29327	0.283962	0.37367	0.112248	FALSE
IL26	NA	NA	0	0	NA	NA	#VALUE!	NA	NA	NA	FALSE
IL27	1	0	0.0618408	0	NA	NA	#VALUE!	0.274659	0.376164	0.109231	FALSE
NTN4	193	75	3.44687	1.64139	1.36364	1.07037	1.07037	1.16e-08	5.3e-08	1.59e-08	TRUE
IL29	NA	NA	0	0	NA	NA	#VALUE!	NA	NA	NA	FALSE
IL3	NA	NA	0	0	NA	NA	#VALUE!	NA	NA	NA	FALSE
IL4	2	0	0.208938	0	NA	NA	#VALUE!	0.122375	0.206035	0.0607218	FALSE
IL4I1	12	4	0.310393	0.126787	1.58496	1.29169	1.29169	0.0988031	0.174544	0.0524931	FALSE
IL4R	314	138	5.15444	2.77596	1.1861	0.892826	0.892826	3.71e-10	1.89e-09	5.69e-10	TRUE
IL5	NA	NA	0	0	NA	NA	#VALUE!	NA	NA	NA	FALSE
IL5RA	5	0	0.0511908	0	NA	NA	#VALUE!	0.014579	0.0329734	0.00987131	FALSE
SPRY4	336	131	4.3455	2.07613	1.35889	1.06562	1.06562	6.31e-14	4.07e-13	1.22e-13	TRUE
IL6R	133	86	1.30795	1.03639	0.629018	0.335748	0.335748	0.0902422	0.161188	0.0484929	FALSE
IL6ST	2329	1421	16.6057	12.4155	0.712804	0.419534	0.419534	0	0	0	TRUE
B2M	7827	3052	511.981	244.639	1.3587	1.06543	1.06543	0	0	0	TRUE
IL7R	808	469	11.3404	8.06628	0.784767	0.491498	0.491498	2.77e-09	1.32e-08	3.98e-09	TRUE
ZNF185	82	32	1.10639	0.529086	1.35755	1.06428	1.06428	0.000213876	0.000652813	0.000196392	TRUE
IL9	0	1	0	0.133866	NA	NA	#VALUE!	0.205919	0.312565	0.0922457	FALSE
IL9R	49	40	1.38873	1.3892	0.292782	-0.0004881	0.0004881	0.998733	0.998955	0.30054	FALSE
IMPG1	0	2	0	0.048418	NA	NA	#VALUE!	0.0736485	0.135665	0.0405632	FALSE
ING1	135	88	2.06488	1.6494	0.617384	0.324114	0.324114	0.098717	0.174476	0.0524931	FALSE
INHA	0	2	0	0.110573	NA	NA	#VALUE!	0.0736485	0.135665	0.0405632	FALSE
INHBA	477	569	14.1591	20.6972	-0.254439	-0.547709	0.547709	8.72e-10	4.33e-09	1.3e-09	TRUE
INHBB	1	4	0.0201567	0.098801	-2	-2.29327	2.29327	0.107618	0.187772	0.0563839	FALSE
INHBC	0	4	0	0.159025	NA	NA	#VALUE!	0.011415	0.0264958	0.0079643	FALSE
INHBE	40	19	1.05969	0.616817	1.074	0.780731	0.780731	0.0460276	0.0918599	0.0276372	FALSE
INPP5A	236	259	5.18604	6.97439	-0.134165	-0.427435	0.427435	0.000988298	0.00275598	0.000829169	TRUE
INPP5E	122	117	2.33034	2.73859	0.0603726	-0.232897	0.232897	0.212695	0.315531	0.0949044	FALSE
INS	NA	NA	0	0	NA	NA	#VALUE!	NA	NA	NA	FALSE
INSL3	NA	NA	0	0	NA	NA	#VALUE!	NA	NA	NA	FALSE
INSL4	NA	NA	0	0	NA	NA	#VALUE!	NA	NA	NA	FALSE
INSL5	1	0	0.0899189	0	NA	NA	#VALUE!	0.274659	0.376164	0.109231	FALSE
INSL6	NA	NA	0	0	NA	NA	#VALUE!	NA	NA	NA	FALSE
INVS	195	202	3.16559	4.01841	-0.0508812	-0.344151	0.344151	0.0175493	0.0389827	0.0117284	FALSE
IPO9	1839	2152	10.4002	14.9137	-0.226757	-0.520026	0.520026	0	0	0	TRUE
PITPNM3	261	102	2.3564	1.12847	1.35548	1.06221	1.06221	4.27e-11	2.32e-10	6.98e-11	TRUE
IRS4	4	1	0.0665414	0.0203852	2	1.70673	1.70673	0.241954	0.350692	0.105066	FALSE
ITGA6	1644	1741	18.2684	23.7072	-0.0827059	-0.375976	0.375976	3.54e-14	2.31e-13	6.95e-14	TRUE
ALG5	339	133	18.0432	8.6746	1.34986	1.05659	1.05659	7.26e-14	4.66e-13	1.4e-13	TRUE
ANTXR2	1685	665	13.3399	6.45143	1.34132	1.04805	1.04805	0	0	0	TRUE
ITGB5	830	1294	15.8915	30.3602	-0.640654	-0.933924	0.933924	0	0	0	TRUE
NT5C3	276	109	8.32666	4.02969	1.34034	1.04707	1.04707	2.05e-11	1.13e-10	3.41e-11	TRUE
ITGBL1	57	65	1.47555	2.06194	-0.189478	-0.482748	0.482748	0.0648272	0.121513	0.0365585	FALSE
ITIH2	1	2	0.0202451	0.0496174	-1	-1.29327	1.29327	0.448668	0.547052	0.163626	FALSE
ITIH4	1	1	0.0196655	0.0240984	0	-0.29327	0.29327	0.885803	0.918575	0.273122	FALSE
GPD2	1378	546	14.4543	7.01816	1.3356	1.04233	1.04233	0	0	0	TRUE
ITLN1	NA	NA	0	0	NA	NA	#VALUE!	NA	NA	NA	FALSE
ITSN2	235	138	2.25171	1.62034	0.767992	0.474723	0.474723	0.00189752	0.00507317	0.00152632	FALSE
JPH3	3	5	0.0484698	0.0989927	-0.736966	-1.03024	1.03024	0.318668	0.413914	0.124431	FALSE
KAL1	3	0	0.0306755	0	NA	NA	#VALUE!	0.0584797	0.112204	0.0333062	FALSE
KCNE1	2	2	0.0312194	0.0382567	0	-0.29327	0.29327	0.839053	0.889854	0.266737	FALSE
KCNIP2	1	3	0.0233919	0.0859945	-1.58496	-1.87823	1.87823	0.22155	0.326464	0.0979353	FALSE
ASPH	3363	1343	18.0438	8.83	1.32429	1.03102	1.03102	0	0	0	TRUE
CYLD	967	387	7.09043	3.47728	1.32118	1.02791	1.02791	0	0	0	TRUE
KERA	NA	NA	0	0	NA	NA	#VALUE!	NA	NA	NA	FALSE
B3GALT5	77	31	1.73154	0.854254	1.31259	1.01932	1.01932	0.000533253	0.00154964	0.000466208	TRUE
KIAA0125	6	3	0.0402965	0.02469	1	0.70673	0.70673	0.47846	0.576049	0.173136	FALSE
KIAA0317	1165	934	13.8135	13.5709	0.318835	0.0255656	0.0255656	0.686507	0.762271	0.229338	FALSE
KIAA0319	15	6	0.135029	0.0661865	1.32193	1.02866	1.02866	0.123535	0.203474	0.0612076	FALSE
SEMA3F	995	401	18.2705	9.02306	1.31109	1.01782	1.01782	0	0	0	TRUE
KIAA1804	140	110	1.55597	1.49813	0.347923	0.0546535	0.0546535	0.766052	0.835997	0.25152	FALSE
BLCAP	829	335	21.0715	10.4345	1.30721	1.01394	1.01394	0	0	0	TRUE
LIFR	77	127	0.477868	0.965837	-0.721898	-1.01517	1.01517	6.88e-07	2.73e-06	8.2e-07	TRUE
KIR2DL2	NA	NA	0	0	NA	NA	#VALUE!	NA	NA	NA	FALSE
KIR2DL4	NA	NA	0	0	NA	NA	#VALUE!	NA	NA	NA	FALSE
KIR2DS2	NA	NA	0	0	NA	NA	#VALUE!	NA	NA	NA	FALSE
KIR2DS4	2	0	0.0825598	0	NA	NA	#VALUE!	0.122375	0.206035	0.0607218	FALSE
KIRREL2	3	1	0.0647128	0.0264333	1.58496	1.29169	1.29169	0.409177	0.509971	0.152529	FALSE
KISS1	63	0	5.69663	0	NA	NA	#VALUE!	0	0	0	TRUE
COL1A1	16144	26765	175.854	357.265	-0.72935	-1.02262	1.02262	0	0	0	TRUE
KLK1	1	0	0.0738693	0	NA	NA	#VALUE!	0.274659	0.376164	0.109231	FALSE
KLK10	4	0	0.0785901	0	NA	NA	#VALUE!	0.0289042	0.0606389	0.0181246	FALSE
KLK11	NA	NA	0	0	NA	NA	#VALUE!	NA	NA	NA	FALSE
KLK12	NA	NA	0	0	NA	NA	#VALUE!	NA	NA	NA	FALSE
KLK13	NA	NA	0	0	NA	NA	#VALUE!	NA	NA	NA	FALSE
KLK14	NA	NA	0	0	NA	NA	#VALUE!	NA	NA	NA	FALSE
KLK15	1	0	0.0493214	0	NA	NA	#VALUE!	0.274659	0.376164	0.109231	FALSE
KLK3	3	0	0.0874821	0	NA	NA	#VALUE!	0.0584797	0.112204	0.0333062	FALSE
KLK4	NA	NA	0	0	NA	NA	#VALUE!	NA	NA	NA	FALSE
KLK5	2	0	0.0826126	0	NA	NA	#VALUE!	0.122375	0.206035	0.0607218	FALSE
KLK6	1	2	0.0377334	0.092478	-1	-1.29327	1.29327	0.448668	0.547052	0.163626	FALSE
KLK7	1	2	0.0302397	0.0741124	-1	-1.29327	1.29327	0.448668	0.547052	0.163626	FALSE
KLK8	0	1	0	0.0689155	NA	NA	#VALUE!	0.205919	0.312565	0.0922457	FALSE
KLK9	2	0	0.0897938	0	NA	NA	#VALUE!	0.122375	0.206035	0.0607218	FALSE
KLRB1	NA	NA	0	0	NA	NA	#VALUE!	NA	NA	NA	FALSE
KLRD1	NA	NA	0	0	NA	NA	#VALUE!	NA	NA	NA	FALSE
KLRF1	0	1	0	0.063751	NA	NA	#VALUE!	0.205919	0.312565	0.0922457	FALSE
KMO	6	4	0.0735607	0.0600949	0.584963	0.291693	0.291693	0.752695	0.823955	0.247709	FALSE
MAN2C1	109	182	2.11201	4.3214	-0.73961	-1.03288	1.03288	1.65e-09	8.02e-09	2.41e-09	TRUE
KRTAP2-4	0	1	0	0.103554	NA	NA	#VALUE!	0.205919	0.312565	0.0922457	FALSE
LACE1	15	19	0.429457	0.6666	-0.341037	-0.634307	0.634307	0.200953	0.311719	0.0922457	FALSE
LACRT	1	0	0.12709	0	NA	NA	#VALUE!	0.274659	0.376164	0.109231	FALSE
LAD1	7	1	0.159187	0.0278672	2.80735	2.51409	2.51409	0.0475771	0.0945187	0.028391	FALSE
LALBA	1	1	0.0886838	0.108674	0	-0.29327	0.29327	0.885803	0.918575	0.273122	FALSE
CTSO	75	126	1.65091	3.39873	-0.748461	-1.04173	1.04173	4.37e-07	1.76e-06	5.31e-07	TRUE
LAMA2	32	14	0.213163	0.114281	1.19265	0.899375	0.899375	0.0441556	0.0885564	0.0266419	FALSE
LAMA3	13	4	0.0784322	0.0295729	1.70044	1.40717	1.40717	0.0666929	0.124663	0.0374995	FALSE
CGREF1	34	58	0.72065	1.50646	-0.770518	-1.06379	1.06379	0.000487895	0.00142758	0.000429472	TRUE
LAMA5	848	978	4.79156	6.77178	-0.20577	-0.49904	0.49904	1.54e-13	9.69e-13	2.92e-13	TRUE
LAMB1	5006	3449	55.285	46.6759	0.53748	0.24421	0.24421	1.53e-14	1.02e-13	3.06e-14	TRUE
LAMB2	925	861	10.2823	11.7283	0.10344	-0.18983	0.18983	0.00551353	0.0136042	0.00409299	FALSE
ZFHX2	62	106	0.435943	0.913329	-0.773724	-1.06699	1.06699	2.29e-06	8.64e-06	2.6e-06	TRUE
LAMC1	8616	6163	70.5114	61.8057	0.483385	0.190116	0.190116	2.33e-15	1.63e-14	4.89e-15	TRUE
GRN	765	1314	21.4272	45.1007	-0.780434	-1.0737	1.0737	0	0	0	TRUE
ANTXR1	1115	1926	10.1062	21.392	-0.788564	-1.08183	1.08183	0	0	0	TRUE
ERBB2	352	609	4.43256	9.3975	-0.790867	-1.08414	1.08414	0	0	0	TRUE
LAT	4	6	0.139971	0.257284	-0.584963	-0.878232	0.878232	0.339479	0.436668	0.131293	FALSE
PRDM11	37	65	0.210763	0.453721	-0.812914	-1.10618	1.10618	0.000137977	0.000431635	0.000129852	TRUE
LBP	1	1	0.0340875	0.0417714	0	-0.29327	0.29327	0.885803	0.918575	0.273122	FALSE
LCMT1	132	120	6.22055	6.92978	0.137504	-0.155766	0.155766	0.392515	0.493892	0.148593	FALSE
LCN1	NA	NA	0	0	NA	NA	#VALUE!	NA	NA	NA	FALSE
RGS12	170	300	1.56257	3.37905	-0.819428	-1.1127	1.1127	2.22e-16	1.63e-15	4.88e-16	TRUE
MMP13	30	53	0.71234	1.54214	-0.82103	-1.1143	1.1143	0.000535136	0.00155445	0.000467674	TRUE
LECT2	0	1	0	0.0734586	NA	NA	#VALUE!	0.205919	0.312565	0.0922457	FALSE
LENG8	245	381	3.98429	7.59264	-0.637009	-0.930279	0.930279	1.33e-15	9.42e-15	2.83e-15	TRUE
LEP	3	3	0.0565175	0.0692573	0	-0.29327	0.29327	0.803553	0.868301	0.260634	FALSE
LEPRE1	1095	838	22.7682	21.3521	0.385909	0.0926389	0.0926389	0.161238	0.254863	0.0766785	FALSE
LEPREL2	503	396	12.315	11.8807	0.345058	0.0517881	0.0517881	0.592862	0.684993	0.206088	FALSE
NFE2L3	389	689	6.76942	14.6928	-0.824734	-1.118	1.118	0	0	0	TRUE
LGALS7	1	0	0.130692	0	NA	NA	#VALUE!	0.274659	0.376164	0.109231	FALSE
LGI1	NA	NA	0	0	NA	NA	#VALUE!	NA	NA	NA	FALSE
LGI2	7	4	0.071294	0.0499227	0.807355	0.514085	0.514085	0.564341	0.655901	0.197245	FALSE
LGI3	6	0	0.118607	0	NA	NA	#VALUE!	0.00745485	0.0179561	0.00539075	FALSE
LGI4	1	0	0.0223552	0	NA	NA	#VALUE!	0.274659	0.376164	0.109231	FALSE
LHB	4	0	0.49378	0	NA	NA	#VALUE!	0.0289042	0.0606389	0.0181246	FALSE
LIF	450	666	7.31993	13.2755	-0.565597	-0.858867	0.858867	0	0	0	TRUE
MFGE8	1225	2238	39.7628	89.0192	-0.869428	-1.1627	1.1627	0	0	0	TRUE
LILRA1	2	2	0.0412667	0.0505688	0	-0.29327	0.29327	0.839053	0.889854	0.266737	FALSE
LILRA2	1	0	0.0367873	0	NA	NA	#VALUE!	0.274659	0.376164	0.109231	FALSE
LILRA3	3	0	0.120827	0	NA	NA	#VALUE!	0.0584797	0.112204	0.0333062	FALSE
LIPA	683	645	16.596	19.2055	0.0825864	-0.210683	0.210683	0.00788954	0.0189063	0.00568819	FALSE
LIPC	NA	NA	0	0	NA	NA	#VALUE!	NA	NA	NA	FALSE
SGSH	80	148	1.86595	4.23013	-0.887525	-1.1808	1.1808	1.33e-09	6.52e-09	1.96e-09	TRUE
LIPF	1	1	0.0423078	0.0518447	0	-0.29327	0.29327	0.885803	0.918575	0.273122	FALSE
LIPG	465	323	7.24975	6.171	0.525697	0.232427	0.232427	0.0254934	0.0547704	0.0164783	FALSE
LITAF	683	445	15.0703	12.0322	0.61808	0.32481	0.32481	0.00019819	0.000607547	0.000182788	TRUE
LMAN1L	3	0	0.11157	0	NA	NA	#VALUE!	0.0584797	0.112204	0.0333062	FALSE
LNPEP	943	1073	12.6969	17.7039	-0.18632	-0.47959	0.47959	8.86e-14	5.66e-13	1.7e-13	TRUE
NRP1	3544	6569	38.689	87.8772	-0.890295	-1.18357	1.18357	0	0	0	TRUE
LOXL1	1116	682	30.5171	22.8532	0.710493	0.417224	0.417224	1.86e-09	8.97e-09	2.7e-09	TRUE
FUT11	136	253	4.2727	9.74018	-0.895531	-1.1888	1.1888	1.55e-15	1.09e-14	3.29e-15	TRUE
CSAD	29	54	0.618735	1.41183	-0.896907	-1.19018	1.19018	0.000227845	0.000693307	0.00020859	TRUE
LOXL4	181	81	3.19543	1.75234	1.16	0.866726	0.866726	3.49e-06	1.29e-05	3.89e-06	TRUE
LPA	6	2	0.0596965	0.0243843	1.58496	1.29169	1.29169	0.243126	0.350194	0.105218	FALSE
LPAL2	2	0	0.0516081	0	NA	NA	#VALUE!	0.122375	0.206035	0.0607218	FALSE
LPL	3	1	0.0516908	0.0211142	1.58496	1.29169	1.29169	0.409177	0.509971	0.152529	FALSE
LPO	2	2	0.0433446	0.0531151	0	-0.29327	0.29327	0.839053	0.889854	0.266737	FALSE
LRG1	1	0	0.0362707	0	NA	NA	#VALUE!	0.274659	0.376164	0.109231	FALSE
LRP1	3460	2970	15.0043	15.7826	0.220309	-0.0729607	0.0729607	0.0433485	0.0871669	0.0262252	FALSE
LRP2	9	6	0.0369276	0.0301678	0.584963	0.291693	0.291693	0.699569	0.775135	0.233126	FALSE
LRP6	671	954	4.29643	7.48544	-0.507676	-0.800946	0.800946	0	0	0	TRUE
LRP8	671	305	5.56968	3.10235	1.1375	0.844234	0.844234	0	0	0	TRUE
LRPAP1	751	640	4.60193	4.80577	0.230741	-0.0625288	0.0625288	0.420724	0.518736	0.156068	FALSE
IGSF3	253	474	2.25205	5.17034	-0.90575	-1.19902	1.19902	0	0	0	TRUE
LRRC25	1	0	0.0268672	0	NA	NA	#VALUE!	0.274659	0.376164	0.109231	FALSE
LRRFIP1	1560	1600	12.9572	16.2851	-0.0365259	-0.329796	0.329796	1.36e-10	7.15e-10	2.15e-10	TRUE
LRRN1	6	3	0.101326	0.0620834	1	0.70673	0.70673	0.47846	0.576049	0.173136	FALSE
LRRN3	591	810	10.2377	17.1943	-0.454764	-0.748034	0.748034	0	0	0	TRUE
LRRTM4	6	14	0.0804341	0.229985	-1.22239	-1.51566	1.51566	0.0235998	0.0511422	0.0153851	FALSE
LST1	1	1	0.0722168	0.0884955	0	-0.29327	0.29327	0.885803	0.918575	0.273122	FALSE
LTA	3	0	0.120676	0	NA	NA	#VALUE!	0.0584797	0.112204	0.0333062	FALSE
TRIP11	145	272	1.15745	2.66064	-0.907554	-1.20082	1.20082	1.11e-16	8.27e-16	2.46e-16	TRUE
LTBP2	1405	756	10.6043	6.99215	0.894112	0.600842	0.600842	0	0	0	TRUE
ADCK4	97	183	2.50801	5.79817	-0.915787	-1.20906	1.20906	6.36e-12	3.63e-11	1.09e-11	TRUE
LTBP1	71	134	0.722099	1.67004	-0.916342	-1.20961	1.20961	4.05e-09	1.91e-08	5.76e-09	TRUE
LTF	NA	NA	0	0	NA	NA	#VALUE!	NA	NA	NA	FALSE
TGFB1	860	1637	25.2378	58.8687	-0.928646	-1.22192	1.22192	0	0	0	TRUE
RECK	114	217	1.66819	3.89119	-0.928661	-1.22193	1.22193	4.49e-14	2.91e-13	8.77e-14	TRUE
LY6G5B	35	24	2.91946	2.45318	0.544321	0.251051	0.251051	0.509407	0.605023	0.182007	FALSE
LY6G5C	11	9	0.978209	0.980764	0.289507	-0.00376323	0.00376323	0.99537	0.996158	0.299647	FALSE
LY6G6C	NA	NA	0	0	NA	NA	#VALUE!	NA	NA	NA	FALSE
LY6G6D	NA	NA	0	0	NA	NA	#VALUE!	NA	NA	NA	FALSE
LY6G6E	1	0	0.0815174	0	NA	NA	#VALUE!	0.274659	0.376164	0.109231	FALSE
LY6H	1	0	0.055801	0	NA	NA	#VALUE!	0.274659	0.376164	0.109231	FALSE
LY75	0	1	0	0.0114163	NA	NA	#VALUE!	0.205919	0.312565	0.0922457	FALSE
LY86	NA	NA	0	0	NA	NA	#VALUE!	NA	NA	NA	FALSE
LY96	20	8	2.09957	1.02914	1.32193	1.02866	1.02866	0.0753452	0.137692	0.0414264	FALSE
LYG2	NA	NA	0	0	NA	NA	#VALUE!	NA	NA	NA	FALSE
GSN	566	1091	11.07	26.148	-0.946777	-1.24005	1.24005	0	0	0	TRUE
LYPLA2	456	322	18.1282	15.6866	0.501973	0.208703	0.208703	0.046066	0.0919183	0.0276547	FALSE
LYZ	NA	NA	0	0	NA	NA	#VALUE!	NA	NA	NA	FALSE
MADCAM1	2	1	0.0840101	0.0514736	1	0.70673	0.70673	0.682381	0.765613	0.228198	FALSE
MAF	23	21	0.215894	0.241555	0.131245	-0.162025	0.162025	0.710129	0.785115	0.236205	FALSE
MAGEA10	5	2	0.117685	0.057685	1.32193	1.02866	1.02866	0.373907	0.473127	0.142079	FALSE
MAGEB6	1	0	0.0331256	0	NA	NA	#VALUE!	0.274659	0.376164	0.109231	FALSE
MAGEC1	6	3	0.0896484	0.0549282	1	0.70673	0.70673	0.47846	0.576049	0.173136	FALSE
MAGEL2	10	0	0.150214	0	NA	NA	#VALUE!	0.0005514	0.00159802	0.000480507	TRUE
MAML1	864	1027	9.74688	14.1973	-0.249333	-0.542603	0.542603	3.33e-16	2.43e-15	7.27e-16	TRUE
MAN2B1	506	463	10.1328	11.3617	0.128125	-0.165145	0.165145	0.0754196	0.137816	0.0414636	FALSE
HDAC4	168	325	1.20838	2.86457	-0.951978	-1.24525	1.24525	0	0	0	TRUE
MANBA	191	207	3.72434	4.94618	-0.116058	-0.409328	0.409328	0.00467676	0.0117284	0.00352567	FALSE
MANEA	136	141	1.90217	2.41664	-0.0520885	-0.345358	0.345358	0.046502	0.0926968	0.0278889	FALSE
MAP3K10	53	71	0.99586	1.6348	-0.421827	-0.715097	0.715097	0.00596787	0.0146236	0.00439967	FALSE
MAPKAPK3	1160	800	23.7525	20.0736	0.536053	0.242783	0.242783	0.000234522	0.000712338	0.000214315	TRUE
MARS	1437	1119	31.8269	30.3704	0.36085	0.0675802	0.0675802	0.239592	0.348982	0.104995	FALSE
MASP1	8	1	0.0516804	0.00791624	3	2.70673	2.70673	0.0273666	0.0583699	0.0175437	FALSE
MASP2	12	21	0.296722	0.636313	-0.807355	-1.10062	1.10062	0.0309496	0.0640891	0.01928	FALSE
MAST2	589	839	6.6272	11.568	-0.510403	-0.803673	0.803673	0	0	0	TRUE
MATN1	1	1	0.0168569	0.0206566	0	-0.29327	0.29327	0.885803	0.918575	0.273122	FALSE
MATN2	79	34	1.24157	0.654797	1.21632	0.923048	0.923048	0.00123003	0.00337836	0.00101642	FALSE
MATN3	65	33	1.62467	1.01076	0.977974	0.684704	0.684704	0.0232625	0.0504383	0.015175	FALSE
MATN4	2	0	0.0573118	0	NA	NA	#VALUE!	0.122375	0.206035	0.0607218	FALSE
MAZ	2052	2531	47.6721	72.0547	-0.302677	-0.595947	0.595947	0	0	0	TRUE
MBL2	1	2	0.0180896	0.0443345	-1	-1.29327	1.29327	0.448668	0.547052	0.163626	FALSE
MBTPS1	2238	2132	33.2465	38.8111	0.0700026	-0.223267	0.223267	3.26e-07	1.33e-06	4e-07	TRUE
MCFD2	1753	1040	24.1007	17.5212	0.753242	0.459973	0.459973	2.22e-16	1.63e-15	4.88e-16	TRUE
MCL1	2623	3376	41.4555	65.3836	-0.364097	-0.657367	0.657367	0	0	0	TRUE
CREB3L4	47	92	1.5569	3.73452	-0.968973	-1.26224	1.26224	4.62e-07	1.86e-06	5.59e-07	TRUE
MDGA1	151	112	1.09451	0.994821	0.43105	0.13778	0.13778	0.442787	0.54342	0.163494	FALSE
MDK	756	1024	29.001	48.1365	-0.437758	-0.731027	0.731027	0	0	0	TRUE
MDM4	417	544	2.67165	4.27097	-0.383559	-0.676829	0.676829	4.17e-13	2.56e-12	7.71e-13	TRUE
MDN1	2435	2242	9.03494	10.194	0.119135	-0.174134	0.174134	3.8e-05	0.00012612	3.79e-05	TRUE
MEGF10	1	1	0.00840101	0.0102947	0	-0.29327	0.29327	0.885803	0.918575	0.273122	FALSE
MEPE	NA	NA	0	0	NA	NA	#VALUE!	NA	NA	NA	FALSE
MERTK	8	4	0.142442	0.0872752	1	0.70673	0.70673	0.413111	0.511047	0.153656	FALSE
MESDC1	192	160	4.06288	4.14893	0.263034	-0.0302354	0.0302354	0.844828	0.892211	0.268421	FALSE
MESDC2	840	617	12.7815	11.5046	0.445119	0.151849	0.151849	0.046588	0.0928318	0.0279295	FALSE
MFAP1	422	450	13.2065	17.2573	-0.092682	-0.385952	0.385952	7.89e-05	0.000253631	7.63e-05	TRUE
MFAP2	216	199	11.8785	13.4105	0.118263	-0.175007	0.175007	0.217517	0.32193	0.0968566	FALSE
MFAP3	667	666	8.05513	9.85607	0.00216458	-0.291105	0.291105	0.00023297	0.000708049	0.000213025	TRUE
MFAP4	127	105	4.18121	4.23614	0.274439	-0.0188307	0.0188307	0.921189	0.93633	0.281672	FALSE
LTBP3	409	802	5.61586	13.4943	-0.971501	-1.26477	1.26477	0	0	0	TRUE
KIF5A	58	114	0.960889	2.31437	-0.974909	-1.26818	1.26818	1.77e-08	8e-08	2.41e-08	TRUE
MFNG	4	2	0.120902	0.0740777	1	0.70673	0.70673	0.562779	0.656367	0.196925	FALSE
MFRP	NA	NA	0	0	NA	NA	#VALUE!	NA	NA	NA	FALSE
MGAT1	799	622	13.0993	12.4961	0.361281	0.0680111	0.0680111	0.377542	0.476327	0.143309	FALSE
MGAT2	1089	539	25.9343	15.7296	1.01465	0.721377	0.721377	0	0	0	TRUE
MGAT4B	1491	1365	28.5728	32.0546	0.127379	-0.165891	0.165891	0.00216867	0.00572995	0.00172392	FALSE
ACSL1	139	275	2.3585	5.7179	-0.984347	-1.27762	1.27762	0	0	0	TRUE
MIA	0	1	0	0.118082	NA	NA	#VALUE!	0.205919	0.312565	0.0922457	FALSE
MIF	NA	NA	0	0	NA	NA	#VALUE!	NA	NA	NA	FALSE
MINPP1	865	436	16.9076	10.4433	0.988372	0.695102	0.695102	0	0	0	TRUE
MKKS	555	319	11.1904	7.88184	0.798931	0.505661	0.505661	4.28e-07	1.73e-06	5.21e-07	TRUE
MLLT6	884	1343	7.60968	14.1668	-0.603341	-0.896611	0.896611	0	0	0	TRUE
MLN	NA	NA	0	0	NA	NA	#VALUE!	NA	NA	NA	FALSE
PBXIP1	325	646	6.56526	15.9913	-0.991094	-1.28436	1.28436	0	0	0	TRUE
HPSE	32	64	0.437707	1.07274	-1	-1.29327	1.29327	1.82e-05	6.25e-05	1.88e-05	TRUE
MMP12	17	3	0.585048	0.126516	2.5025	2.20923	2.20923	0.00424045	0.010712	0.00322222	FALSE
TIMP2	5204	10434	91.9233	225.851	-1.0036	-1.29687	1.29687	0	0	0	TRUE
CTSC	1926	3864	16.3119	40.1023	-1.00449	-1.29776	1.29776	0	0	0	TRUE
FAM20C	231	468	5.36467	13.3186	-1.01862	-1.31189	1.31189	0	0	0	TRUE
MMP2	5330	6076	89.5431	125.085	-0.188986	-0.482256	0.482256	0	0	0	TRUE
MMP20	1	0	0.033007	0	NA	NA	#VALUE!	0.274659	0.376164	0.109231	FALSE
MMP21	0	1	0	0.0413349	NA	NA	#VALUE!	0.205919	0.312565	0.0922457	FALSE
MMP23B	1	0	0.0520659	0	NA	NA	#VALUE!	0.274659	0.376164	0.109231	FALSE
MMP25	4	1	0.0727252	0.0222796	2	1.70673	1.70673	0.241954	0.350692	0.105066	FALSE
MMP26	NA	NA	0	0	NA	NA	#VALUE!	NA	NA	NA	FALSE
MMP28	24	6	0.544251	0.166733	2	1.70673	1.70673	0.00415444	0.0105216	0.00316517	FALSE
DBP	22	45	0.864491	2.16687	-1.03242	-1.32569	1.32569	0.000248321	0.000751992	0.000226246	TRUE
MMP7	3	4	0.173088	0.282806	-0.415037	-0.708307	0.708307	0.517528	0.612744	0.184163	FALSE
MMP8	2	0	0.0422525	0	NA	NA	#VALUE!	0.122375	0.206035	0.0607218	FALSE
FZD4	77	164	0.672337	1.75478	-1.09077	-1.38404	1.38404	4.77e-13	2.92e-12	8.78e-13	TRUE
MMRN1	5	1	0.0649646	0.0159217	2.32193	2.02866	2.02866	0.141664	0.2294	0.0687673	FALSE
PECR	23	49	0.79238	2.06864	-1.09115	-1.38442	1.38442	7.69e-05	0.00024739	7.44e-05	TRUE
MPI	256	359	9.33248	16.0374	-0.48784	-0.78111	0.78111	2.4e-11	1.32e-10	3.97e-11	TRUE
MPL	2	3	0.0354248	0.0651152	-0.584963	-0.878232	0.878232	0.499406	0.596104	0.178976	FALSE
MPO	2	0	0.0401628	0	NA	NA	#VALUE!	0.122375	0.206035	0.0607218	FALSE
APOBEC3B	51	110	2.14087	5.65842	-1.10893	-1.4022	1.4022	2.2e-09	1.06e-08	3.18e-09	TRUE
MRPL2	161	125	8.08277	7.69002	0.365133	0.0718627	0.0718627	0.675757	0.766323	0.228198	FALSE
MRPL32	623	296	45.0919	26.2534	1.07363	0.780365	0.780365	3.55e-15	2.46e-14	7.39e-15	TRUE
MRPL34	247	159	16.4739	12.9951	0.635484	0.342214	0.342214	0.0187511	0.0414567	0.0124727	FALSE
MRPL43	474	383	10.4659	10.3629	0.307543	0.0142728	0.0142728	0.885488	0.929329	0.273122	FALSE
MRPL46	144	99	9.2969	7.83238	0.540568	0.247299	0.247299	0.187127	0.292538	0.0880135	FALSE
MRPS21	927	437	63.7367	36.8192	1.08494	0.791666	0.791666	0	0	0	TRUE
MRPS22	183	93	10.5301	6.55766	0.976541	0.683271	0.683271	0.000144494	0.00045049	0.000135525	TRUE
MRPS30	504	368	19.4612	17.4129	0.453718	0.160448	0.160448	0.103896	0.182133	0.0547968	FALSE
MRPS35	822	555	27.9756	23.1464	0.566651	0.273381	0.273381	0.000524661	0.00152621	0.000459179	TRUE
MRPS5	536	346	20.8339	16.4803	0.631461	0.338191	0.338191	0.000616594	0.00177223	0.000533196	TRUE
HFE	50	108	1.45279	3.84537	-1.11103	-1.4043	1.4043	2.95e-09	1.41e-08	4.23e-09	TRUE
MSMB	1	0	0.130428	0	NA	NA	#VALUE!	0.274659	0.376164	0.109231	FALSE
MST1	4	6	0.110788	0.203642	-0.584963	-0.878232	0.878232	0.339479	0.436668	0.131293	FALSE
SREBF1	754	1634	9.73397	25.8496	-1.11577	-1.40904	1.40904	0	0	0	TRUE
MTRR	534	258	10.4536	6.1891	1.04947	0.756199	0.756199	1.32e-12	7.89e-12	2.37e-12	TRUE
MUC1	91	40	3.19648	1.72176	1.18587	0.892597	0.892597	0.000745035	0.00211375	0.000635948	TRUE
MUC15	NA	NA	0	0	NA	NA	#VALUE!	NA	NA	NA	FALSE
MUC2	23	0	0.172205	0	NA	NA	#VALUE!	1.61e-07	6.76e-07	2.03e-07	TRUE
MUC20	5	4	0.0485646	0.0476094	0.321928	0.0286582	0.0286582	0.976368	0.981293	0.294919	FALSE
EFEMP2	246	535	7.67998	20.4674	-1.12088	-1.41415	1.41415	0	0	0	TRUE
MUC5B	16	7	0.0576573	0.0309112	1.19265	0.899375	0.899375	0.154698	0.246724	0.0742241	FALSE
MUC7	2	0	0.0465478	0	NA	NA	#VALUE!	0.122375	0.206035	0.0607218	FALSE
MYCT1	4	2	0.084866	0.051998	1	0.70673	0.70673	0.562779	0.656367	0.196925	FALSE
MYEOV	8	1	0.225839	0.0345933	3	2.70673	2.70673	0.0273666	0.0583699	0.0175437	FALSE
MYH1	3	0	0.0321736	0	NA	NA	#VALUE!	0.0584797	0.112204	0.0333062	FALSE
MYLK	1706	2640	13.4599	25.5241	-0.62992	-0.92319	0.92319	0	0	0	TRUE
MYO3B	7	2	0.0710027	0.0248594	1.80735	1.51409	1.51409	0.155407	0.247357	0.0742947	FALSE
MYOC	1	0	0.0315706	0	NA	NA	#VALUE!	0.274659	0.376164	0.109231	FALSE
NAALAD2	5	1	0.101004	0.0247544	2.32193	2.02866	2.02866	0.141664	0.2294	0.0687673	FALSE
NAALADL1	2	0	0.0480549	0	NA	NA	#VALUE!	0.122375	0.206035	0.0607218	FALSE
NAGA	300	312	5.19821	6.62476	-0.0565835	-0.349853	0.349853	0.00272036	0.00710681	0.00213817	FALSE
NAGLU	159	256	3.68991	7.28017	-0.687117	-0.980387	0.980387	7.54e-12	4.28e-11	1.29e-11	TRUE
NAGPA	115	124	3.36107	4.44104	-0.108706	-0.401976	0.401976	0.0313576	0.0648873	0.0195221	FALSE
NAGS	25	6	0.778979	0.229097	2.05889	1.76562	1.76562	0.00274416	0.00716297	0.00215493	FALSE
NARFL	87	130	2.68621	4.91867	-0.579424	-0.872694	0.872694	9.77e-06	3.45e-05	1.04e-05	TRUE
NBL1	3	1	0.0676512	0.0276336	1.58496	1.29169	1.29169	0.409177	0.509971	0.152529	FALSE
NCDN	394	489	6.86568	10.4419	-0.311639	-0.604909	0.604909	5.05e-10	2.55e-09	7.66e-10	TRUE
NCKIPSD	250	275	5.44917	7.34524	-0.137504	-0.430773	0.430773	0.000629329	0.00180626	0.000543435	TRUE
NCOR1	1864	2138	11.874	16.6895	-0.19786	-0.49113	0.49113	0	0	0	TRUE
NCR1	2	0	0.111989	0	NA	NA	#VALUE!	0.122375	0.206035	0.0607218	FALSE
NCR2	NA	NA	0	0	NA	NA	#VALUE!	NA	NA	NA	FALSE
NCR3	NA	NA	0	0	NA	NA	#VALUE!	NA	NA	NA	FALSE
NDFIP1	1032	998	18.5231	21.9507	0.0483312	-0.244939	0.244939	0.000133401	0.00041787	0.000125721	TRUE
IL11RA	20	44	0.707914	1.90847	-1.1375	-1.43077	1.43077	0.000121936	0.000383322	0.000115327	TRUE
NDUFS8	192	152	15.4177	14.9571	0.337035	0.0437651	0.0437651	0.779806	0.847167	0.254879	FALSE
NEB	13	8	0.0319042	0.024059	0.70044	0.40717	0.40717	0.525975	0.619391	0.186307	FALSE
NELL1	3	0	0.0596505	0	NA	NA	#VALUE!	0.0584797	0.112204	0.0333062	FALSE
NELL2	12	0	0.182981	0	NA	NA	#VALUE!	0.000154223	0.000479344	0.000144139	TRUE
CCNL1	87	192	2.14058	5.7889	-1.14202	-1.43529	1.43529	8.88e-16	6.33e-15	1.9e-15	TRUE
NEU3	259	412	6.08497	11.8615	-0.669692	-0.962962	0.962962	0	0	0	TRUE
CYR61	2022	4477	56.9315	154.469	-1.14675	-1.44002	1.44002	0	0	0	TRUE
NFKB1	946	792	14.9511	15.3388	0.25634	-0.0369301	0.0369301	0.595228	0.687375	0.206805	FALSE
NFS1	335	182	8.62712	5.74349	0.880223	0.586953	0.586953	7e-06	2.5e-05	7.52e-06	TRUE
NGFRAP1	911	1273	47.2037	80.8293	-0.482709	-0.775979	0.775979	0	0	0	TRUE
NGLY1	361	150	8.14923	4.14938	1.26704	0.973766	0.973766	5.1e-13	3.11e-12	9.37e-13	TRUE
MFI2	40	89	0.536785	1.46357	-1.15381	-1.44708	1.44708	3.55e-08	1.57e-07	4.71e-08	TRUE
NIN	657	546	3.87831	3.9496	0.266992	-0.0262774	0.0262774	0.753191	0.82374	0.247832	FALSE
NKX6-2	0	1	0	0.0776398	NA	NA	#VALUE!	0.205919	0.312565	0.0922457	FALSE
SEPN1	1205	2686	17.9587	49.0542	-1.15643	-1.4497	1.4497	0	0	0	TRUE
NME1	1283	763	80.3422	58.5497	0.749766	0.456496	0.456496	2.54e-12	1.48e-11	4.47e-12	TRUE
NME6	66	50	3.64506	3.38387	0.400538	0.107268	0.107268	0.691214	0.766782	0.230695	FALSE
NMU	1	1	0.0791198	0.0969546	0	-0.29327	0.29327	0.885803	0.918575	0.273122	FALSE
NODAL	3	0	0.0928501	0	NA	NA	#VALUE!	0.0584797	0.112204	0.0333062	FALSE
NOG	171	139	5.83513	5.81236	0.298911	0.00564159	0.00564159	0.972683	0.979122	0.294581	FALSE
GTF2IRD2	23	52	0.41817	1.15854	-1.17688	-1.47015	1.47015	2.01e-05	6.87e-05	2.07e-05	TRUE
NOTCH1	849	592	5.89704	5.03884	0.520167	0.226898	0.226898	0.00318252	0.00821862	0.00247267	FALSE
NOTCH2	2710	3405	14.796	22.7811	-0.329362	-0.622632	0.622632	0	0	0	TRUE
MMP1	22	50	0.691172	1.92494	-1.18442	-1.47769	1.47769	2.7e-05	9.09e-05	2.73e-05	TRUE
NOTCH4	8	7	0.0765744	0.0821059	0.192645	-0.100625	0.100625	0.892891	0.913928	0.27489	FALSE
CDYL2	22	51	0.635507	1.80531	-1.21299	-1.50626	1.50626	1.71e-05	5.86e-05	1.76e-05	TRUE
NPC2	907	797	65.2815	70.295	0.186523	-0.106747	0.106747	0.12786	0.210084	0.0632045	FALSE
NPFF	3	2	0.327171	0.26728	0.584963	0.291693	0.291693	0.82369	0.881559	0.264395	FALSE
NPM1	6593	4770	239.132	212.01	0.466946	0.173676	0.173676	2.13e-10	1.11e-09	3.33e-10	TRUE
NPM3	424	232	31.2134	20.9289	0.869939	0.57667	0.57667	6.49e-07	2.57e-06	7.74e-07	TRUE
NPPA	1	0	0.0755993	0	NA	NA	#VALUE!	0.274659	0.376164	0.109231	FALSE
NPPB	6	4	0.554972	0.453381	0.584963	0.291693	0.291693	0.752695	0.823955	0.247709	FALSE
NPPC	NA	NA	0	0	NA	NA	#VALUE!	NA	NA	NA	FALSE
NPR1	8	6	0.123416	0.113426	0.415037	0.121768	0.121768	0.875579	0.92029	0.273122	FALSE
NPR2	183	183	3.44455	4.221	0	-0.29327	0.29327	0.0520392	0.102323	0.030785	FALSE
COL15A1	32	75	0.391803	1.12528	-1.22882	-1.52209	1.52209	1.47e-07	6.2e-07	1.86e-07	TRUE
NPTX1	26	22	0.308738	0.320127	0.241008	-0.0522618	0.0522618	0.900536	0.920449	0.276908	FALSE
CTSF	41	97	1.31432	3.8104	-1.24236	-1.53563	1.53563	1.78e-09	8.63e-09	2.6e-09	TRUE
CTSB	1518	3715	24.5688	73.6806	-1.29119	-1.58446	1.58446	0	0	0	TRUE
GFRA1	703	1753	4.73027	14.4542	-1.31823	-1.6115	1.6115	0	0	0	TRUE
PRICKLE2	472	1200	3.66176	11.4081	-1.34618	-1.63945	1.63945	0	0	0	TRUE
PTPRS	1261	3231	11.081	34.7925	-1.35741	-1.65068	1.65068	0	0	0	TRUE
NRP2	3611	2857	30.2024	29.2825	0.337897	0.0446275	0.0446275	0.21641	0.320502	0.0964213	FALSE
NRTN	1	2	0.0584799	0.143324	-1	-1.29327	1.29327	0.448668	0.547052	0.163626	FALSE
CTF1	16	41	0.620786	1.94935	-1.35755	-1.65082	1.65082	3.71e-05	0.000123134	3.7e-05	TRUE
FUK	46	118	0.760134	2.38945	-1.35908	-1.65235	1.65235	2.51e-12	1.47e-11	4.42e-12	TRUE
TCN2	77	199	2.39926	7.59839	-1.36984	-1.66311	1.66311	0	0	0	TRUE
NTF3	4	10	0.184858	0.56632	-1.32193	-1.6152	1.6152	0.044947	0.0899162	0.0270443	FALSE
COL5A1	2105	5649	16.106	52.9652	-1.42418	-1.71745	1.71745	0	0	0	TRUE
WNT5B	54	145	1.50858	4.96394	-1.42502	-1.71829	1.71829	1.44e-15	1.02e-14	3.06e-15	TRUE
ERBB4	13	35	0.0703936	0.232242	-1.42884	-1.72211	1.72211	8.53e-05	0.000273033	8.21e-05	TRUE
NTNG2	11	1	0.229757	0.0255953	3.45943	3.16616	3.16616	0.00510339	0.0126882	0.00381552	FALSE
NTS	1	0	0.052108	0	NA	NA	#VALUE!	0.274659	0.376164	0.109231	FALSE
NUCB1	1011	1380	25.309	42.3337	-0.448885	-0.742155	0.742155	0	0	0	TRUE
C5orf4	49	133	1.05556	3.51094	-1.44057	-1.73384	1.73384	1.4e-14	9.31e-14	2.8e-14	TRUE
NUDT12	53	44	0.981013	0.99801	0.268489	-0.024781	0.024781	0.932899	0.94512	0.284343	FALSE
NUDT14	67	64	4.9892	5.84009	0.0660892	-0.227181	0.227181	0.368163	0.467423	0.140626	FALSE
NUDT9	284	163	6.5112	4.57945	0.801019	0.507749	0.507749	0.000283073	0.000853525	0.000256793	TRUE
NUP107	851	529	17.5871	13.3969	0.685891	0.392622	0.392622	7.03e-07	2.78e-06	8.37e-07	TRUE
NUP155	1040	751	15.0043	13.2772	0.469699	0.176429	0.176429	0.0104244	0.0243939	0.00733919	FALSE
NUP214	1019	1116	9.96644	13.3756	-0.131183	-0.424453	0.424453	1.1e-11	6.17e-11	1.86e-11	TRUE
NXPH1	1	1	0.0221026	0.0270849	0	-0.29327	0.29327	0.885803	0.918575	0.273122	FALSE
NXPH2	2	1	0.0504389	0.0309043	1	0.70673	0.70673	0.682381	0.765613	0.228198	FALSE
NXPH3	11	12	0.127914	0.170998	-0.125531	-0.418801	0.418801	0.486631	0.583715	0.175581	FALSE
NXPH4	37	19	1.32416	0.83325	0.961526	0.668256	0.668256	0.0937837	0.166961	0.0502299	FALSE
NYX	2	0	0.0491151	0	NA	NA	#VALUE!	0.122375	0.206035	0.0607218	FALSE
OBP2A	NA	NA	0	0	NA	NA	#VALUE!	NA	NA	NA	FALSE
OBP2B	NA	NA	0	0	NA	NA	#VALUE!	NA	NA	NA	FALSE
OGN	2	4	0.0421009	0.103182	-1	-1.29327	1.29327	0.283962	0.37367	0.112248	FALSE
IL17D	11	30	0.381612	1.27536	-1.44746	-1.74073	1.74073	0.000246864	0.000748082	0.000225053	TRUE
EDN1	276	769	8.48526	28.9711	-1.47832	-1.77159	1.77159	0	0	0	TRUE
OLFM3	5	1	0.0932435	0.0228524	2.32193	2.02866	2.02866	0.141664	0.2294	0.0687673	FALSE
OLR1	5	1	0.128302	0.0314447	2.32193	2.02866	2.02866	0.141664	0.2294	0.0687673	FALSE
OMD	2	2	0.050796	0.0622462	0	-0.29327	0.29327	0.839053	0.889854	0.266737	FALSE
OMG	2	4	0.0681391	0.166997	-1	-1.29327	1.29327	0.283962	0.37367	0.112248	FALSE
OPTC	NA	NA	0	0	NA	NA	#VALUE!	NA	NA	NA	FALSE
ORM1	NA	NA	0	0	NA	NA	#VALUE!	NA	NA	NA	FALSE
ORM2	NA	NA	0	0	NA	NA	#VALUE!	NA	NA	NA	FALSE
OSCAR	5	3	0.16674	0.122595	0.736966	0.443696	0.443696	0.670269	0.761701	0.228198	FALSE
OSM	NA	NA	0	0	NA	NA	#VALUE!	NA	NA	NA	FALSE
OSMR	2916	1666	30.6267	21.4422	0.807602	0.514332	0.514332	0	0	0	TRUE
OTOA	13	11	0.220347	0.228476	0.241008	-0.0522618	0.0522618	0.929577	0.942959	0.283519	FALSE
OTOR	1	0	0.0437114	0	NA	NA	#VALUE!	0.274659	0.376164	0.109231	FALSE
OTOS	1	1	0.114067	0.139779	0	-0.29327	0.29327	0.885803	0.918575	0.273122	FALSE
OVGP1	6	5	0.172779	0.176438	0.263034	-0.0302354	0.0302354	0.972399	0.9793	0.294524	FALSE
OXT	NA	NA	0	0	NA	NA	#VALUE!	NA	NA	NA	FALSE
P4HA1	1852	987	39.7237	25.9423	0.907962	0.614692	0.614692	0	0	0	TRUE
P4HA2	665	580	15.8719	16.9636	0.197301	-0.0959684	0.0959684	0.242066	0.349216	0.105066	FALSE
P4HB	7038	5729	176.255	175.814	0.296882	0.00361233	0.00361233	0.888092	0.909915	0.273722	FALSE
PABPN1	42	62	0.874144	1.58128	-0.561879	-0.855149	0.855149	0.0026875	0.00702279	0.00211289	FALSE
PAEP	NA	NA	0	0	NA	NA	#VALUE!	NA	NA	NA	FALSE
PAK4	284	301	5.98419	7.77206	-0.0838726	-0.377142	0.377142	0.00158004	0.00427524	0.00128626	FALSE
PAM	4139	2860	50.0696	42.3962	0.533267	0.239997	0.239997	6.32e-12	3.6e-11	1.08e-11	TRUE
PANK1	213	113	1.91768	1.24669	0.914531	0.621261	0.621261	0.000163581	0.000506679	0.00015244	TRUE
GALC	73	209	1.1313	3.96904	-1.51753	-1.8108	1.8108	0	0	0	TRUE
PBOV1	1	0	0.0258144	0	NA	NA	#VALUE!	0.274659	0.376164	0.109231	FALSE
HTRA3	15	43	0.380671	1.33724	-1.51937	-1.81264	1.81264	6.32e-06	2.28e-05	6.85e-06	TRUE
SCARF2	60	172	1.10393	3.87796	-1.51937	-1.81264	1.81264	0	0	0	TRUE
LIPE	10	29	0.169632	0.60282	-1.53605	-1.82932	1.82932	0.000190045	0.000584885	0.00017597	TRUE
PCDH11X	6	3	0.0333107	0.0204097	1	0.70673	0.70673	0.47846	0.576049	0.173136	FALSE
PCDH11Y	17	8	0.102728	0.0592399	1.08746	0.794193	0.794193	0.186861	0.292212	0.0879155	FALSE
PCDH20	3	7	0.0405454	0.115931	-1.22239	-1.51566	1.51566	0.109467	0.19025	0.0571836	FALSE
PCDHA1	2	1	0.0237534	0.0145539	1	0.70673	0.70673	0.682381	0.765613	0.228198	FALSE
PCDHA10	1	1	0.0119537	0.0146482	0	-0.29327	0.29327	0.885803	0.918575	0.273122	FALSE
PCDHA13	2	1	0.0243952	0.0149471	1	0.70673	0.70673	0.682381	0.765613	0.228198	FALSE
PCDHA2	1	0	0.0117706	0	NA	NA	#VALUE!	0.274659	0.376164	0.109231	FALSE
PCDHA3	3	0	0.0362639	0	NA	NA	#VALUE!	0.0584797	0.112204	0.0333062	FALSE
PCDHA6	NA	NA	0	0	NA	NA	#VALUE!	NA	NA	NA	FALSE
PCOLCE	568	408	22.6365	19.9252	0.477322	0.184052	0.184052	0.0486044	0.0961861	0.0289388	FALSE
H6PD	686	2007	4.85896	17.42	-1.54876	-1.84203	1.84203	0	0	0	TRUE
PCSK1	7	14	0.0851418	0.208668	-1	-1.29327	1.29327	0.0450141	0.0899748	0.0270633	FALSE
PCSK1N	27	39	1.79154	3.1711	-0.530515	-0.823785	0.823785	0.0211547	0.0462475	0.0139133	FALSE
PCSK2	3	0	0.0383459	0	NA	NA	#VALUE!	0.0584797	0.112204	0.0333062	FALSE
VEGFB	160	492	5.72293	21.5648	-1.62059	-1.91386	1.91386	0	0	0	TRUE
CCDC3	10	31	0.235799	0.89575	-1.63227	-1.92554	1.92554	6.42e-05	0.000207947	6.26e-05	TRUE
PCYOX1	1313	687	15.7652	10.1082	0.934485	0.641215	0.641215	0	0	0	TRUE
PDE9A	10	2	0.291475	0.0714356	2.32193	2.02866	2.02866	0.0376761	0.0766716	0.0230479	FALSE
PDF	4	6	0.223011	0.409922	-0.584963	-0.878232	0.878232	0.339479	0.436668	0.131293	FALSE
TNFSF12	9	28	0.357573	1.36321	-1.63743	-1.9307	1.9307	0.00014148	0.000441739	0.000132902	TRUE
PDGFB	11	24	0.206929	0.553251	-1.12553	-1.4188	1.4188	0.00480928	0.0120235	0.00361741	FALSE
PDGFC	1182	1108	24.8654	28.5628	0.0932722	-0.199998	0.199998	0.000928244	0.00259998	0.000782236	TRUE
COL4A6	8	25	0.0757879	0.290224	-1.64386	-1.93713	1.93713	0.000313303	0.000939629	0.000282657	TRUE
PDGFRL	6	16	0.203344	0.664482	-1.41504	-1.70831	1.70831	0.00825992	0.0197272	0.00593412	FALSE
PDK1	345	355	4.86753	6.13763	-0.0412227	-0.334493	0.334493	0.00217618	0.00574829	0.00172944	FALSE
PDPK1	597	574	5.32147	6.26977	0.0566802	-0.23659	0.23659	0.00507441	0.0126364	0.0038018	FALSE
GNG7	8	25	0.121643	0.46582	-1.64386	-1.93713	1.93713	0.000313303	0.000939629	0.000282657	TRUE
PEA15	3086	3342	80.6957	107.089	-0.114974	-0.408244	0.408244	0	0	0	TRUE
ROBO1	967	3026	7.90169	30.3002	-1.64582	-1.93909	1.93909	0	0	0	TRUE
PELO	472	345	10.4324	9.34428	0.45219	0.158921	0.158921	0.118943	0.204836	0.0607218	FALSE
PELP1	638	665	10.9666	14.0073	-0.0597979	-0.353068	0.353068	1.01e-05	3.57e-05	1.07e-05	TRUE
PENK	NA	NA	0	0	NA	NA	#VALUE!	NA	NA	NA	FALSE
PEX11G	5	14	0.297246	1.0199	-1.48543	-1.7787	1.7787	0.011006	0.02562	0.00770587	FALSE
PEX3	194	99	4.51839	2.82553	0.970556	0.677286	0.677286	0.000103271	0.000327241	9.85e-05	TRUE
PF4	0	2	0	0.184848	NA	NA	#VALUE!	0.0736485	0.135665	0.0405632	FALSE
PF4V1	0	1	0	0.106768	NA	NA	#VALUE!	0.205919	0.312565	0.0922457	FALSE
PFKL	557	716	10.5736	16.6558	-0.362282	-0.655552	0.655552	6.66e-16	4.78e-15	1.44e-15	TRUE
PFKM	809	1093	13.6622	22.619	-0.434082	-0.727352	0.727352	0	0	0	TRUE
PFKP	1800	1419	39.1415	37.8121	0.343122	0.0498525	0.0498525	0.33005	0.426847	0.128422	FALSE
PGA3	1	0	0.0462477	0	NA	NA	#VALUE!	0.274659	0.376164	0.109231	FALSE
PGC	0	3	0	0.130913	NA	NA	#VALUE!	0.0284654	0.0603412	0.0181084	FALSE
PGF	245	186	8.27715	7.70036	0.397479	0.104209	0.104209	0.456949	0.553049	0.166391	FALSE
PGLS	167	214	10.4273	16.3739	-0.357763	-0.651033	0.651033	1.12e-05	3.92e-05	1.18e-05	TRUE
PGLYRP2	19	0	0.652139	0	NA	NA	#VALUE!	1.92e-06	7.3e-06	2.19e-06	TRUE
PGLYRP3	1	0	0.0550399	0	NA	NA	#VALUE!	0.274659	0.376164	0.109231	FALSE
PGLYRP4	NA	NA	0	0	NA	NA	#VALUE!	NA	NA	NA	FALSE
ELN	557	1803	10.3129	40.9074	-1.69465	-1.98792	1.98792	0	0	0	TRUE
PHB	1537	1080	54.3436	46.7931	0.509086	0.215816	0.215816	0.000155405	0.000482609	0.000145197	TRUE
PI15	0	55	0	0.646364	NA	NA	#VALUE!	0	0	0	TRUE
PI16	1	0	0.0276852	0	NA	NA	#VALUE!	0.274659	0.376164	0.109231	FALSE
NPR3	534	1734	4.53811	18.0578	-1.69919	-1.99246	1.99246	0	0	0	TRUE
PIGL	68	43	3.81094	2.95307	0.661198	0.367928	0.367928	0.186889	0.292233	0.0879218	FALSE
PIGR	2	0	0.0302043	0	NA	NA	#VALUE!	0.122375	0.206035	0.0607218	FALSE
PIGS	510	528	11.4607	14.5397	-0.0500407	-0.343311	0.343311	0.000127666	0.000400836	0.000120596	TRUE
PIGT	799	959	22.6547	33.3207	-0.263335	-0.556605	0.556605	6.66e-16	4.78e-15	1.44e-15	TRUE
PIK3AP1	33	10	0.442847	0.164446	1.72247	1.4292	1.4292	0.00311872	0.00806313	0.00242589	FALSE
PIK3C2G	1	1	0.0133282	0.0163326	0	-0.29327	0.29327	0.885803	0.918575	0.273122	FALSE
FRZB	6	20	0.139997	0.571846	-1.73697	-2.03024	2.03024	0.000878739	0.00246902	0.000742781	TRUE
PILRA	10	3	0.490591	0.180353	1.73697	1.4437	1.4437	0.10113	0.178134	0.0535656	FALSE
PILRB	165	182	2.62317	3.54566	-0.141472	-0.434742	0.434742	0.00503313	0.0125459	0.00377459	FALSE
PIP	NA	NA	0	0	NA	NA	#VALUE!	NA	NA	NA	FALSE
PIP5K1A	1942	1079	32.9338	22.4232	0.847848	0.554578	0.554578	0	0	0	TRUE
PITPNM2	234	213	2.24279	2.5017	0.135655	-0.157615	0.157615	0.249174	0.357658	0.107606	FALSE
IL28RA	6	20	0.0848939	0.346767	-1.73697	-2.03024	2.03024	0.000878739	0.00246902	0.000742781	TRUE
PKHD1L1	5	1	0.0230298	0.00564421	2.32193	2.02866	2.02866	0.141664	0.2294	0.0687673	FALSE
PKMYT1	75	61	2.16844	2.16122	0.298081	0.0048115	0.0048115	0.984566	0.987227	0.297012	FALSE
PLA1A	1	1	0.0362707	0.0444466	0	-0.29327	0.29327	0.885803	0.918575	0.273122	FALSE
PLA2G10	1	0	0.064756	0	NA	NA	#VALUE!	0.274659	0.376164	0.109231	FALSE
PLA2G12A	539	308	6.64733	4.65471	0.807355	0.514085	0.514085	4.24e-07	1.71e-06	5.16e-07	TRUE
PLA2G12B	NA	NA	0	0	NA	NA	#VALUE!	NA	NA	NA	FALSE
PLA2G1B	1	1	0.114269	0.140026	0	-0.29327	0.29327	0.885803	0.918575	0.273122	FALSE
PLA2G2A	NA	NA	0	0	NA	NA	#VALUE!	NA	NA	NA	FALSE
PLA2G2D	2	0	0.0491338	0	NA	NA	#VALUE!	0.122375	0.206035	0.0607218	FALSE
PLA2G2E	NA	NA	0	0	NA	NA	#VALUE!	NA	NA	NA	FALSE
PLA2G2F	2	1	0.0474894	0.0290971	1	0.70673	0.70673	0.682381	0.765613	0.228198	FALSE
GYG2	15	53	0.285251	1.23508	-1.82103	-2.1143	2.1143	2.67e-08	1.19e-07	3.57e-08	TRUE
PLA2G5	NA	NA	0	0	NA	NA	#VALUE!	NA	NA	NA	FALSE
PLA2G7	3	0	0.0976729	0	NA	NA	#VALUE!	0.0584797	0.112204	0.0333062	FALSE
PLA2R1	25	35	0.24385	0.418345	-0.485427	-0.778697	0.778697	0.0375336	0.0764547	0.0230023	FALSE
PLAA	1155	597	15.0523	9.53404	0.95209	0.65882	0.65882	0	0	0	TRUE
C1QTNF6	99	358	0.061546	9.64685	-1.85446	-2.14773	2.14773	0	0	0	TRUE
LECT1	32	116	1.42875	6.3467	-1.85798	-2.15125	2.15125	1.11e-16	8.27e-16	2.46e-16	TRUE
PLAU	2730	2491	65.5218	73.2622	0.132176	-0.161094	0.161094	5.69e-05	0.000185101	5.57e-05	TRUE
PLAUR	759	639	24.4157	25.1891	0.248284	-0.0449859	0.0449859	0.561564	0.656977	0.196925	FALSE
TGFBI	18324	66453	421.758	1874.3	-1.8586	-2.15187	2.15187	0	0	0	TRUE
PLCL1	5	2	0.0488512	0.0239452	1.32193	1.02866	1.02866	0.373907	0.473127	0.142079	FALSE
PLG	1	2	0.0153063	0.037513	-1	-1.29327	1.29327	0.448668	0.547052	0.163626	FALSE
PLOD2	1255	777	19.9618	15.1447	0.691701	0.398431	0.398431	1.02e-09	5.03e-09	1.51e-09	TRUE
PLOD3	775	714	16.8073	18.9748	0.118272	-0.174998	0.174998	0.0195066	0.0429484	0.0129216	FALSE
C5	8	31	0.0945268	0.448859	-1.9542	-2.24747	2.24747	9.73e-06	3.43e-05	1.03e-05	TRUE
PLTP	444	374	12.8891	13.3044	0.247521	-0.0457484	0.0457484	0.651562	0.744311	0.223935	FALSE
PLVAP	0	3	0	0.104282	NA	NA	#VALUE!	0.0284654	0.0603412	0.0181084	FALSE
PLXNA3	258	304	2.46916	3.56522	-0.2367	-0.52997	0.52997	1.37e-05	4.74e-05	1.43e-05	TRUE
PLXNB1	360	374	3.16049	4.02352	-0.0550414	-0.348311	0.348311	0.00108148	0.00299313	0.000900518	FALSE
PLXNB3	76	59	0.769436	0.731971	0.365284	0.0720146	0.0720146	0.773371	0.843438	0.253233	FALSE
PMCH	3	2	0.255859	0.209022	0.584963	0.291693	0.291693	0.82369	0.881559	0.264395	FALSE
PNLIP	NA	NA	0	0	NA	NA	#VALUE!	NA	NA	NA	FALSE
PNLIPRP1	NA	NA	0	0	NA	NA	#VALUE!	NA	NA	NA	FALSE
PNLIPRP2	1	0	0.0435934	0	NA	NA	#VALUE!	0.274659	0.376164	0.109231	FALSE
PNOC	8	4	0.431851	0.264598	1	0.70673	0.70673	0.413111	0.511047	0.153656	FALSE
PODN	1	1	0.0188943	0.0231533	0	-0.29327	0.29327	0.885803	0.918575	0.273122	FALSE
ADAMTS10	18	73	0.274277	1.36308	-2.0199	-2.31317	2.31317	4.83e-12	2.78e-11	8.36e-12	TRUE
POFUT1	1929	1487	20.2999	19.1759	0.375448	0.0821786	0.0821786	0.0984245	0.17405	0.0523651	FALSE
POGZ	960	1338	9.35395	15.9758	-0.478972	-0.772242	0.772242	0	0	0	TRUE
POLDIP3	1372	1266	25.7871	29.1585	0.116003	-0.177267	0.177267	0.00163654	0.00441688	0.00132887	FALSE
POMC	0	1	0	0.0610926	NA	NA	#VALUE!	0.205919	0.312565	0.0922457	FALSE
PON1	1	1	0.0368503	0.0451569	0	-0.29327	0.29327	0.885803	0.918575	0.273122	FALSE
PON2	1055	501	41.1806	23.9641	1.07436	0.781091	0.781091	0	0	0	TRUE
PON3	0	1	0	0.0664273	NA	NA	#VALUE!	0.205919	0.312565	0.0922457	FALSE
FN1	8355	33959	60.1018	299.35	-2.02308	-2.31635	2.31635	0	0	0	TRUE
POU2F1	672	613	3.04054	3.3988	0.132574	-0.160696	0.160696	0.04636	0.0924503	0.0278148	FALSE
POU4F1	11	2	0.186203	0.0414866	2.45943	2.16616	2.16616	0.02306	0.0500581	0.0150541	FALSE
PPA2	457	389	17.6358	18.3955	0.232424	-0.0608458	0.0608458	0.541198	0.635799	0.191277	FALSE
PPBP	NA	NA	0	0	NA	NA	#VALUE!	NA	NA	NA	FALSE
PPIC	136	137	7.10388	8.76921	-0.0105692	-0.303839	0.303839	0.0821241	0.149118	0.0446873	FALSE
PPP1R3D	94	65	1.75095	1.48369	0.532221	0.238951	0.238951	0.302377	0.394693	0.118748	FALSE
PPT1	2561	1796	66.0314	56.7454	0.51192	0.21865	0.21865	7.66e-07	3.02e-06	9.1e-07	TRUE
PPT2	217	145	6.25722	5.12357	0.581642	0.288372	0.288372	0.0608691	0.115032	0.0346087	FALSE
PPY	NA	NA	0	0	NA	NA	#VALUE!	NA	NA	NA	FALSE
PRB1	NA	NA	0	0	NA	NA	#VALUE!	NA	NA	NA	FALSE
PRB3	NA	NA	0	0	NA	NA	#VALUE!	NA	NA	NA	FALSE
PRB4	NA	NA	0	0	NA	NA	#VALUE!	NA	NA	NA	FALSE
PRCP	644	559	18.8476	20.0477	0.204212	-0.0890574	0.0890574	0.285975	0.375415	0.112948	FALSE
LBH	647	2636	14.2177	70.9826	-2.02651	-2.31978	2.31978	0	0	0	TRUE
PRDX4	1042	563	73.0438	48.3623	0.888148	0.594879	0.594879	9.99e-16	7.1e-15	2.13e-15	TRUE
PRDX6	5575	3065	215.528	145.202	0.863085	0.569815	0.569815	0	0	0	TRUE
PRELP	11	5	0.122045	0.0679798	1.1375	0.844234	0.844234	0.263309	0.375893	0.109231	FALSE
PRF1	3	0	0.0764346	0	NA	NA	#VALUE!	0.0584797	0.112204	0.0333062	FALSE
PRG1	NA	NA	0	0	NA	NA	#VALUE!	NA	NA	NA	FALSE
PRG2	NA	NA	0	0	NA	NA	#VALUE!	NA	NA	NA	FALSE
PRG3	1	0	0.0742943	0	NA	NA	#VALUE!	0.274659	0.376164	0.109231	FALSE
PRG4	14	9	0.179196	0.141165	0.63743	0.34416	0.34416	0.573728	0.664824	0.199963	FALSE
PRH1	1	0	0.0959313	0	NA	NA	#VALUE!	0.274659	0.376164	0.109231	FALSE
PRH2	3	5	0.0448035	0.0915047	-0.736966	-1.03024	1.03024	0.318668	0.413914	0.124431	FALSE
IL1R1	41	169	0.53944	2.72477	-2.04333	-2.3366	2.3366	0	0	0	TRUE
SRPX	417	1723	14.1473	71.6317	-2.0468	-2.34007	2.34007	0	0	0	TRUE
PRKCSH	1863	2006	52.7075	69.5463	-0.106694	-0.399964	0.399964	0	0	0	TRUE
PRL	1	6	0.0443724	0.326247	-2.58496	-2.87823	2.87823	0.0246115	0.0531097	0.0159635	FALSE
PROC	2	0	0.0725413	0	NA	NA	#VALUE!	0.122375	0.206035	0.0607218	FALSE
PROK1	0	1	0	0.0576639	NA	NA	#VALUE!	0.205919	0.312565	0.0922457	FALSE
PROK2	2	1	0.0800518	0.0490483	1	0.70673	0.70673	0.682381	0.765613	0.228198	FALSE
PROL1	NA	NA	0	0	NA	NA	#VALUE!	NA	NA	NA	FALSE
PROS1	120	168	2.16408	3.71266	-0.485427	-0.778697	0.778697	5.19e-06	1.89e-05	5.68e-06	TRUE
PROZ	1	0	0.0415188	0	NA	NA	#VALUE!	0.274659	0.376164	0.109231	FALSE
PRPS2	666	695	16.9284	21.6476	-0.0614908	-0.354761	0.354761	5.81e-06	2.1e-05	6.31e-06	TRUE
PRSS1	NA	NA	0	0	NA	NA	#VALUE!	NA	NA	NA	FALSE
PRSS12	23	19	0.324715	0.328708	0.275634	-0.0176354	0.0176354	0.968554	0.976424	0.293754	FALSE
PRSS16	11	3	0.247881	0.0828429	1.87447	1.5812	1.5812	0.0660709	0.123598	0.0371703	FALSE
PRSS2	NA	NA	0	0	NA	NA	#VALUE!	NA	NA	NA	FALSE
SYNE2	118	491	0.342103	1.74437	-2.05694	-2.35021	2.35021	0	0	0	TRUE
PRSS22	NA	NA	0	0	NA	NA	#VALUE!	NA	NA	NA	FALSE
PRSS3	4	0	0.209957	0	NA	NA	#VALUE!	0.0289042	0.0606389	0.0181246	FALSE
PRSS8	5	1	0.166396	0.0407809	2.32193	2.02866	2.02866	0.141664	0.2294	0.0687673	FALSE
PRTN3	1	1	0.0644973	0.0790359	0	-0.29327	0.29327	0.885803	0.918575	0.273122	FALSE
PSAP	7296	10807	166.211	301.692	-0.566788	-0.860058	0.860058	0	0	0	TRUE
PSG1	0	1	0	0.026674	NA	NA	#VALUE!	0.205919	0.312565	0.0922457	FALSE
PSG11	NA	NA	0	0	NA	NA	#VALUE!	NA	NA	NA	FALSE
PSG2	1	0	0.0400507	0	NA	NA	#VALUE!	0.274659	0.376164	0.109231	FALSE
PSG3	0	1	0	0.0414649	NA	NA	#VALUE!	0.205919	0.312565	0.0922457	FALSE
PSG4	1	1	0.0317725	0.0389345	0	-0.29327	0.29327	0.885803	0.918575	0.273122	FALSE
PSG5	1	2	0.0393669	0.0964816	-1	-1.29327	1.29327	0.448668	0.547052	0.163626	FALSE
PSG6	2	0	0.0700616	0	NA	NA	#VALUE!	0.122375	0.206035	0.0607218	FALSE
PSG7	1	0	0.031679	0	NA	NA	#VALUE!	0.274659	0.376164	0.109231	FALSE
PSG9	NA	NA	0	0	NA	NA	#VALUE!	NA	NA	NA	FALSE
ADAMTS17	6	26	0.0611863	0.324907	-2.11548	-2.40875	2.40875	2.36e-05	8e-05	2.41e-05	TRUE
PSMD2	4220	3209	93.2412	86.8856	0.395119	0.101849	0.101849	0.00253913	0.00665571	0.00200245	FALSE
PSORS1C2	4	0	0.224173	0	NA	NA	#VALUE!	0.0289042	0.0606389	0.0181246	FALSE
PSPN	0	2	0	0.335945	NA	NA	#VALUE!	0.0736485	0.135665	0.0405632	FALSE
PTGDS	NA	NA	0	0	NA	NA	#VALUE!	NA	NA	NA	FALSE
ANGPTL2	79	346	1.42788	7.66343	-2.13085	-2.42412	2.42412	0	0	0	TRUE
PTGIS	8	2	0.0921817	0.0282402	2	1.70673	1.70673	0.0979659	0.173459	0.0521322	FALSE
PTGS1	15	17	0.169989	0.236081	-0.180572	-0.473842	0.473842	0.353277	0.452201	0.13605	FALSE
PTGS2	25	28	0.359235	0.493038	-0.163499	-0.456769	0.456769	0.249461	0.358006	0.107699	FALSE
PTH	NA	NA	0	0	NA	NA	#VALUE!	NA	NA	NA	FALSE
TMPRSS2	13	57	0.252802	1.3583	-2.13245	-2.42572	2.42572	3.26e-10	1.67e-09	5.02e-10	TRUE
PTN	57	78	2.38189	3.99415	-0.452512	-0.745782	0.745782	0.00278829	0.00726832	0.00218676	FALSE
ANGPTL4	5	22	0.169632	0.914624	-2.1375	-2.43077	2.43077	9.22e-05	0.000294323	8.85e-05	TRUE
PTPN5	0	2	0	0.050472	NA	NA	#VALUE!	0.0736485	0.135665	0.0405632	FALSE
GYLTL1B	5	22	0.127693	0.6885	-2.1375	-2.43077	2.43077	9.22e-05	0.000294323	8.85e-05	TRUE
PTPRC	0	2	0	0.0213392	NA	NA	#VALUE!	0.0736485	0.135665	0.0405632	FALSE
PTPRCAP	3	3	0.213545	0.261681	0	-0.29327	0.29327	0.803553	0.868301	0.260634	FALSE
PTPRF	3119	3340	26.0401	34.1709	-0.0987646	-0.392034	0.392034	0	0	0	TRUE
MMP16	77	342	0.784729	4.27108	-2.15107	-2.44434	2.44434	0	0	0	TRUE
BST1	6	28	0.261737	1.49677	-2.22239	-2.51566	2.51566	6.73e-06	2.41e-05	7.25e-06	TRUE
PTPRO	11	1	0.0930041	0.0103608	3.45943	3.16616	3.16616	0.00510339	0.0126882	0.00381552	FALSE
PDGFD	20	94	0.323375	1.86246	-2.23266	-2.52593	2.52593	1.11e-16	8.27e-16	2.46e-16	TRUE
PTPRT	6	3	0.030516	0.0186974	1	0.70673	0.70673	0.47846	0.576049	0.173136	FALSE
CAMK4	7	33	0.201666	1.16501	-2.23704	-2.53031	2.53031	9.38e-07	3.67e-06	1.11e-06	TRUE
PVR	1313	820	13.9035	10.6404	0.679171	0.385901	0.385901	1.33e-09	6.53e-09	1.96e-09	TRUE
PVRL1	756	310	7.98441	4.01204	1.28612	0.992848	0.992848	0	0	0	TRUE
ADAMTS15	93	440	1.05783	6.13294	-2.2422	-2.53547	2.53547	0	0	0	TRUE
PWP1	747	609	26.0268	26.0016	0.294666	0.00139616	0.00139616	0.985858	0.988399	0.297372	FALSE
PYY	2	0	0.122741	0	NA	NA	#VALUE!	0.122375	0.206035	0.0607218	FALSE
PYY2	3	2	0.181014	0.147878	0.584963	0.291693	0.291693	0.82369	0.881559	0.264395	FALSE
PZP	1	0	0.0140047	0	NA	NA	#VALUE!	0.274659	0.376164	0.109231	FALSE
COL21A1	3	15	0.0464139	0.284382	-2.32193	-2.6152	2.6152	0.000751206	0.00213007	0.000640766	TRUE
R3HDML	2	0	0.0937716	0	NA	NA	#VALUE!	0.122375	0.206035	0.0607218	FALSE
RAB33A	1	3	0.0582688	0.21421	-1.58496	-1.87823	1.87823	0.22155	0.326464	0.0979353	FALSE
RAB40A	3	12	0.143897	0.705334	-2	-2.29327	2.29327	0.00532227	0.0131725	0.00396164	FALSE
RABGAP1	570	677	7.36151	10.7143	-0.248194	-0.541464	0.541464	3.63e-11	1.98e-10	5.96e-11	TRUE
RAD9B	8	2	0.274002	0.0839416	2	1.70673	1.70673	0.0979659	0.173459	0.0521322	FALSE
RAE1	550	333	16.3636	12.1407	0.723909	0.43064	0.43064	1.4e-05	4.84e-05	1.46e-05	TRUE
RAI2	2	0	0.047091	0	NA	NA	#VALUE!	0.122375	0.206035	0.0607218	FALSE
RANBP9	698	495	14.4761	12.5801	0.495799	0.202529	0.202529	0.0165022	0.036847	0.0110859	FALSE
RAP1GDS1	724	773	12.4283	16.2605	-0.0944787	-0.387749	0.387749	2.03e-07	8.41e-07	2.53e-07	TRUE
RAPSN	NA	NA	0	0	NA	NA	#VALUE!	NA	NA	NA	FALSE
RARA	213	211	3.15333	3.82785	0.0136104	-0.279659	0.279659	0.0461659	0.0921086	0.0277111	FALSE
ENPP1	32	165	0.27761	1.75409	-2.36632	-2.65959	2.65959	0	0	0	TRUE
RARRES1	12	6	0.465031	0.284928	1	0.70673	0.70673	0.316165	0.411243	0.123716	FALSE
RARRES2	0	1	0	0.106768	NA	NA	#VALUE!	0.205919	0.312565	0.0922457	FALSE
RASD1	6	8	0.221862	0.362497	-0.415037	-0.708307	0.708307	0.360075	0.459651	0.138207	FALSE
RASD2	135	0	2.93265	0	NA	NA	#VALUE!	0	0	0	TRUE
RASGRF1	9	2	0.0791845	0.0215631	2.16993	1.87666	1.87666	0.0610488	0.115258	0.0346591	FALSE
EDIL3	6	31	0.130252	0.824668	-2.36923	-2.6625	2.6625	9.85e-07	3.85e-06	1.16e-06	TRUE
RAVER1	698	711	12.5457	15.66	-0.0266225	-0.319892	0.319892	3.2e-05	0.000106975	3.22e-05	TRUE
RBM10	539	689	10.1366	15.8783	-0.354219	-0.647489	0.647489	4.33e-15	2.97e-14	8.95e-15	TRUE
RBM3	2039	1906	29.7025	34.0237	0.0973137	-0.195956	0.195956	2.06e-05	7.03e-05	2.12e-05	TRUE
RBP3	2	1	0.0301973	0.0185021	1	0.70673	0.70673	0.682381	0.765613	0.228198	FALSE
RBP4	8	0	0.555968	0	NA	NA	#VALUE!	0.00200317	0.00532503	0.00160031	FALSE
RCN1	1758	1533	45.1111	48.2048	0.197577	-0.0956925	0.0956925	0.0578943	0.112761	0.0333062	FALSE
RCN2	2385	1326	69.5797	47.4046	0.846908	0.553639	0.553639	0	0	0	TRUE
KIF26A	12	62	0.114658	0.725933	-2.36923	-2.6625	2.6625	4.45e-12	2.57e-11	7.72e-12	TRUE
RDH11	1303	751	32.7841	23.1548	0.794952	0.501682	0.501682	1.45e-14	9.67e-14	2.91e-14	TRUE
RDH13	93	99	2.16995	2.83064	-0.0901978	-0.383468	0.383468	0.0657014	0.123026	0.0370138	FALSE
LARGE	38	202	0.583991	3.80415	-2.41028	-2.70355	2.70355	0	0	0	TRUE
REG1A	NA	NA	0	0	NA	NA	#VALUE!	NA	NA	NA	FALSE
REG1B	NA	NA	0	0	NA	NA	#VALUE!	NA	NA	NA	FALSE
REG4	1	0	0.0285419	0	NA	NA	#VALUE!	0.274659	0.376164	0.109231	FALSE
RELN	6	1	0.0334777	0.00683735	2.58496	2.29169	2.29169	0.0823335	0.148989	0.0446873	FALSE
REN	1	1	0.0440695	0.0540034	0	-0.29327	0.29327	0.885803	0.918575	0.273122	FALSE
RET	16	3	0.16148	0.0371025	2.41504	2.12177	2.12177	0.00682392	0.0165508	0.0049783	FALSE
RETN	NA	NA	0	0	NA	NA	#VALUE!	NA	NA	NA	FALSE
RETNLB	NA	NA	0	0	NA	NA	#VALUE!	NA	NA	NA	FALSE
RGMA	10	21	0.160801	0.413802	-1.07039	-1.36366	1.36366	0.010516	0.0245798	0.00739427	FALSE
RGMB	874	733	12.3203	12.6618	0.25382	-0.0394498	0.0394498	0.585242	0.677156	0.203731	FALSE
RASSF4	11	59	0.284641	1.87085	-2.42321	-2.71648	2.71648	8.56e-12	4.84e-11	1.46e-11	TRUE
SULF1	114	614	1.21795	8.03849	-2.4292	-2.72247	2.72247	0	0	0	TRUE
RGS3	593	458	5.51977	5.22414	0.372685	0.0794147	0.0794147	0.375688	0.474194	0.142667	FALSE
RIC3	7	7	0.0771084	0.0944898	0	-0.29327	0.29327	0.703965	0.778854	0.234283	FALSE
RLN1	NA	NA	0	0	NA	NA	#VALUE!	NA	NA	NA	FALSE
RLN2	0	3	0	0.26698	NA	NA	#VALUE!	0.0284654	0.0603412	0.0181084	FALSE
RLN3	NA	NA	0	0	NA	NA	#VALUE!	NA	NA	NA	FALSE
RNASE1	NA	NA	0	0	NA	NA	#VALUE!	NA	NA	NA	FALSE
RNASE2	NA	NA	0	0	NA	NA	#VALUE!	NA	NA	NA	FALSE
RNASE3	0	1	0	0.110496	NA	NA	#VALUE!	0.205919	0.312565	0.0922457	FALSE
RNASE4	25	16	0.852638	0.668695	0.643856	0.350586	0.350586	0.444318	0.545217	0.163626	FALSE
RNASE6	NA	NA	0	0	NA	NA	#VALUE!	NA	NA	NA	FALSE
RNASE7	1	1	0.0430986	0.0528137	0	-0.29327	0.29327	0.885803	0.918575	0.273122	FALSE
RNASE8	NA	NA	0	0	NA	NA	#VALUE!	NA	NA	NA	FALSE
RNASET2	50	47	2.58247	2.97472	0.0892673	-0.204003	0.204003	0.486927	0.58381	0.175646	FALSE
PCOLCE2	9	49	0.286234	1.90967	-2.44478	-2.73805	2.73805	4.09e-10	2.08e-09	6.26e-10	TRUE
RNF32	8	9	0.246654	0.340036	-0.169925	-0.463195	0.463195	0.508353	0.604109	0.181716	FALSE
RNF34	632	448	19.5137	16.9505	0.496426	0.203156	0.203156	0.0221226	0.0482304	0.0145107	FALSE
RNPEP	1198	878	32.0535	28.787	0.448335	0.155065	0.155065	0.0152876	0.0343208	0.0103258	FALSE
FST	22	120	0.677006	4.52516	-2.44746	-2.74073	2.74073	0	0	0	TRUE
ROBO4	10	7	0.168261	0.144333	0.514573	0.221303	0.221303	0.754637	0.824943	0.248133	FALSE
ROR1	1083	489	10.6375	5.88578	1.14713	0.853857	0.853857	0	0	0	TRUE
RPAP1	308	363	4.25712	6.1483	-0.237039	-0.530309	0.530309	1.98e-06	7.52e-06	2.26e-06	TRUE
RPGR	90	65	1.01637	0.899505	0.469485	0.176215	0.176215	0.451677	0.547207	0.164629	FALSE
PTP4A3	4	22	0.193879	1.3067	-2.45943	-2.7527	2.7527	2.66e-05	8.95e-05	2.69e-05	TRUE
RPL4	11489	9804	514.747	538.267	0.228811	-0.064459	0.064459	0.00116392	0.00320679	0.000964802	FALSE
RPLP2	2147	2643	281.165	424.14	-0.299854	-0.593124	0.593124	0	0	0	TRUE
RPS6KB2	198	188	7.22216	8.40317	0.0747678	-0.218502	0.218502	0.137379	0.223978	0.0673864	FALSE
RQCD1	575	325	41.2478	28.5693	0.823122	0.529852	0.529852	7.91e-08	3.39e-07	1.02e-07	TRUE
RRBP1	938	1218	15.9702	25.4119	-0.376854	-0.670124	0.670124	0	0	0	TRUE
RS1	3	1	0.064007	0.0261451	1.58496	1.29169	1.29169	0.409177	0.509971	0.152529	FALSE
RSU1	776	622	13.3493	13.112	0.319142	0.0258722	0.0258722	0.738887	0.812225	0.244368	FALSE
RTBDN	3	0	0.0818965	0	NA	NA	#VALUE!	0.0584797	0.112204	0.0333062	FALSE
RTN4R	22	21	0.740156	0.865771	0.0671142	-0.226156	0.226156	0.607772	0.700241	0.21067	FALSE
RTTN	301	218	2.73976	2.43156	0.465435	0.172166	0.172166	0.178391	0.279811	0.0841845	FALSE
RUNDC1	324	224	5.46448	4.62951	0.532495	0.239225	0.239225	0.0552555	0.108069	0.0325138	FALSE
S100A7	NA	NA	0	0	NA	NA	#VALUE!	NA	NA	NA	FALSE
NETO1	25	141	0.197485	1.36489	-2.4957	-2.78897	2.78897	0	0	0	TRUE
ADAMTS13	3	17	0.0369628	0.256671	-2.5025	-2.79577	2.79577	0.000195933	0.000601496	0.000180899	TRUE
SAA4	1	0	0.0970854	0	NA	NA	#VALUE!	0.274659	0.376164	0.109231	FALSE
LUM	8	47	0.24409	1.75728	-2.55459	-2.84786	2.84786	3.99e-10	2.03e-09	6.11e-10	TRUE
SAP30	174	112	10.1296	7.98997	0.635589	0.342319	0.342319	0.0484579	0.0959056	0.0288544	FALSE
PRICKLE1	166	1017	2.23369	16.7695	-2.61506	-2.90833	2.90833	0	0	0	TRUE
COL24A1	7	43	0.0695281	0.523376	-2.61891	-2.91218	2.91218	1.41e-09	6.91e-09	2.08e-09	TRUE
SCG2	846	432	21.2361	13.2884	0.969626	0.676357	0.676357	5.55e-16	4e-15	1.2e-15	TRUE
SCG3	3	0	0.0585152	0	NA	NA	#VALUE!	0.0584797	0.112204	0.0333062	FALSE
SCGB1A1	NA	NA	0	0	NA	NA	#VALUE!	NA	NA	NA	FALSE
SCGB1D1	NA	NA	0	0	NA	NA	#VALUE!	NA	NA	NA	FALSE
SCGB1D2	NA	NA	0	0	NA	NA	#VALUE!	NA	NA	NA	FALSE
SCGB2A1	0	1	0	0.151852	NA	NA	#VALUE!	0.205919	0.312565	0.0922457	FALSE
SCGB2A2	NA	NA	0	0	NA	NA	#VALUE!	NA	NA	NA	FALSE
SCGB3A1	NA	NA	0	0	NA	NA	#VALUE!	NA	NA	NA	FALSE
SCGB3A2	NA	NA	0	0	NA	NA	#VALUE!	NA	NA	NA	FALSE
SCMH1	352	510	5.97889	10.6153	-0.534922	-0.828192	0.828192	0	0	0	TRUE
SCRG1	2	0	0.142994	0	NA	NA	#VALUE!	0.122375	0.206035	0.0607218	FALSE
SCT	0	2	0	0.30784	NA	NA	#VALUE!	0.0736485	0.135665	0.0405632	FALSE
SCUBE1	0	2	0	0.0409074	NA	NA	#VALUE!	0.0736485	0.135665	0.0405632	FALSE
ADAMTS14	28	176	0.343218	2.64367	-2.65208	-2.94535	2.94535	0	0	0	TRUE
SDF2	479	283	19.5481	14.1527	0.759224	0.465954	0.465954	1.31e-05	4.54e-05	1.37e-05	TRUE
SEC24A	1289	637	11.7892	7.13929	1.01689	0.723617	0.723617	0	0	0	TRUE
FBLN2	3	19	0.0415188	0.322226	-2.66297	-2.95623	2.95623	4.99e-05	0.0001634	4.92e-05	TRUE
SELE	3	2	0.0499833	0.0408335	0.584963	0.291693	0.291693	0.82369	0.881559	0.264395	FALSE
SLIT2	4	26	0.0521711	0.415553	-2.70044	-2.99371	2.99371	1.79e-06	6.81e-06	2.05e-06	TRUE
SELM	136	78	12.7068	8.93049	0.802061	0.508791	0.508791	0.0118396	0.0273294	0.00822238	FALSE
SELPLG	48	34	1.11313	0.966203	0.4975	0.20423	0.20423	0.526192	0.619393	0.186352	FALSE
GAA	115	755	1.96678	15.823	-2.71484	-3.00811	3.00811	0	0	0	TRUE
PDYN	76	515	1.62959	13.5318	-2.7605	-3.05377	3.05377	0	0	0	TRUE
SEMA3C	2857	1799	35.65	27.5083	0.667306	0.374036	0.374036	0	0	0	TRUE
SEMA3D	1	2	0.0103167	0.0252844	-1	-1.29327	1.29327	0.448668	0.547052	0.163626	FALSE
GPC4	416	2879	7.23148	61.3279	-2.79091	-3.08418	3.08418	0	0	0	TRUE
CPE	34	240	0.904078	7.82026	-2.81943	-3.1127	3.1127	0	0	0	TRUE
SEMA4B	614	389	10.056	7.80713	0.658469	0.365199	0.365199	8.2e-05	0.00026288	7.91e-05	TRUE
CHGB	6	44	0.146178	1.31361	-2.87447	-3.16774	3.16774	1.63e-10	8.55e-10	2.57e-10	TRUE
SEMA6B	75	66	1.22834	1.3246	0.184425	-0.108845	0.108845	0.655157	0.748164	0.225077	FALSE
SEMA6C	23	28	0.3692	0.550775	-0.283793	-0.577063	0.577063	0.153882	0.245627	0.0738968	FALSE
SEMA6D	14	8	0.129884	0.0909498	0.807355	0.514085	0.514085	0.414981	0.512811	0.154257	FALSE
SEMG1	1	0	0.0388225	0	NA	NA	#VALUE!	0.274659	0.376164	0.109231	FALSE
SEMG2	3	1	0.0977222	0.0399167	1.58496	1.29169	1.29169	0.409177	0.509971	0.152529	FALSE
ADAMTS7	18	140	0.211678	2.0175	-2.95936	-3.25263	3.25263	0	0	0	TRUE
SEPP1	NA	NA	0	0	NA	NA	#VALUE!	NA	NA	NA	FALSE
SERPINA1	17	3	0.297681	0.0643734	2.5025	2.20923	2.20923	0.00424045	0.010712	0.00322222	FALSE
SERPINA10	1	1	0.0255792	0.0313451	0	-0.29327	0.29327	0.885803	0.918575	0.273122	FALSE
SERPINA11	NA	NA	0	0	NA	NA	#VALUE!	NA	NA	NA	FALSE
FAP	37	299	0.859275	8.50912	-3.01455	-3.30782	3.30782	0	0	0	TRUE
SERPINA4	3	0	0.116608	0	NA	NA	#VALUE!	0.0584797	0.112204	0.0333062	FALSE
SERPINA5	2	2	0.0552518	0.0677064	0	-0.29327	0.29327	0.839053	0.889854	0.266737	FALSE
SERPINA6	NA	NA	0	0	NA	NA	#VALUE!	NA	NA	NA	FALSE
SERPINA7	1	0	0.0404522	0	NA	NA	#VALUE!	0.274659	0.376164	0.109231	FALSE
SERPINB2	4	1	0.119228	0.0365258	2	1.70673	1.70673	0.241954	0.350692	0.105066	FALSE
SERPINB3	NA	NA	0	0	NA	NA	#VALUE!	NA	NA	NA	FALSE
SERPINB4	2	0	0.0751155	0	NA	NA	#VALUE!	0.122375	0.206035	0.0607218	FALSE
SEMA3A	95	784	1.08383	10.9606	-3.04485	-3.33812	3.33812	0	0	0	TRUE
SERPINC1	4	0	0.161505	0	NA	NA	#VALUE!	0.0289042	0.0606389	0.0181246	FALSE
SERPIND1	4	2	0.116275	0.0712426	1	0.70673	0.70673	0.562779	0.656367	0.196925	FALSE
EFNA5	11	91	0.133117	1.34948	-3.04836	-3.34163	3.34163	0	0	0	TRUE
SERPINE2	1503	1529	31.8256	39.6742	-0.0247434	-0.318013	0.318013	1.32e-09	6.49e-09	1.95e-09	TRUE
SERPINF1	507	223	21.3521	11.5086	1.18494	0.891672	0.891672	1.78e-15	1.25e-14	3.75e-15	TRUE
SERPINF2	13	0	0.357912	0	NA	NA	#VALUE!	8.19e-05	0.000262865	7.9e-05	TRUE
SERPING1	17	6	0.55348	0.23938	1.5025	1.20923	1.20923	0.0619824	0.116705	0.0351072	FALSE
SERPINH1	4939	6004	137.444	204.744	-0.281705	-0.574975	0.574975	0	0	0	TRUE
SERPINI1	8	4	0.259675	0.159105	1	0.70673	0.70673	0.413111	0.511047	0.153656	FALSE
SERPINI2	NA	NA	0	0	NA	NA	#VALUE!	NA	NA	NA	FALSE
PCDH1	2	17	0.0241578	0.251628	-3.08746	-3.38073	3.38073	4.16e-05	0.000137396	4.13e-05	TRUE
BOC	79	673	1.19168	12.4403	-3.09068	-3.38395	3.38395	0	0	0	TRUE
SFRP2	2	0	0.0648862	0	NA	NA	#VALUE!	0.122375	0.206035	0.0607218	FALSE
VLDLR	38	338	0.674738	7.35447	-3.15295	-3.44622	3.44622	0	0	0	TRUE
SFRP5	1	0	0.0342867	0	NA	NA	#VALUE!	0.274659	0.376164	0.109231	FALSE
SFTPA1	NA	NA	0	0	NA	NA	#VALUE!	NA	NA	NA	FALSE
SFTPA2	1	0	0.0293329	0	NA	NA	#VALUE!	0.274659	0.376164	0.109231	FALSE
SFTPB	4	0	0.0704246	0	NA	NA	#VALUE!	0.0289042	0.0606389	0.0181246	FALSE
SFTPC	NA	NA	0	0	NA	NA	#VALUE!	NA	NA	NA	FALSE
SFTPD	NA	NA	0	0	NA	NA	#VALUE!	NA	NA	NA	FALSE
SGCD	10	1	0.0636453	0.00779919	3.32193	3.02866	3.02866	0.00895804	0.0212154	0.00637545	FALSE
PCDH10	2	18	0.0220951	0.243681	-3.16993	-3.46319	3.46319	2.01e-05	6.87e-05	2.07e-05	TRUE
SH3BP1	71	91	1.77946	2.79482	-0.358048	-0.651317	0.651317	0.00416208	0.0105364	0.00316979	FALSE
SHBG	2	1	0.0856257	0.0524635	1	0.70673	0.70673	0.682381	0.765613	0.228198	FALSE
SHH	3	0	0.122897	0	NA	NA	#VALUE!	0.0584797	0.112204	0.0333062	FALSE
SERPINA3	2	18	0.0812098	0.895641	-3.16993	-3.46319	3.46319	2.01e-05	6.87e-05	2.07e-05	TRUE
SIAH1	96	107	2.48116	3.38883	-0.156504	-0.449774	0.449774	0.0264565	0.0566409	0.0170411	FALSE
SIGLEC10	1	0	0.0190223	0	NA	NA	#VALUE!	0.274659	0.376164	0.109231	FALSE
SIGLEC6	1	2	0.0299591	0.0734245	-1	-1.29327	1.29327	0.448668	0.547052	0.163626	FALSE
SIL1	291	208	9.45044	8.27762	0.484436	0.191166	0.191166	0.143134	0.230701	0.0694061	FALSE
SIX3	428	541	10.9522	16.9644	-0.338018	-0.631288	0.631288	1.08e-11	6.09e-11	1.83e-11	TRUE
SLAMF1	1	3	0.0322648	0.118613	-1.58496	-1.87823	1.87823	0.22155	0.326464	0.0979353	FALSE
SLAMF6	2	0	0.0470224	0	NA	NA	#VALUE!	0.122375	0.206035	0.0607218	FALSE
SLAMF7	5	1	0.121494	0.029776	2.32193	2.02866	2.02866	0.141664	0.2294	0.0687673	FALSE
SLAMF9	2	1	0.111699	0.0684385	1	0.70673	0.70673	0.682381	0.765613	0.228198	FALSE
SLC1A5	2129	1287	42.8734	31.7595	0.726164	0.432894	0.432894	0	0	0	TRUE
SLC27A5	22	37	0.600575	1.23774	-0.750022	-1.04329	1.04329	0.0061242	0.0149885	0.00450892	FALSE
SLIT1	8	4	0.0651235	0.0399016	1	0.70673	0.70673	0.413111	0.511047	0.153656	FALSE
COL25A1	5	50	0.050828	0.622854	-3.32193	-3.6152	3.6152	4.41e-13	2.71e-12	8.14e-13	TRUE
SLIT3	5	2	0.0600017	0.0294108	1.32193	1.02866	1.02866	0.373907	0.473127	0.142079	FALSE
SLITRK4	5	4	0.0348794	0.0341934	0.321928	0.0286582	0.0286582	0.976368	0.981293	0.294919	FALSE
CACNG4	90	965	1.69404	22.2583	-3.42253	-3.7158	3.7158	0	0	0	TRUE
SMARCD2	645	708	15.0333	20.2214	-0.13445	-0.42772	0.42772	5.06e-08	2.21e-07	6.64e-08	TRUE
SMCR7	99	91	2.41649	2.72191	0.121562	-0.171708	0.171708	0.412998	0.511314	0.153656	FALSE
SMOC1	10	1	0.174586	0.021394	3.32193	3.02866	3.02866	0.00895804	0.0212154	0.00637545	FALSE
SMOC2	NA	NA	0	0	NA	NA	#VALUE!	NA	NA	NA	FALSE
SMPD1	251	385	6.55542	12.3217	-0.617171	-0.910441	0.910441	3e-15	2.08e-14	6.26e-15	TRUE
SMUG1	164	159	3.50949	4.16946	0.044669	-0.248601	0.248601	0.121953	0.209733	0.0607218	FALSE
SNAPC4	211	217	2.92958	3.69203	-0.040452	-0.333722	0.333722	0.0167947	0.0374465	0.0112662	FALSE
SNN	412	229	8.07757	5.50177	0.847297	0.554027	0.554027	2.23e-06	8.42e-06	2.53e-06	TRUE
SNTB1	16	7	0.207636	0.111318	1.19265	0.899375	0.899375	0.154698	0.246724	0.0742241	FALSE
SNW1	779	547	23.6676	20.3651	0.510082	0.216813	0.216813	0.00683806	0.0165751	0.00498682	FALSE
SOD3	36	0	1.52009	0	NA	NA	#VALUE!	5.59e-11	3.02e-10	9.07e-11	TRUE
SOS1	497	616	3.85756	5.85896	-0.309684	-0.602954	0.602954	3.45e-12	2e-11	6.01e-12	TRUE
SOST	2	10	0.0561407	0.343978	-2.32193	-2.6152	2.6152	0.00592803	0.0145427	0.00437348	FALSE
SOSTDC1	0	12	0	0.507961	NA	NA	#VALUE!	1.18e-05	4.12e-05	1.24e-05	TRUE
SOX3	NA	NA	0	0	NA	NA	#VALUE!	NA	NA	NA	FALSE
SOX30	4	3	0.0790956	0.0726937	0.415037	0.121768	0.121768	0.911842	0.92914	0.279086	FALSE
SP8	2	2	0.0346269	0.0424323	0	-0.29327	0.29327	0.839053	0.889854	0.266737	FALSE
SPACA3	0	1	0	0.0965994	NA	NA	#VALUE!	0.205919	0.312565	0.0922457	FALSE
SPAG9	1785	1723	13.1062	15.5027	0.0510014	-0.242268	0.242268	6.8e-07	2.7e-06	8.11e-07	TRUE
SPARC	17320	15422	311.479	339.864	0.167449	-0.125821	0.125821	3.55e-15	2.46e-14	7.39e-15	TRUE
SPARCL1	4	2	0.0859105	0.052638	1	0.70673	0.70673	0.562779	0.656367	0.196925	FALSE
SPINK1	NA	NA	0	0	NA	NA	#VALUE!	NA	NA	NA	FALSE
SPINK2	2	1	0.218483	0.133866	1	0.70673	0.70673	0.682381	0.765613	0.228198	FALSE
SPINK4	NA	NA	0	0	NA	NA	#VALUE!	NA	NA	NA	FALSE
SPINK5	3	1	0.0505442	0.0206459	1.58496	1.29169	1.29169	0.409177	0.509971	0.152529	FALSE
PTPRB	11	119	0.06222	0.824836	-3.43539	-3.72866	3.72866	0	0	0	TRUE
SPOCK2	125	133	1.2902	1.68222	-0.0894982	-0.382768	0.382768	0.0332074	0.0684002	0.020579	FALSE
SPOCK3	5	0	0.0905749	0	NA	NA	#VALUE!	0.014579	0.0329734	0.00987131	FALSE
SPON1	8	7	0.100544	0.107807	0.192645	-0.100625	0.100625	0.892891	0.913928	0.27489	FALSE
FXYD6	4	45	0.106846	1.47297	-3.49185	-3.78512	3.78512	2.48e-12	1.45e-11	4.37e-12	TRUE
SPP2	1	2	0.063358	0.15528	-1	-1.29327	1.29327	0.448668	0.547052	0.163626	FALSE
SPRED2	1167	848	16.2029	14.4278	0.460668	0.167399	0.167399	0.00992	0.0232918	0.00700761	FALSE
SPRY2	541	229	16.5535	8.58641	1.24028	0.947011	0.947011	0	0	0	TRUE
SPRY3	78	42	0.557183	0.367651	0.893085	0.599815	0.599815	0.0270499	0.0578256	0.0173975	FALSE
NOTCH3	23	293	0.183982	2.87209	-3.67119	-3.96446	3.96446	0	0	0	TRUE
SPTBN2	1567	1916	12.8598	19.2684	-0.290092	-0.583362	0.583362	0	0	0	TRUE
COL4A5	25	321	0.247857	3.89986	-3.68257	-3.97584	3.97584	0	0	0	TRUE
SHOX2	6	78	0.120189	1.91466	-3.70044	-3.99371	3.99371	0	0	0	TRUE
LAMC3	14	190	0.148223	2.46504	-3.7625	-4.05577	4.05577	0	0	0	TRUE
SREBF2	1823	2052	27.3331	37.7018	-0.170716	-0.463986	0.463986	0	0	0	TRUE
SRGAP1	766	625	5.83532	5.83443	0.293488	0.000218353	0.000218353	0.99776	0.998056	0.300277	FALSE
SRGAP2	1041	665	9.45405	7.40068	0.646544	0.353274	0.353274	6.65e-07	2.64e-06	7.93e-07	TRUE
SRMS	NA	NA	0	0	NA	NA	#VALUE!	NA	NA	NA	FALSE
SRPR	1893	1372	39.5263	35.1053	0.464394	0.171124	0.171124	0.000793607	0.00224369	0.000675041	TRUE
SRPRB	672	650	15.3468	18.1906	0.0480215	-0.245248	0.245248	0.00202405	0.00536958	0.0016155	FALSE
CYP26A1	3	43	0.0781304	1.3723	-3.8413	-4.13457	4.13457	1.39e-12	8.28e-12	2.49e-12	TRUE
SSR4	721	512	38.9858	33.9253	0.493855	0.200586	0.200586	0.0157672	0.0352644	0.0106097	FALSE
SST	NA	NA	0	0	NA	NA	#VALUE!	NA	NA	NA	FALSE
SSTR1	2	1	0.0300917	0.0184374	1	0.70673	0.70673	0.682381	0.765613	0.228198	FALSE
ST13	2543	1428	51.4028	35.3714	0.832535	0.539266	0.539266	0	0	0	TRUE
ST6GALNAC6	308	441	8.29234	14.5495	-0.517848	-0.811118	0.811118	2.03e-14	1.34e-13	4.04e-14	TRUE
ST7	156	94	3.18824	2.35416	0.730813	0.437544	0.437544	0.0188807	0.0416975	0.0125452	FALSE
ST7L	190	129	2.61718	2.17748	0.558628	0.265359	0.265359	0.105093	0.184072	0.0553803	FALSE
STAB1	8	2	0.0651645	0.0199634	2	1.70673	1.70673	0.0979659	0.173459	0.0521322	FALSE
STAG3	9	18	0.138182	0.338661	-1	-1.29327	1.29327	0.0230313	0.0500335	0.0150499	FALSE
STAM2	472	312	5.34523	4.32974	0.597241	0.303971	0.303971	0.00366208	0.00937327	0.00282006	FALSE
STATH	NA	NA	0	0	NA	NA	#VALUE!	NA	NA	NA	FALSE
STC1	1429	1304	23.7964	26.6097	0.132062	-0.161208	0.161208	0.00356256	0.00913241	0.0027476	FALSE
STC2	2947	2336	35.6099	34.5896	0.335207	0.0419369	0.0419369	0.293768	0.384946	0.115816	FALSE
STIM2	231	196	2.84288	2.95588	0.237039	-0.0562307	0.0562307	0.688332	0.764129	0.229897	FALSE
STK10	777	491	8.33436	6.4538	0.662192	0.368922	0.368922	7.72e-06	2.75e-05	8.27e-06	TRUE
STK17B	484	323	5.88805	4.81517	0.583473	0.290203	0.290203	0.00485875	0.0121382	0.00365191	FALSE
STK36	254	227	3.32294	3.63913	0.162136	-0.131134	0.131134	0.320148	0.415249	0.124929	FALSE
STX16	704	510	9.15069	8.12334	0.465078	0.171808	0.171808	0.0399826	0.0809377	0.0243511	FALSE
STXBP5	624	402	4.3078	3.40079	0.634351	0.341081	0.341081	0.000195887	0.000601766	0.000180899	TRUE
SUFU	390	407	4.70989	6.02315	-0.0615547	-0.354825	0.354825	0.000521342	0.00151721	0.000456471	TRUE
WBSCR17	17	249	0.337708	6.06142	-3.87254	-4.16581	4.16581	0	0	0	TRUE
SUMF2	718	697	22.5683	26.8467	0.0428252	-0.250445	0.250445	0.00110936	0.00306442	0.000921969	FALSE
SYAP1	1163	705	21.3008	15.823	0.722156	0.428886	0.428886	3.1e-10	1.59e-09	4.79e-10	TRUE
KIAA1199	63	924	0.57449	10.3252	-3.87447	-4.16774	4.16774	0	0	0	TRUE
SYNJ1	209	113	1.87123	1.23977	0.88718	0.59391	0.59391	0.000334446	0.000998892	0.000300529	TRUE
SYNPO	786	459	6.15023	4.40113	0.776035	0.482765	0.482765	8.02e-09	3.71e-08	1.12e-08	TRUE
SYT14	115	133	1.37799	1.95291	-0.209792	-0.503062	0.503062	0.0060875	0.0149059	0.00448461	FALSE
TAC1	1	0	0.0543449	0	NA	NA	#VALUE!	0.274659	0.376164	0.109231	FALSE
TAC3	1	1	0.067604	0.0828429	0	-0.29327	0.29327	0.885803	0.918575	0.273122	FALSE
TAC4	NA	NA	0	0	NA	NA	#VALUE!	NA	NA	NA	FALSE
TAF11	251	281	10.3745	14.2326	-0.162883	-0.456153	0.456153	0.000268618	0.00081127	0.00024408	TRUE
TARBP1	238	267	2.99526	4.11768	-0.165878	-0.459148	0.459148	0.000352344	0.00104832	0.000315401	TRUE
TAZ	52	66	1.67109	2.5991	-0.343954	-0.637224	0.637224	0.0166987	0.0372489	0.0112068	FALSE
TBC1D14	299	282	3.67065	4.24233	0.0844503	-0.20882	0.20882	0.0815609	0.148181	0.0445821	FALSE
TBC1D17	131	142	3.5656	4.73622	-0.116324	-0.409594	0.409594	0.0190728	0.0420942	0.0126646	FALSE
TBL2	517	350	10.987	9.11462	0.562809	0.26954	0.26954	0.0066587	0.0161966	0.00487295	FALSE
TBRG1	436	265	5.45311	4.0615	0.718336	0.425066	0.425066	0.000132512	0.000415278	0.000124941	TRUE
TBX1	7	0	0.161174	0	NA	NA	#VALUE!	0.00384988	0.0098136	0.00294641	FALSE
TBX3	9	1	0.121484	0.0165409	3.16993	2.87666	2.87666	0.015682	0.0351185	0.0105582	FALSE
TBXAS1	20	7	0.479123	0.205493	1.51457	1.2213	1.2213	0.0413257	0.083502	0.0251213	FALSE
TCN1	0	1	0	0.0504882	NA	NA	#VALUE!	0.205919	0.312565	0.0922457	FALSE
PTHLH	43	648	1.05197	19.4265	-3.91359	-4.20686	4.20686	0	0	0	TRUE
TCP11	3	2	0.0907191	0.0741124	0.584963	0.291693	0.291693	0.82369	0.881559	0.264395	FALSE
TDGF1	1	0	0.0294534	0	NA	NA	#VALUE!	0.274659	0.376164	0.109231	FALSE
TECTB	NA	NA	0	0	NA	NA	#VALUE!	NA	NA	NA	FALSE
TEX14	4	2	0.0522133	0.0319915	1	0.70673	0.70673	0.562779	0.656367	0.196925	FALSE
TF	2	2	0.0462643	0.0566929	0	-0.29327	0.29327	0.839053	0.889854	0.266737	FALSE
TFAM	1241	705	14.9229	10.3885	0.815808	0.522538	0.522538	6.77e-15	4.6e-14	1.38e-14	TRUE
TFF1	NA	NA	0	0	NA	NA	#VALUE!	NA	NA	NA	FALSE
TFF2	1	0	0.0913179	0	NA	NA	#VALUE!	0.274659	0.376164	0.109231	FALSE
TFF3	NA	NA	0	0	NA	NA	#VALUE!	NA	NA	NA	FALSE
TFPI	19	15	0.296226	0.286579	0.341037	0.0477671	0.0477671	0.923584	0.938363	0.282279	FALSE
TFPI2	2165	2303	57.1916	74.5506	-0.0891474	-0.382417	0.382417	0	0	0	TRUE
TFRC	9723	4703	118.552	70.2696	1.04782	0.75455	0.75455	0	0	0	TRUE
TG	2	0	0.0152755	0	NA	NA	#VALUE!	0.122375	0.206035	0.0607218	FALSE
TGFA	261	255	3.90966	4.68081	0.0335526	-0.259717	0.259717	0.0411086	0.0831006	0.0250018	FALSE
B3GALT1	2	31	0.0595588	1.13126	-3.9542	-4.24747	4.24747	1.25e-09	6.13e-09	1.84e-09	TRUE
TGFB2	805	628	8.72896	8.34467	0.358224	0.0649544	0.0649544	0.397332	0.499301	0.150221	FALSE
TGFB3	596	445	12.0889	11.0607	0.421507	0.128237	0.128237	0.155139	0.247369	0.0742947	FALSE
NDP	2	32	0.0644973	1.26457	-4	-4.29327	4.29327	5.85e-10	2.94e-09	8.86e-10	TRUE
NTN1	62	1049	0.672293	13.9388	-4.0806	-4.37387	4.37387	0	0	0	TRUE
TGOLN2	4073	3030	40.934	37.316	0.426774	0.133504	0.133504	0.00011094	0.00035028	0.000105386	TRUE
THADA	709	759	7.15447	9.38547	-0.0983143	-0.391584	0.391584	2.03e-07	8.4e-07	2.53e-07	TRUE
CTGF	447	7798	12.3172	263.311	-4.12476	-4.41803	4.41803	0	0	0	TRUE
THBS3	380	239	7.39851	5.70219	0.668989	0.375719	0.375719	0.00146437	0.00398038	0.00119754	FALSE
THBS4	5	10	0.100251	0.245699	-1	-1.29327	1.29327	0.0902404	0.161227	0.0484929	FALSE
THOC2	712	618	8.19394	8.71534	0.20427	-0.0889994	0.0889994	0.262215	0.374623	0.109231	FALSE
THPO	1	0	0.0357683	0	NA	NA	#VALUE!	0.274659	0.376164	0.109231	FALSE
ENPP2	12	212	0.225412	4.87994	-4.14296	-4.43623	4.43623	0	0	0	TRUE
TIMP1	919	557	64.7732	48.1081	0.722388	0.429118	0.429118	2.18e-08	9.74e-08	2.93e-08	TRUE
NRXN3	13	231	0.112552	2.45079	-4.15131	-4.44458	4.44458	0	0	0	TRUE
TIMP3	4365	5006	51.3693	72.1927	-0.197677	-0.490946	0.490946	0	0	0	TRUE
TIMP4	11	5	0.434893	0.242238	1.1375	0.844234	0.844234	0.263309	0.375893	0.109231	FALSE
TINF2	285	189	8.45205	6.8685	0.592576	0.299306	0.299306	0.0260652	0.0558682	0.0168086	FALSE
CACNA2D1	6	109	0.101353	2.25629	-4.18322	-4.47649	4.47649	0	0	0	TRUE
BCHE	1	19	0.0263841	0.614297	-4.24793	-4.5412	4.5412	1.16e-06	4.48e-06	1.35e-06	TRUE
TLL2	13	2	0.123956	0.0233688	2.70044	2.40717	2.40717	0.00846289	0.0201751	0.00606633	FALSE
TM6SF1	58	43	1.96154	1.78205	0.431716	0.138446	0.138446	0.632715	0.725527	0.218271	FALSE
TMEFF1	0	2	0	0.0636484	NA	NA	#VALUE!	0.0736485	0.135665	0.0405632	FALSE
TMEM5	314	131	13.9713	7.1427	1.2612	0.967928	0.967928	2.05e-11	1.13e-10	3.41e-11	TRUE
TMPO	3163	2085	29.2019	23.5885	0.601246	0.307976	0.307976	2.62e-14	1.72e-13	5.18e-14	TRUE
IGFBP3	71	1418	1.74226	42.6397	-4.31989	-4.61316	4.61316	0	0	0	TRUE
TMPRSS4	6	1	0.109644	0.0223931	2.58496	2.29169	2.29169	0.0823335	0.148989	0.0446873	FALSE
TMPRSS6	1	4	0.0202325	0.0991726	-2	-2.29327	2.29327	0.107618	0.187772	0.0563839	FALSE
TNC	6480	4133	48.6465	38.0212	0.648804	0.355535	0.355535	0	0	0	TRUE
HHIP	3	63	0.0544825	1.40204	-4.39232	-4.68559	4.68559	0	0	0	TRUE
TNFAIP6	11	0	0.498722	0	NA	NA	#VALUE!	0.000291131	0.00087658	0.000263592	TRUE
TNFRSF10B	3123	1986	48.5613	37.8425	0.653067	0.359797	0.359797	0	0	0	TRUE
TNFRSF11B	12	14	0.330239	0.472127	-0.222392	-0.515662	0.515662	0.362651	0.462167	0.139001	FALSE
TNFRSF18	14	2	0.753221	0.131858	2.80735	2.51409	2.51409	0.00508286	0.0126512	0.00380531	FALSE
TNFRSF1A	1642	1267	47.6237	45.0308	0.374038	0.0807678	0.0807678	0.13391	0.218921	0.0658619	FALSE
AGT	2	44	0.0500285	1.34872	-4.45943	-4.7527	4.7527	6.13e-14	3.95e-13	1.19e-13	TRUE
TNFRSF25	22	37	0.742477	1.53019	-0.750022	-1.04329	1.04329	0.0061242	0.0149885	0.00450892	FALSE
TNFRSF4	2	0	0.11696	0	NA	NA	#VALUE!	0.122375	0.206035	0.0607218	FALSE
TNFRSF6B	2	0	0.111795	0	NA	NA	#VALUE!	0.122375	0.206035	0.0607218	FALSE
SFRP1	4	90	0.0578122	1.59399	-4.49185	-4.78512	4.78512	0	0	0	TRUE
TNFSF11	1	0	0.023675	0	NA	NA	#VALUE!	0.274659	0.376164	0.109231	FALSE
SFRP4	7	162	0.152012	4.31101	-4.5325	-4.82576	4.82576	0	0	0	TRUE
SEMA6A	17	403	0.159993	4.64771	-4.56717	-4.86044	4.86044	0	0	0	TRUE
TNFSF13B	14	3	0.338399	0.0888599	2.22239	1.92912	1.92912	0.0173336	0.0385418	0.0115945	FALSE
TNFSF14	16	3	0.356941	0.0820127	2.41504	2.12177	2.12177	0.00682392	0.0165508	0.0049783	FALSE
TNKS2	1370	1122	14.0978	14.1484	0.288103	-0.00516663	0.00516663	0.929131	0.942696	0.283519	FALSE
TNN	3	3	0.0386752	0.0473931	0	-0.29327	0.29327	0.803553	0.868301	0.260634	FALSE
TNXB	26	7	0.103874	0.0342701	1.89308	1.59981	1.59981	0.00437796	0.0110222	0.00331594	FALSE
TOMM70A	1008	1376	14.8547	24.8487	-0.448985	-0.742255	0.742255	0	0	0	TRUE
TOR1B	408	313	9.51289	8.94293	0.382406	0.0891366	0.0891366	0.410322	0.508173	0.15289	FALSE
TOR2A	51	54	1.2999	1.68662	-0.0824622	-0.375732	0.375732	0.182344	0.285591	0.0859233	FALSE
TOR3A	633	284	19.259	10.5884	1.15631	0.863045	0.863045	0	0	0	TRUE
TPSB2	1	1	0.0554178	0.0679098	0	-0.29327	0.29327	0.885803	0.918575	0.273122	FALSE
TPSD1	NA	NA	0	0	NA	NA	#VALUE!	NA	NA	NA	FALSE
TPST2	243	275	7.56073	10.4851	-0.178475	-0.471745	0.471745	0.000200639	0.000614589	0.000184907	TRUE
TRDN	8	2	0.0469796	0.0143924	2	1.70673	1.70673	0.0979659	0.173459	0.0521322	FALSE
TREH	1	0	0.0348418	0	NA	NA	#VALUE!	0.274659	0.376164	0.109231	FALSE
TREM2	1	1	0.0614289	0.0752759	0	-0.29327	0.29327	0.885803	0.918575	0.273122	FALSE
TREML1	NA	NA	0	0	NA	NA	#VALUE!	NA	NA	NA	FALSE
TRH	0	1	0	0.0393607	NA	NA	#VALUE!	0.205919	0.312565	0.0922457	FALSE
TRHDE	1	0	0.0116286	0	NA	NA	#VALUE!	0.274659	0.376164	0.109231	FALSE
TRIM28	3310	4322	72.2202	115.558	-0.384868	-0.678138	0.678138	0	0	0	TRUE
TRIM3	70	60	1.32765	1.39451	0.222392	-0.0708774	0.0708774	0.780202	0.847438	0.254955	FALSE
TRIM43	1	7	0.0397303	0.340803	-2.80735	-3.10062	3.10062	0.0116445	0.0269389	0.00810165	FALSE
IGF1	5	163	0.0413116	1.65034	-5.0268	-5.32007	5.32007	0	0	0	TRUE
TRPV6	0	1	0	0.0272153	NA	NA	#VALUE!	0.205919	0.312565	0.0922457	FALSE
TRUB1	891	502	16.8595	11.64	0.827738	0.534468	0.534468	1.62e-11	9.04e-11	2.72e-11	TRUE
TSHB	NA	NA	0	0	NA	NA	#VALUE!	NA	NA	NA	FALSE
TSHR	4	1	0.0537791	0.0164754	2	1.70673	1.70673	0.241954	0.350692	0.105066	FALSE
TTC13	350	148	6.87036	3.56005	1.24176	0.948488	0.948488	3.44e-12	2e-11	6.01e-12	TRUE
TTC3	2208	2676	15.6634	23.2625	-0.277338	-0.570608	0.570608	0	0	0	TRUE
TTLL2	0	2	0	0.0549982	NA	NA	#VALUE!	0.0736485	0.135665	0.0405632	FALSE
TTR	NA	NA	0	0	NA	NA	#VALUE!	NA	NA	NA	FALSE
TTTY6	NA	NA	0	0	NA	NA	#VALUE!	NA	NA	NA	FALSE
TTYH1	1	1	0.0338552	0.0414866	0	-0.29327	0.29327	0.885803	0.918575	0.273122	FALSE
TUBD1	130	100	3.22685	3.04171	0.378512	0.0852418	0.0852418	0.656503	0.749067	0.225366	FALSE
TUFT1	316	230	6.55787	5.84906	0.458291	0.165021	0.165021	0.185729	0.290554	0.0874167	FALSE
PLSCR4	3	101	0.0529484	2.18442	-5.07325	-5.36652	5.36652	0	0	0	TRUE
TYROBP	0	1	0	0.133866	NA	NA	#VALUE!	0.205919	0.312565	0.0922457	FALSE
UBE2G2	748	627	13.8057	14.181	0.254573	-0.038697	0.038697	0.620476	0.713232	0.214571	FALSE
UCN	0	1	0	0.128642	NA	NA	#VALUE!	0.205919	0.312565	0.0922457	FALSE
UCN3	2	1	0.181864	0.111429	1	0.70673	0.70673	0.682381	0.765613	0.228198	FALSE
UGT1A10	1	0	0.0270699	0	NA	NA	#VALUE!	0.274659	0.376164	0.109231	FALSE
UMOD	NA	NA	0	0	NA	NA	#VALUE!	NA	NA	NA	FALSE
IGFBP5	490	16763	5.07057	212.567	-5.09635	-5.38962	5.38962	0	0	0	TRUE
USP25	509	336	6.61472	5.35077	0.599204	0.305935	0.305935	0.00239688	0.00630407	0.00189666	FALSE
USP30	98	147	1.68587	3.09883	-0.584963	-0.878232	0.878232	2.27e-06	8.57e-06	2.58e-06	TRUE
USP9X	3730	3409	19.419	21.7485	0.129827	-0.163443	0.163443	1.79e-06	6.81e-06	2.05e-06	TRUE
USP9Y	13	19	0.0835959	0.14972	-0.547488	-0.840758	0.840758	0.101528	0.178555	0.0537064	FALSE
UTS2	3	0	0.256537	0	NA	NA	#VALUE!	0.0584797	0.112204	0.0333062	FALSE
ITGB8	9	309	0.0662021	2.78529	-5.10154	-5.39481	5.39481	0	0	0	TRUE
UNC5D	3	122	0.0265686	1.32401	-5.34577	-5.63904	5.63904	0	0	0	TRUE
VEGFC	990	580	30.7437	22.0715	0.771376	0.478106	0.478106	1.4e-10	7.35e-10	2.21e-10	TRUE
VIP	1	1	0.0406816	0.0498519	0	-0.29327	0.29327	0.885803	0.918575	0.273122	FALSE
VIT	3	1	0.0562058	0.0229585	1.58496	1.29169	1.29169	0.409177	0.509971	0.152529	FALSE
VKORC1	659	356	42.6315	28.2214	0.888401	0.595131	0.595131	1.76e-10	9.17e-10	2.76e-10	TRUE
CXCL14	40	1744	1.30891	69.9323	-5.44626	-5.73953	5.73953	0	0	0	TRUE
VNN1	5	0	0.0839773	0	NA	NA	#VALUE!	0.014579	0.0329734	0.00987131	FALSE
VNN3	1	0	0.0366204	0	NA	NA	#VALUE!	0.274659	0.376164	0.109231	FALSE
VPREB1	0	1	0	0.123424	NA	NA	#VALUE!	0.205919	0.312565	0.0922457	FALSE
VPREB3	2	1	0.220724	0.135239	1	0.70673	0.70673	0.682381	0.765613	0.228198	FALSE
VTN	2	3	0.0769968	0.141529	-0.584963	-0.878232	0.878232	0.499406	0.596104	0.178976	FALSE
VWF	2	0	0.0146183	0	NA	NA	#VALUE!	0.122375	0.206035	0.0607218	FALSE
HS6ST2	10	444	0.141366	7.69149	-5.47249	-5.76576	5.76576	0	0	0	TRUE
WDR17	30	26	0.257526	0.273499	0.206451	-0.086819	0.086819	0.822435	0.883089	0.264395	FALSE
WDR4	255	219	6.23136	6.55798	0.219566	-0.0737035	0.0737035	0.579489	0.671	0.201878	FALSE
WDR7	220	222	1.95051	2.41191	-0.0130562	-0.306326	0.306326	0.0257326	0.0552315	0.0166171	FALSE
WFDC1	4	1	0.187407	0.0574129	2	1.70673	1.70673	0.241954	0.350692	0.105066	FALSE
WFDC10A	NA	NA	0	0	NA	NA	#VALUE!	NA	NA	NA	FALSE
WFDC10B	8	2	0.817238	0.250364	2	1.70673	1.70673	0.0979659	0.173459	0.0521322	FALSE
WFDC11	5	0	0.524892	0	NA	NA	#VALUE!	0.014579	0.0329734	0.00987131	FALSE
WFDC12	3	0	0.250239	0	NA	NA	#VALUE!	0.0584797	0.112204	0.0333062	FALSE
WFDC13	2	0	0.0941134	0	NA	NA	#VALUE!	0.122375	0.206035	0.0607218	FALSE
WFDC2	1	0	0.114067	0	NA	NA	#VALUE!	0.274659	0.376164	0.109231	FALSE
WFDC3	13	0	0.839303	0	NA	NA	#VALUE!	8.19e-05	0.000262865	7.9e-05	TRUE
WFDC5	0	1	0	0.077716	NA	NA	#VALUE!	0.205919	0.312565	0.0922457	FALSE
WFDC6	NA	NA	0	0	NA	NA	#VALUE!	NA	NA	NA	FALSE
WFDC8	1	1	0.0421972	0.0517091	0	-0.29327	0.29327	0.885803	0.918575	0.273122	FALSE
WFDC9	1	0	0.0979693	0	NA	NA	#VALUE!	0.274659	0.376164	0.109231	FALSE
WIF1	1	1	0.0288222	0.0353192	0	-0.29327	0.29327	0.885803	0.918575	0.273122	FALSE
WISP1	1	3	0.012442	0.04574	-1.58496	-1.87823	1.87823	0.22155	0.326464	0.0979353	FALSE
WISP2	3	0	0.137953	0	NA	NA	#VALUE!	0.0584797	0.112204	0.0333062	FALSE
WISP3	1	1	0.0459188	0.0562695	0	-0.29327	0.29327	0.885803	0.918575	0.273122	FALSE
WNT1	1	1	0.028267	0.0346388	0	-0.29327	0.29327	0.885803	0.918575	0.273122	FALSE
ADAMTS18	5	228	0.0545931	3.0506	-5.51096	-5.80423	5.80423	0	0	0	TRUE
WNT10B	20	0	0.545055	0	NA	NA	#VALUE!	1.03e-06	4.02e-06	1.21e-06	TRUE
ADAMTS3	24	1111	0.266143	15.0973	-5.53268	-5.82595	5.82595	0	0	0	TRUE
WNT16	9	4	0.180005	0.0980359	1.16993	0.876655	0.876655	0.296203	0.387509	0.116504	FALSE
WNT2	1	0	0.0222167	0	NA	NA	#VALUE!	0.274659	0.376164	0.109231	FALSE
WNT2B	33	18	0.784729	0.524519	0.874469	0.581199	0.581199	0.162108	0.256058	0.0770382	FALSE
WNT3	5	15	0.215781	0.793265	-1.58496	-1.87823	1.87823	0.00626822	0.0153039	0.00460381	FALSE
WNT3A	1	1	0.0217233	0.0266201	0	-0.29327	0.29327	0.885803	0.918575	0.273122	FALSE
WNT4	10	4	0.165331	0.0810396	1.32193	1.02866	1.02866	0.208577	0.310151	0.0932645	FALSE
WNT5A	918	779	9.49043	9.86878	0.236871	-0.056399	0.056399	0.422525	0.520702	0.156659	FALSE
POSTN	2	95	0.0382022	2.22364	-5.56986	-5.86313	5.86313	0	0	0	TRUE
WNT6	NA	NA	0	0	NA	NA	#VALUE!	NA	NA	NA	FALSE
WNT7A	1	0	0.0376673	0	NA	NA	#VALUE!	0.274659	0.376164	0.109231	FALSE
CPVL	3	189	0.108873	8.40513	-5.97728	-6.27055	6.27055	0	0	0	TRUE
WNT8A	1	1	0.0430986	0.0528137	0	-0.29327	0.29327	0.885803	0.918575	0.273122	FALSE
WNT8B	1	1	0.0323456	0.0396367	0	-0.29327	0.29327	0.885803	0.918575	0.273122	FALSE
NPY	1	66	0.115289	9.32426	-6.04439	-6.33766	6.33766	0	0	0	TRUE
WNT9B	1	0	0.0440996	0	NA	NA	#VALUE!	0.274659	0.376164	0.109231	FALSE
XBP1	1355	803	48.0666	34.9062	0.754821	0.461551	0.461551	3.65e-13	2.25e-12	6.77e-13	TRUE
XCL1	NA	NA	0	0	NA	NA	#VALUE!	NA	NA	NA	FALSE
XCL2	NA	NA	0	0	NA	NA	#VALUE!	NA	NA	NA	FALSE
XPNPEP2	1	1	0.0193705	0.0237369	0	-0.29327	0.29327	0.885803	0.918575	0.273122	FALSE
YME1L1	1868	1366	27.4219	24.5728	0.451537	0.158267	0.158267	0.00200498	0.0053232	0.00160155	FALSE
ZAP70	5	0	0.12694	0	NA	NA	#VALUE!	0.014579	0.0329734	0.00987131	FALSE
ZDHHC22	2	2	0.0378884	0.046429	0	-0.29327	0.29327	0.839053	0.889854	0.266737	FALSE
DIRAS2	4	280	0.0628797	5.39376	-6.12928	-6.42255	6.42255	0	0	0	TRUE
ZFPM1	25	23	0.498008	0.561445	0.120294	-0.172976	0.172976	0.678502	0.769026	0.228198	FALSE
[truncated: 12 more rows]

## Sheet: PANTHER calssification
Classification of 206 genes up-regulated in F3.Olig2								Classification of 173 genes down-regulated in HB1.F3
	classification	#genes							classification	#genes
1	extracellular matrix protein (PC00102)	40	0.201	0.1	0.1			1	extracellular matrix protein (PC00102)	44	0.257	0.104	0.104
2	protease (PC00190)	25	0.126	0.062	0.062			2	protease (PC00190)	25	0.146	0.059	0.059
3	cytoskeletal protein (PC00085)	3	0.015	0.007	0.007			3	cytoskeletal protein (PC00085)	9	0.053	0.021	0.021
4	transporter (PC00227)	12	0.06	0.03	0.03			4	transporter (PC00227)	18	0.105	0.042	0.042
5	transferase (PC00220)	14	0.07	0.035	0.035			5	transferase (PC00220)	12	0.07	0.028	0.028
6	oxidoreductase (PC00176)	14	0.07	0.035	0.035			6	oxidoreductase (PC00176)	13	0.076	0.031	0.031
7	lyase (PC00144)	1	0.005	0.002	0.002			7	lyase (PC00144)	3	0.018	0.007	0.007
8	cell adhesion molecule (PC00069)	31	0.156	0.077	0.077			8	cell adhesion molecule (PC00069)	34	0.199	0.08	0.08
9	ligase (PC00142)	2	0.01	0.005	0.005			9	ligase (PC00142)	2	0.012	0.005	0.005
10	nucleic acid binding (PC00171)	8	0.04	0.02	0.02			10	nucleic acid binding (PC00171)	11	0.064	0.026	0.026
11	signaling molecule (PC00207)	59	0.296	0.147	0.147			11	signaling molecule (PC00207)	49	0.287	0.116	0.116
12	enzyme modulator (PC00095)	19	0.095	0.047	0.047			12	enzyme modulator (PC00095)	30	0.175	0.071	0.071
13	calcium-binding protein (PC00060)	12	0.06	0.03	0.03			13	calcium-binding protein (PC00060)	10	0.058	0.024	0.024
14	defense/immunity protein (PC00090)	26	0.131	0.065	0.065			14	defense/immunity protein (PC00090)	26	0.152	0.061	0.061
15	hydrolase (PC00121)	36	0.181	0.09	0.09			15	hydrolase (PC00121)	46	0.269	0.108	0.108
16	transfer/carrier protein (PC00219)	6	0.03	0.015	0.015			16	transfer/carrier protein (PC00219)	10	0.058	0.024	0.024
17	membrane traffic protein (PC00150)	1	0.005	0.002	0.002			17	phosphatase (PC00181)	7	0.041	0.017	0.017
18	phosphatase (PC00181)	4	0.02	0.01	0.01			18	transcription factor (PC00218)	8	0.047	0.019	0.019
19	transcription factor (PC00218)	6	0.03	0.015	0.015			19	chaperone (PC00072)	2	0.012	0.005	0.005
20	cell junction protein (PC00070)	2	0.01	0.005	0.005			20	surfactant (PC00212)	8	0.047	0.019	0.019
21	surfactant (PC00212)	6	0.03	0.015	0.015			21	structural protein (PC00211)	8	0.047	0.019	0.019
22	structural protein (PC00211)	9	0.045	0.022	0.022			22	kinase (PC00137)	3	0.018	0.007	0.007
23	kinase (PC00137)	7	0.035	0.017	0.017			23	storage protein (PC00210)	1	0.006	0.002	0.002
24	receptor (PC00197)	56	0.281	0.139	0.139			24	isomerase (PC00135)	1	0.006	0.002	0.002
25	isomerase (PC00135)	3	0.015	0.007	0.007			25	receptor (PC00197)	44	0.257	0.104	0.104
	SUM			0.999					SUM			1.001

## Sheet: Differential gene list
Classification		F3.Olig2									HB1.F3
		GeneNames	value1	value2	F3.Olig2.bed(RPKM)	HB1.F3.bed(RPKM)	log2(Fold_change)	log2(Fold_change) normalized	abs	Signature(p-value < 0.001)	GeneNames	value1	value2	F3.Olig2.bed(RPKM)	HB1.F3.bed(RPKM)	log2(Fold_change)	log2(Fold_change) normalized	abs	Signature(p-value < 0.001)
SIGNALING MOLECULE	CYTOKINE	CCL5	156	8	8.19499	0.514987	4.2854	3.99213	3.99213	TRUE	C5	8	31	0.0945268	0.448859	-1.9542	-2.24747	2.24747	TRUE
		CSF1	3983	714	52.3193	11.493	2.47986	2.18659	2.18659	TRUE	LIFR	77	127	0.477868	0.965837	-0.721898	-1.01517	1.01517	TRUE
		CXCL1	12830	476	694.906	31.5929	4.75242	4.45915	4.45915	TRUE
		CXCL2	826	95	44.3292	6.24765	3.12014	2.82687	2.82687	TRUE
		CXCL3	457	120	25.5895	8.23399	1.92916	1.63589	1.63589	TRUE
		CXCL5	1553	196	40.7911	6.3086	2.98613	2.69286	2.69286	TRUE
		CXCL6	13732	155	534.396	7.39169	6.46913	6.17586	6.17586	TRUE
		EBI3 (IL27B)	179	2	10.1641	0.139164	6.48382	6.19055	6.19055	TRUE
		IL6	165	11	8.99721	0.735021	3.90689	3.61362	3.61362	TRUE
		IL8	6295	731	238.367	33.9197	3.10626	2.81299	2.81299	TRUE
		CXCL10	66	5	3.50418	0.325308	3.72247	3.4292	3.4292	TRUE
		IL18	82	2	4.61558	0.137951	5.35755	5.06428	5.06428	TRUE
		IL7	20	1	0.621982	0.0381093	4.32193	4.02866	4.02866	TRUE
		TNF	135	8	5.20349	0.377862	4.07682	3.78355	3.78355	TRUE
	GROWTH FACTOR	EGFR	2481	536	24.3765	6.45345	2.21062	1.91735	1.91735	TRUE	CTGF	447	7798	12.3172	263.311	-4.12476	-4.41803	4.41803	TRUE
		GDF15	318	15	17.1089	0.988937	4.40599	4.11272	4.11272	TRUE	CYR61	2022	4477	56.9315	154.469	-1.14675	-1.44002	1.44002	TRUE
		NRG1	1451	383	12.0287	3.89073	1.92163	1.62836	1.62836	TRUE	VEGFB	160	492	5.72293	21.5648	-1.62059	-1.91386	1.91386	TRUE
		PDGFA	563	74	12.9492	2.08568	2.92754	2.63427	2.63427	TRUE	IGF1	5	163	0.0413116	1.65034	-5.0268	-5.32007	5.32007	TRUE
		BDNF	82	23	0.684961	0.235431	1.83399	1.54072	1.54072	TRUE	PDGFD	20	94	0.323375	1.86246	-2.23266	-2.52593	2.52593	TRUE
		ERBB3	108	13	1.1259	0.166074	3.05445	2.76118	2.76118	TRUE
		FGF9	46	4	0.655594	0.0698587	3.52356	3.23029	3.23029	TRUE
		KITLG (SCF)	354	82	4.19895	1.19188	2.11005	1.81678	1.81678	TRUE
		NOV	140	1	3.47507	0.0304171	7.12928	6.83601	6.83601	TRUE
	PEPTIDE HORMONE	ADM (ADML)	190	31	8.46566	1.69259	2.61566	2.32239	2.32239	TRUE	EDN1	276	769	8.48526	28.9711	-1.47832	-1.77159	1.77159	TRUE
		EDN3	721	8	17.5128	0.238119	6.49386	6.20059	6.20059	TRUE	NPY	1	66	0.115289	9.32426	-6.04439	-6.33766	6.33766	TRUE
		PLAT (TPA)	3274	614	66.6168	15.3094	2.41474	2.12147	2.12147	TRUE	PDYN	76	515	1.62959	13.5318	-2.7605	-3.05377	3.05377	TRUE
		CBLN1	97	2	2.57292	0.0650082	5.59991	5.30664	5.30664	TRUE	PTHLH (parathyroid hormone-like hormone)	43	648	1.05197	19.4265	-3.91359	-4.20686	4.20686	TRUE
		PRSS21 (TEST1)	87	25	4.80897	1.69338	1.79909	1.50582	1.50582	TRUE	IGF1	5	163	0.0413116	1.65034	-5.0268	-5.32007	5.32007	TRUE
											TMPRSS2	13	57	0.252802	1.3583	-2.13245	-2.42572	2.42572	TRUE
	MEMBRANE-BOUND SIGNALING MOLECULE	DNER	652	20	12.865	0.483588	5.0268	4.73353	4.73353	TRUE	EFEMP2	246	535	7.67998	20.4674	-1.12088	-1.41415	1.41415	TRUE
		LAMA4	3962	1076	33.8039	11.2499	1.88055	1.58728	1.58728	TRUE	MFGE8	1225	2238	39.7628	89.0192	-0.869428	-1.1627	1.1627	TRUE
		LAMC2	12587	71	124.964	0.86378	7.4699	7.17663	7.17663	TRUE	NRP1	3544	6569	38.689	87.8772	-0.890295	-1.18357	1.18357	TRUE
		SDC1	2163	754	41.4015	17.6853	1.5204	1.22713	1.22713	TRUE	NTN1	62	1049	0.672293	13.9388	-4.0806	-4.37387	4.37387	TRUE
		FBLN5	143	15	3.50639	0.450712	3.25298	2.95971	2.95971	TRUE	SEMA3A	95	784	1.08383	10.9606	-3.04485	-3.33812	3.33812	TRUE
		KITLG (SCF)	354	82	4.19895	1.19188	2.11005	1.81678	1.81678	TRUE	EDIL3	6	31	0.130252	0.824668	-2.36923	-2.6625	2.6625	TRUE
		LAMA1	36	1	0.240678	0.0081925	5.16993	4.87666	4.87666	TRUE	EFNA5	11	91	0.133117	1.34948	-3.04836	-3.34163	3.34163	TRUE
		LAMB3	659	176	9.46523	3.09772	1.9047	1.61143	1.61143	TRUE	HHIP	3	63	0.0544825	1.40204	-4.39232	-4.68559	4.68559	TRUE
		NMB (GPNMB)	82	21	5.13987	1.61302	1.96523	1.67196	1.67196	TRUE	LAMC3	14	190	0.148223	2.46504	-3.7625	-4.05577	4.05577	TRUE
		NTNG1	256	26	4.75347	0.591599	3.29956	3.00629	3.00629	TRUE	NETO1	25	141	0.197485	1.36489	-2.4957	-2.78897	2.78897	TRUE
		SEMA3B	482	153	10.6353	4.13691	1.6555	1.36223	1.36223	TRUE	NOTCH3	23	293	0.183982	2.87209	-3.67119	-3.96446	3.96446	TRUE
											PCOLCE2	9	49	0.286234	1.90967	-2.44478	-2.73805	2.73805	TRUE
											PDGFD	20	94	0.323375	1.86246	-2.23266	-2.52593	2.52593	TRUE
											SEMA6A	17	403	0.159993	4.64771	-4.56717	-4.86044	4.86044	TRUE
RECEPTOR	CYTKINE RECEPTOR	IL6R	1055	158	21.3119	3.91119	2.73925	2.44598	2.44598	TRUE	BOC	79	673	1.19168	12.4403	-3.09068	-3.38395	3.38395	TRUE
		TNFRSF1B	393	20	6.79143	0.423528	4.29646	4.00319	4.00319	TRUE	ROBO1	967	3026	7.90169	30.3002	-1.64582	-1.93909	1.93909	TRUE
		ENG	38	1	0.983306	0.0317094	5.24793	4.95466	4.95466	TRUE	IL1R1	41	169	0.53944	2.72477	-2.04333	-2.3366	2.3366	TRUE
		IL27	97	15	0.920684	0.174467	2.69302	2.39975	2.39975	TRUE	IL28RA	6	20	0.0848939	0.346767	-1.73697	-2.03024	2.03024	TRUE
		IL4R	23	2	0.40406	0.0430557	3.52356	3.23029	3.23029	TRUE	LIFR	77	127	0.477868	0.965837	-0.721898	-1.01517	1.01517	TRUE
		LTBR	29	5	0.206268	0.0435799	2.53605	2.24278	2.24278	TRUE
		TNFRSF8	35	3	0.690395	0.072516	3.54432	3.25105	3.25105	TRUE
	NUCLEAR HORMONE RECEPTOR	RARB	751	209	15.4858	5.28107	1.84531	1.55204	1.55204	TRUE
	G-PROTEIN COUPLED RECEPTOR	GPRC5C	27	1	0.716174	0.0325041	4.75489	4.46162	4.46162	TRUE	FZD4	77	164	0.672337	1.75478	-1.09077	-1.38404	1.38404	TRUE
											HHIP	3	63	0.0544825	1.40204	-4.39232	-4.68559	4.68559	TRUE
											SFRP1	4	90	0.0578122	1.59399	-4.49185	-4.78512	4.78512	TRUE
											SFRP4	7	162	0.152012	4.31101	-4.5325	-4.82576	4.82576	TRUE
	PROTEIN KINASE RECEPTOR	EGFR	2481	536	24.3765	6.45345	2.21062	1.91735	1.91735	TRUE
		IRAK2	411	126	7.64915	2.87359	1.70571	1.41244	1.41244	TRUE
		ACVR1C	29	5	0.206268	0.0435799	2.53605	2.24278	2.24278	TRUE
		ERBB3	108	13	1.1259	0.166074	3.05445	2.76118	2.76118	TRUE
STRUCTURAL PROTEIN		LAMA4	3962	1076	33.8039	11.2499	1.88055	1.58728	1.58728	TRUE	MGP	1	131	0.0438301	7.03602	-7.03342	-7.32669	7.32669	TRUE
		LAMC2	12587	71	124.964	0.86378	7.4699	7.17663	7.17663	TRUE	NTN1	62	1049	0.672293	13.9388	-4.0806	-4.37387	4.37387	TRUE
		LAMA1	36	1	0.240678	0.0081925	5.16993	4.87666	4.87666	TRUE	PRICKLE1	166	1017	2.23369	16.7695	-2.61506	-2.90833	2.90833	TRUE
		LAMB3	659	176	9.46523	3.09772	1.9047	1.61143	1.61143	TRUE	PRICKLE2	472	1200	3.66176	11.4081	-1.34618	-1.63945	1.63945	TRUE
		NTN4	193	75	3.44687	1.64139	1.36364	1.07037	1.07037	TRUE	LAMC3	14	190	0.148223	2.46504	-3.7625	-4.05577	4.05577	TRUE
		NTNG1	256	26	4.75347	0.591599	3.29956	3.00629	3.00629	TRUE	SYNE2	118	491	0.342103	1.74437	-2.05694	-2.35021	2.35021	TRUE
		OLFM1	65	11	1.31141	0.271958	2.56294	2.26967	2.26967	TRUE
		OLFM2	113	31	3.92019	1.31787	1.86598	1.57271	1.57271	TRUE
PROTEASE	METALLOPROTEASE	CPA4	1899	74	43.5225	2.07828	4.68157	4.3883	4.3883	TRUE	ADAMTS3	24	1111	0.266143	15.0973	-5.53268	-5.82595	5.82595	TRUE
		MMP3	1682	191	59.4053	8.26639	3.13853	2.84526	2.84526	TRUE	CPE	34	240	0.904078	7.82026	-2.81943	-3.1127	3.1127	TRUE
		MMP9	432	55	11.9395	1.86272	2.97353	2.68026	2.68026	TRUE	MFGE8	1225	2238	39.7628	89.0192	-0.869428	-1.1627	1.1627	TRUE
		PAPPA	1533	332	9.02217	2.39436	2.2071	1.91383	1.91383	TRUE	NRP1	3544	6569	38.689	87.8772	-0.890295	-1.18357	1.18357	TRUE
		ACE	46	13	0.569044	0.197067	1.82312	1.52985	1.52985	TRUE	SRPX	417	1723	14.1473	71.6317	-2.0468	-2.34007	2.34007	TRUE
		ADAM33	14	1	0.256853	0.0224822	3.80735	3.51409	3.51409	TRUE	ADAMTS10	18	73	0.274277	1.36308	-2.0199	-2.31317	2.31317	TRUE
		ADAMTS1	42	1	0.583013	0.0170103	5.39232	5.09905	5.09905	TRUE	ADAMTS14	28	176	0.343218	2.64367	-2.65208	-2.94535	2.94535	TRUE
		ADAMTS4	125	6	1.86293	0.109577	4.38082	4.08755	4.08755	TRUE	ADAMTS15	93	440	1.05783	6.13294	-2.2422	-2.53547	2.53547	TRUE
		CPM	37	6	0.355157	0.0705753	2.62449	2.33122	2.33122	TRUE	ADAMTS17	6	26	0.0611863	0.324907	-2.11548	-2.40875	2.40875	TRUE
		MMP10	43	6	1.57826	0.269863	2.8413	2.54803	2.54803	TRUE	ADAMTS18	5	228	0.0545931	3.0506	-5.51096	-5.80423	5.80423	TRUE
		MMP19	55	4	1.09124	0.0972525	3.78136	3.48809	3.48809	TRUE	ADAMTS7	18	140	0.211678	2.0175	-2.95936	-3.25263	3.25263	TRUE
		TLL1	73	25	0.606019	0.254323	1.54597	1.2527	1.2527	TRUE	EDIL3	6	31	0.130252	0.824668	-2.36923	-2.6625	2.6625	TRUE
											MMP16	77	342	0.784729	4.27108	-2.15107	-2.44434	2.44434	TRUE
											NETO1	25	141	0.197485	1.36489	-2.4957	-2.78897	2.78897	TRUE
											PCOLCE2	9	49	0.286234	1.90967	-2.44478	-2.73805	2.73805	TRUE
											PDGFD	20	94	0.323375	1.86246	-2.23266	-2.52593	2.52593	TRUE
	SERIN PROTEASE	LGALS3BP	4810	1809	137.408	63.327	1.41084	1.11757	1.11757	TRUE	CPVL	3	189	0.108873	8.40513	-5.97728	-6.27055	6.27055	TRUE
		LOX	5355	2023	64.0356	29.6443	1.40439	1.11112	1.11112	TRUE	MFGE8	1225	2238	39.7628	89.0192	-0.869428	-1.1627	1.1627	TRUE
		LOXL3	634	61	13.1151	1.5463	3.3776	3.08433	3.08433	TRUE	NRP1	3544	6569	38.689	87.8772	-0.890295	-1.18357	1.18357	TRUE
		PAPPA	1533	332	9.02217	2.39436	2.2071	1.91383	1.91383	TRUE	SRPX	417	1723	14.1473	71.6317	-2.0468	-2.34007	2.34007	TRUE
		PLAT	3274	614	66.6168	15.3094	2.41474	2.12147	2.12147	TRUE	EDIL3	6	31	0.130252	0.824668	-2.36923	-2.6625	2.6625	TRUE
		C1S	313	44	0.0455623	1.23881	2.83059	2.53732	2.53732	TRUE	NETO1	25	141	0.197485	1.36489	-2.4957	-2.78897	2.78897	TRUE
		PCSK9	59	5	1.02672	0.106624	3.56071	3.26745	3.26745	TRUE	PCOLCE2	9	49	0.286234	1.90967	-2.44478	-2.73805	2.73805	TRUE
		PRSS21	87	25	4.80897	1.69338	1.79909	1.50582	1.50582	TRUE	PDGFD	20	94	0.323375	1.86246	-2.23266	-2.52593	2.52593	TRUE
		SRCRB4D	45	9	1.03538	0.253754	2.32193	2.02866	2.02866	TRUE	TMPRSS2	13	57	0.252802	1.3583	-2.13245	-2.42572	2.42572	TRUE
		TLL1	73	25	0.606019	0.254323	1.54597	1.2527	1.2527	TRUE
											CTSC	1926	3864	16.3119	40.1023	-1.00449	-1.29776	1.29776	TRUE
	CYSTEIN PROTEASE	LGALS3BP	4810	1809	137.408	63.327	1.41084	1.11757	1.11757	TRUE
		LOX	5355	2023	64.0356	29.6443	1.40439	1.11112	1.11112	TRUE
		LOXL3	634	61	13.1151	1.5463	3.3776	3.08433	3.08433	TRUE
		PAPPA	1533	332	9.02217	2.39436	2.2071	1.91383	1.91383	TRUE
		PLAT	3274	614	66.6168	15.3094	2.41474	2.12147	2.12147	TRUE
