# Supplementary material for: Secretome Analysis of Human Oligodendrocytes Derived from Neural Stem Cells
Source: PLoS One. 2014 Jan 2;9(1):e84292. doi: 10.1371/journal.pone.0084292 (PMC3879300; doi:10.1371/journal.pone.0084292)
Supplement: Dataset S3 — Secreted protein profiling using protein cytokine array and mRNA-seq data. The dataset contains the intensity values of protein cytokine array, which were compared with differential gene expression based on DEGseq. (ZIP) [file pone.0084292.s003.zip]

Archive with 1 entries (1 files):
- Dataset S3.xlsx
