# Supplementary material for: Secretome Analysis of Human Oligodendrocytes Derived from Neural Stem Cells
Source: PLoS One. 2014 Jan 2;9(1):e84292. doi: 10.1371/journal.pone.0084292 (PMC3879300; doi:10.1371/journal.pone.0084292)
Supplement: Dataset S3 — Secreted protein profiling using protein cytokine array and mRNA-seq data. The dataset contains the intensity values of protein cytokine array, which were compared with differential gene expression based on DEGseq. (ZIP) [file pone.0084292.s003.zip › Dataset S3.xlsx]

## Sheet: Array map
Array Map
1	2	3	4	5	6	7	8	9	10	11	12	13	14	15	16	17	18	19	20	21	22	23	24	25	26	27	28	29	30
1	2	3	4	5	6	7	8	9	10	11	12	13	14	15	16	17	18	19	20	21	22	23	24	25	26	27	28	29	30
31	32	33	34	35	36	37	38	39	40	41	42	43	44	45	46	47	48	49	50	51	52	53	54	55	56	57	58	59	60
31	32	33	34	35	36	37	38	39	40	41	42	43	44	45	46	47	48	49	50	51	52	53	54	55	56	57	58	59	60
61	62	63	64	65	66	67	68	69	70	71	72	73	74	75	76	77	78	79	80	81	82	83	84	85	86	87	88	89	90
61	62	63	64	65	66	67	68	69	70	71	72	73	74	75	76	77	78	79	80	81	82	83	84	85	86	87	88	89	90
91	92	93	94	95	96	97	98	99	100	101	102	103	104	105	106	107	108	109	110	111	112	113	114	115	116	117	118	119	120
91	92	93	94	95	96	97	98	99	100	101	102	103	104	105	106	107	108	109	110	111	112	113	114	115	116	117	118	119	120
121	122	123	124	125	126	127	128	129	130	131	132	133	134	135	136	137	138	139	140	141	142	143	144	145	146	147	148	149	150
121	122	123	124	125	126	127	128	129	130	131	132	133	134	135	136	137	138	139	140	141	142	143	144	145	146	147	148	149	150
151	152	153	154	155	156	157	158	159	160	161	162	163	164	165	166	167	168	169	170	171	172	173	174	175	176	177	178	179	180
151	152	153	154	155	156	157	158	159	160	161	162	163	164	165	166	167	168	169	170	171	172	173	174	175	176	177	178	179	180
181	182	183	184	185	186	187	188	189	190	191	192	193	194	195	196	197	198	199	200	201	202	203	204	205	206	207	208	209	210
181	182	183	184	185	186	187	188	189	190	191	192	193	194	195	196	197	198	199	200	201	202	203	204	205	206	207	208	209	210
211	212	213	214	215	216	217	218	219	220	221	222	223	224	225	226	227	228	229	230	231	232	233	234	235	236	237	238	239	240
211	212	213	214	215	216	217	218	219	220	221	222	223	224	225	226	227	228	229	230	231	232	233	234	235	236	237	238	239	240
241	242	243	244	245	246	247	248	249	250	251	252	253	254	255	256	257	258	259	260	261	262	263	264	265	266	267	268	269	270
241	242	243	244	245	246	247	248	249	250	251	252	253	254	255	256	257	258	259	260	261	262	263	264	265	266	267	268	269	270
271	272	273	274	275	276	277	278	279	280	281	282	283	284	285	286	287	288	289	290	291	292	293	294	295	296	297	298	299	300
271	272	273	274	275	276	277	278	279	280	281	282	283	284	285	286	287	288	289	290	291	292	293	294	295	296	297	298	299	300
301	302	303	304	305	306	307	308	309	310	311	312	313	314	315	316	317	318	319	320	321	322	323	324	325	326	327	328	329	330
301	302	303	304	305	306	307	308	309	310	311	312	313	314	315	316	317	318	319	320	321	322	323	324	325	326	327	328	329	330
331	332	333	334	335	336	337	338	339	340	341	342	343	344	345	346	347	348	349	350	351	352	353	354	355	356	357	358	359	360
331	332	333	334	335	336	337	338	339	340	341	342	343	344	345	346	347	348	349	350	351	352	353	354	355	356	357	358	359	360
361	362	363	364	365	366	367	368	369	370	371	372	373	374	375	376	377	378	379	380	381	382	383	384	385	386	387	388	389	390
361	362	363	364	365	366	367	368	369	370	371	372	373	374	375	376	377	378	379	380	381	382	383	384	385	386	387	388	389	390
391	392	393	394	395	396	397	398	399	400	401	402	403	404	405	406	407	408	409	410	411	412	413	414	415	416	417	418	419	420
391	392	393	394	395	396	397	398	399	400	401	402	403	404	405	406	407	408	409	410	411	412	413	414	415	416	417	418	419	420
421	422	423	424	425	426	427	428	429	430	431	432	433	434	435	436	437	438	439	440	441	442	443	444	445	446	447	448	449	450
421	422	423	424	425	426	427	428	429	430	431	432	433	434	435	436	437	438	439	440	441	442	443	444	445	446	447	448	449	450
451	452	453	454	455	456	457	458	459	460	461	462	463	464	465	466	467	468	469	470	471	472	473	474	475	476	477	478	479	480
451	452	453	454	455	456	457	458	459	460	461	462	463	464	465	466	467	468	469	470	471	472	473	474	475	476	477	478	479	480
481	482	483	484	485	486	487	488	489	490	491	492	493	494	495	496	497	498	499	500	501	502	503	504	505	506	507	508	509	510
481	482	483	484	485	486	487	488	489	490	491	492	493	494	495	496	497	498	499	500	501	502	503	504	505	506	507	508	509	510
511	512	513	514	515	516	517	518	519	520	521	522	523	524	525	526	527	528	529	530	531	532	533	534	535	536	537	538	539	540
511	512	513	514	515	516	517	518	519	520	521	522	523	524	525	526	527	528	529	530	531	532	533	534	535	536	537	538	539	540
Array Map
Pos-ctrl 1a	Pos-ctrl 2a	Pos-ctrl 3a	Neg-ctrl	6Ckine	Activin A	Activin B	Activin C	Activin RIA / ALK-2	Activin RIB / ALK-4	Activin RII A/B	Activin RIIA	Adiponectin / Acrp30	AgRP	ALCAM	Angiogenin	Angiopoietin-1	Angiopoietin-2	Angiopoietin-4	Angiopoietin-like 1	Angiopoietin-like 2	Angiopoietin-like Factor	Angiostatin	APJ	APRIL	AR (Amphiregulin)	Artemin	Axl	B7-1 /CD80	BAFF R / TNFRSF13C
Pos-ctrl 1a	Pos-ctrl 2a	Pos-ctrl 3a	Neg-ctrl	6Ckine	Activin A	Activin B	Activin C	Activin RIA / ALK-2	Activin RIB / ALK-4	Activin RII A/B	Activin RIIA	Adiponectin / Acrp30	AgRP	ALCAM	Angiogenin	Angiopoietin-1	Angiopoietin-2	Angiopoietin-4	Angiopoietin-like 1	Angiopoietin-like 2	Angiopoietin-like Factor	Angiostatin	APJ	APRIL	AR (Amphiregulin)	Artemin	Axl	B7-1 /CD80	BAFF R / TNFRSF13C
Neg-ctrl	Neg-ctrl	Neg-ctrl	BCMA / TNFRSF17	BD-1	BDNF	beta-Catenin	beta-Defensin 2	beta-NGF	BIK	BLC / BCA-1 / CXCL13	BMP-15	BMP-2	BMP-3	BMP-3b / GDF-10	BMP-4	BMP-5	BMP-6	BMP-7	BMP-8	BMPR-IA / ALK-3	BMPR-IB / ALK-6	BMPR-II	BTC	Cardiotrophin-1 / CT-1	CCL14 / HCC-1 / HCC-3	CCL28 / VIC	CCR1	CCR2	CCR3
Neg-ctrl	Neg-ctrl	Neg-ctrl	BCMA / TNFRSF17	BD-1	BDNF	beta-Catenin	beta-Defensin 2	beta-NGF	BIK	BLC / BCA-1 / CXCL13	BMP-15	BMP-2	BMP-3	BMP-3b / GDF-10	BMP-4	BMP-5	BMP-6	BMP-7	BMP-8	BMPR-IA / ALK-3	BMPR-IB / ALK-6	BMPR-II	BTC	Cardiotrophin-1 / CT-1	CCL14 / HCC-1 / HCC-3	CCL28 / VIC	CCR1	CCR2	CCR3
CCR4	CCR5	CCR6	CCR7	CCR8	CCR9	CD 163	CD14	CD27 / TNFRSF7	CD30 / TNFRSF8	CD30 Ligand / TNFSF8	CD40 / TNFRSF5	CD40 Ligand / TNFSF5 /CD154	Cerberus 1	Chem R23	Chordin-Like 1	Chordin-Like 2	CLC	CNTF R alpha	CNTF	Coagulation Factor III / Tissue Factor	CRIM 1	Cripto-1	CRTH-2	Cryptic	Csk	CTACK / CCL27	CTGF / CCN2	CTLA-4 /CD152	CV-2 / Crossveinless-2
CCR4	CCR5	CCR6	CCR7	CCR8	CCR9	CD 163	CD14	CD27 / TNFRSF7	CD30 / TNFRSF8	CD30 Ligand / TNFSF8	CD40 / TNFRSF5	CD40 Ligand / TNFSF5 /CD154	Cerberus 1	Chem R23	Chordin-Like 1	Chordin-Like 2	CLC	CNTF R alpha	CNTF	Coagulation Factor III / Tissue Factor	CRIM 1	Cripto-1	CRTH-2	Cryptic	Csk	CTACK / CCL27	CTGF / CCN2	CTLA-4 /CD152	CV-2 / Crossveinless-2
CXCL14 / BRAK	CXCL16	CXCR1 / IL-8 RA	CXCR2 / IL-8 RB	CXCR3	CXCR4 (fusin)	CXCR5 /BLR-1	CXCR6	D6	DAN	DANCE	DcR3 / TNFRSF6B	Decorin	Dkk-1	Dkk-3	Dkk-4	DR3 / TNFRSF25	DR6 / TNFRSF21	Dtk	EDA-A2	EDAR	EDG-1	EGF	EGF R / ErbB1	EG-VEGF / PK1	EMAP-II	ENA-78	Endocan	Endoglin / CD105	Endostatin
CXCL14 / BRAK	CXCL16	CXCR1 / IL-8 RA	CXCR2 / IL-8 RB	CXCR3	CXCR4 (fusin)	CXCR5 /BLR-1	CXCR6	D6	DAN	DANCE	DcR3 / TNFRSF6B	Decorin	Dkk-1	Dkk-3	Dkk-4	DR3 / TNFRSF25	DR6 / TNFRSF21	Dtk	EDA-A2	EDAR	EDG-1	EGF	EGF R / ErbB1	EG-VEGF / PK1	EMAP-II	ENA-78	Endocan	Endoglin / CD105	Endostatin
Endothelin	EN-RAGE	Eotaxin / CCL11	Eotaxin-2 / MPIF-2	Eotaxin-3 / CCL26	Epiregulin	ErbB2	ErbB3	ErbB4	Erythropoietin	E-Selectin	FADD	FAM3B	Fas / TNFRSF6	Fas Ligand	FGF Basic	FGF R3	FGF R4	FGF R5	FGF-10 / KGF-2	FGF-11	FGF-12	FGF-13 1B	FGF-16	FGF-17	FGF-18	FGF-19	FGF-20	FGF-21	FGF-23
Endothelin	EN-RAGE	Eotaxin / CCL11	Eotaxin-2 / MPIF-2	Eotaxin-3 / CCL26	Epiregulin	ErbB2	ErbB3	ErbB4	Erythropoietin	E-Selectin	FADD	FAM3B	Fas / TNFRSF6	Fas Ligand	FGF Basic	FGF R3	FGF R4	FGF R5	FGF-10 / KGF-2	FGF-11	FGF-12	FGF-13 1B	FGF-16	FGF-17	FGF-18	FGF-19	FGF-20	FGF-21	FGF-23
FGF-4	FGF-5	FGF-6	FGF-7 / KGF	FGF-8	FGF-9	FGF-BP	FLRG	Flt-3 Ligand	Follistatin	Follistatin-like 1	Fractalkine	Frizzled-1	Frizzled-3	Frizzled-4	Frizzled-5	Frizzled-6	Frizzled-7	Galectin-3	GASP-1 / WFIKKNRP	GASP-2 / WFIKKN	GCP-2 / CXCL6	GCSF	G-CSF R / CD 114	GDF1	GDF11	GDF-15	GDF3	GDF5	GDF8
FGF-4	FGF-5	FGF-6	FGF-7 / KGF	FGF-8	FGF-9	FGF-BP	FLRG	Flt-3 Ligand	Follistatin	Follistatin-like 1	Fractalkine	Frizzled-1	Frizzled-3	Frizzled-4	Frizzled-5	Frizzled-6	Frizzled-7	Galectin-3	GASP-1 / WFIKKNRP	GASP-2 / WFIKKN	GCP-2 / CXCL6	GCSF	G-CSF R / CD 114	GDF1	GDF11	GDF-15	GDF3	GDF5	GDF8
GDF9	GDNF	GFR alpha-1	GFR alpha-2	GFR alpha-3	GFR alpha-4	GITR / TNFRF18	GITR Ligand / TNFSF18	Glucagon	Glut1	Glut2	Glut3	Glut5	Glypican 3	Glypican 5	GM-CSF	GM-CSF R alpha	Granzyme A	GREMLIN	GRO	GRO-a	Growth Hormone (GH)	Growth Hormone R (GHR)	HB-EGF	HCC-4 / CCL16	HCR / CRAM-A/B	Hepassocin	Heregulin / NDF / GGF / Neuregulin	HGF	HGFR
GDF9	GDNF	GFR alpha-1	GFR alpha-2	GFR alpha-3	GFR alpha-4	GITR / TNFRF18	GITR Ligand / TNFSF18	Glucagon	Glut1	Glut2	Glut3	Glut5	Glypican 3	Glypican 5	GM-CSF	GM-CSF R alpha	Granzyme A	GREMLIN	GRO	GRO-a	Growth Hormone (GH)	Growth Hormone R (GHR)	HB-EGF	HCC-4 / CCL16	HCR / CRAM-A/B	Hepassocin	Heregulin / NDF / GGF / Neuregulin	HGF	HGFR
HRG-alpha	HRG-beta 1	HVEM / TNFRSF14	I-309	ICAM-1	ICAM-2	ICAM-3 (CD50)	ICAM-5	IFN-alpha / beta R1	IFN-alpha / beta R2	IFN-beta	IFN-gamma	IFN-gamma R1	IGFBP-1	IGFBP-2	IGFBP-3	IGFBP-4	IGFBP-6	IGFBP-rp1 / IGFBP-7	IGF-I	IGF-I SR	IGF-II	IGF-II R	IL-1 alpha	IL-1 beta	IL-1 F5 / FIL1delta	IL-1 F6 / FIL1 epsilon	IL-1 F7 / FIL1 zeta	IL-1 F8 / FIL1 eta	IL-1 F9 / IL-1 H1
HRG-alpha	HRG-beta 1	HVEM / TNFRSF14	I-309	ICAM-1	ICAM-2	ICAM-3 (CD50)	ICAM-5	IFN-alpha / beta R1	IFN-alpha / beta R2	IFN-beta	IFN-gamma	IFN-gamma R1	IGFBP-1	IGFBP-2	IGFBP-3	IGFBP-4	IGFBP-6	IGFBP-rp1 / IGFBP-7	IGF-I	IGF-I SR	IGF-II	IGF-II R	IL-1 alpha	IL-1 beta	IL-1 F5 / FIL1delta	IL-1 F6 / FIL1 epsilon	IL-1 F7 / FIL1 zeta	IL-1 F8 / FIL1 eta	IL-1 F9 / IL-1 H1
IL-1 F10 / IL-1HY2	IL-1 R3 / IL-1 R AcP	IL-1 R4 /ST2	IL-1 R6 / IL-1 Rrp2	IL-1 R8	IL-1 R9	IL-1 ra	IL-1 sRI	IL-1 sRII	IL-2	IL-2 R alpha	IL-2 R beta /CD122	IL-2 R gamma	IL-3	IL-3 R alpha	IL-4	IL-4 R	IL-5	IL-5 R alpha	IL-6	IL-6 R	IL-7	IL-7 R alpha	IL-8	IL-9	IL-10	IL-10 R alpha	IL-10 R beta	IL-11	IL-12 p40
IL-1 F10 / IL-1HY2	IL-1 R3 / IL-1 R AcP	IL-1 R4 /ST2	IL-1 R6 / IL-1 Rrp2	IL-1 R8	IL-1 R9	IL-1 ra	IL-1 sRI	IL-1 sRII	IL-2	IL-2 R alpha	IL-2 R beta /CD122	IL-2 R gamma	IL-3	IL-3 R alpha	IL-4	IL-4 R	IL-5	IL-5 R alpha	IL-6	IL-6 R	IL-7	IL-7 R alpha	IL-8	IL-9	IL-10	IL-10 R alpha	IL-10 R beta	IL-11	IL-12 p40
Blank	Blank	Blank	Blank	IL-12 p70	IL-12 R beta 1	IL-12 R beta 2	IL-13	IL-13 R alpha 1	IL-13 R alpha 2	IL-15	IL-15 R alpha	IL-16	IL-17	IL-17B	IL-17B R	IL-17C	IL-17D	IL-17E	IL-17F	IL-17R	IL-17RC	IL-17RD	IL-18 BPa	IL-18 R alpha /IL-1 R5	IL-18 R beta /AcPL	IL-19	IL-20	IL-20 R alpha	IL-20 R beta
Blank	Blank	Blank	Blank	IL-12 p70	IL-12 R beta 1	IL-12 R beta 2	IL-13	IL-13 R alpha 1	IL-13 R alpha 2	IL-15	IL-15 R alpha	IL-16	IL-17	IL-17B	IL-17B R	IL-17C	IL-17D	IL-17E	IL-17F	IL-17R	IL-17RC	IL-17RD	IL-18 BPa	IL-18 R alpha /IL-1 R5	IL-18 R beta /AcPL	IL-19	IL-20	IL-20 R alpha	IL-20 R beta
Internal ctrl	Internal ctrl	Internal ctrl	Blank	IL-21	IL-21 R	IL-22	IL-22 BP	IL-22 R	IL-23	IL-23 R	IL-24	IL-26	IL-27	IL-28A	IL-29	IL-31	IL-31 RA	Inhibin A	Inhibin B	Insulin	Insulin R	Insulysin / IDE	IP-10	I-TAC / CXCL11	Kininostatin / kininogen	Kremen-1	Kremen-2	Lck	Latent TGF-beta bp1
Internal ctrl	Internal ctrl	Internal ctrl	Blank	IL-21	IL-21 R	IL-22	IL-22 BP	IL-22 R	IL-23	IL-23 R	IL-24	IL-26	IL-27	IL-28A	IL-29	IL-31	IL-31 RA	Inhibin A	Inhibin B	Insulin	Insulin R	Insulysin / IDE	IP-10	I-TAC / CXCL11	Kininostatin / kininogen	Kremen-1	Kremen-2	Lck	Latent TGF-beta bp1
Blank	Blank	Blank	Blank	LBP	LECT2	Lefty - A	Leptin R	Leptin (OB)	LFA-1 alpha	LIF	LIF R alpha	LIGHT / TNFSF14	Lipocalin-1	LRP-1	LRP-6	L-Selectin (CD62L)	LCN2	Lymphotactin / XCL1	Lymphotoxin beta / TNFSF3	Lymphotoxin beta R / TNFRSF3	MAC-1	MCP-1	MCP-2	MCP-3	MCP-4 / CCL13	M-CSF	M-CSF R	MDC	MFG-E8
Blank	Blank	Blank	Blank	LBP	LECT2	Lefty - A	Leptin R	Leptin (OB)	LFA-1 alpha	LIF	LIF R alpha	LIGHT / TNFSF14	Lipocalin-1	LRP-1	LRP-6	L-Selectin (CD62L)	LCN2	Lymphotactin / XCL1	Lymphotoxin beta / TNFSF3	Lymphotoxin beta R / TNFRSF3	MAC-1	MCP-1	MCP-2	MCP-3	MCP-4 / CCL13	M-CSF	M-CSF R	MDC	MFG-E8
MFRP	MIF	MIG	MIP 2	MIP-1a	MIP-1b	MIP-1d	MIP-3 alpha	MIP-3 beta	MMP-1	MMP-2	MMP-3	MMP-7	MMP-8	MMP-9	MMP-10	MMP-11 /Stromelysin-3	MMP-12	MMP-13	MMP-14	MMP-15	MMP-16 / MT3-MMP	MMP-19	MMP-20	MMP-24 / MT5-MMP	MMP-25 / MT6-MMP	Musk	MSP alpha Chain	MICA	NAP-2
MFRP	MIF	MIG	MIP 2	MIP-1a	MIP-1b	MIP-1d	MIP-3 alpha	MIP-3 beta	MMP-1	MMP-2	MMP-3	MMP-7	MMP-8	MMP-9	MMP-10	MMP-11 /Stromelysin-3	MMP-12	MMP-13	MMP-14	MMP-15	MMP-16 / MT3-MMP	MMP-19	MMP-20	MMP-24 / MT5-MMP	MMP-25 / MT6-MMP	Musk	MSP alpha Chain	MICA	NAP-2
NCAM-1 / CD56	Neuritin	NeuroD1	Neuropilin-2	Neurturin	NGF R	NOV / CCN3	NRG1 Isoform GGF2	Nidogen1	Nrcam	NRG2	NRG3	NT-3	NT-4	Orexin A	Orexin B	OSM	Osteoactivin / GPNMB	Osteocrin	Osteoprotegerin / TNFRSF11B	OX40 Ligand / TNFSF4	PARC / CCL18	PD-ECGF	PDGF R alpha	PDGF R beta	PDGF-AA	PDGF-AB	PDGF-BB	PDGF-C	PDGF-D
NCAM-1 / CD56	Neuritin	NeuroD1	Neuropilin-2	Neurturin	NGF R	NOV / CCN3	NRG1 Isoform GGF2	Nidogen1	Nrcam	NRG2	NRG3	NT-3	NT-4	Orexin A	Orexin B	OSM	Osteoactivin / GPNMB	Osteocrin	Osteoprotegerin / TNFRSF11B	OX40 Ligand / TNFSF4	PARC / CCL18	PD-ECGF	PDGF R alpha	PDGF R beta	PDGF-AA	PDGF-AB	PDGF-BB	PDGF-C	PDGF-D
PECAM-1 /CD31	Pentraxin3 / TSG-14	Persephin	PF4 / CXCL4	PlGF	PLUNC	Pref-1	Progranulin	Prolactin	P-selectin	RAGE	RANK / TNFRSF11A	RANTES	RELM beta	RELT / TNFRSF19L	ROBO4	S100 A8/A9	S100A10	SAA	SCF	SCF R /CD117	SDF-1 / CXCL12	sFRP-1	sFRP-3	sFRP-4	sgp130	SIGIRR	Siglec-5/CD170	Siglec-9	SLPI
PECAM-1 /CD31	Pentraxin3 / TSG-14	Persephin	PF4 / CXCL4	PlGF	PLUNC	Pref-1	Progranulin	Prolactin	P-selectin	RAGE	RANK / TNFRSF11A	RANTES	RELM beta	RELT / TNFRSF19L	ROBO4	S100 A8/A9	S100A10	SAA	SCF	SCF R /CD117	SDF-1 / CXCL12	sFRP-1	sFRP-3	sFRP-4	sgp130	SIGIRR	Siglec-5/CD170	Siglec-9	SLPI
Smad 1	Smad 4	Smad 5	Smad 7	Smad 8	SMDF / NRG1Isoform	Soggy-1	Sonic Hedgehog (Shh N-terminal)	SPARC	Spinesin	TACI / TNFRSF13B	Tarc	TCCR / WSX-1	TECK / CCL25	TFPI	TGF-alpha	TGF-beta 1	TGF-beta 2	TGF-beta 3	TGF-beta 5	TGF-beta RI / ALK-5	TGF-beta RII	TGF-beta RIIb	TGF-beta RIII	Thrombopoietin (TPO)	Thrombospondin (TSP)	Thrombospondin-1	Thrombospondin-2	Thrombospondin-4	Thymopoietin
Smad 1	Smad 4	Smad 5	Smad 7	Smad 8	SMDF / NRG1Isoform	Soggy-1	Sonic Hedgehog (Shh N-terminal)	SPARC	Spinesin	TACI / TNFRSF13B	Tarc	TCCR / WSX-1	TECK / CCL25	TFPI	TGF-alpha	TGF-beta 1	TGF-beta 2	TGF-beta 3	TGF-beta 5	TGF-beta RI / ALK-5	TGF-beta RII	TGF-beta RIIb	TGF-beta RIII	Thrombopoietin (TPO)	Thrombospondin (TSP)	Thrombospondin-1	Thrombospondin-2	Thrombospondin-4	Thymopoietin
Blank	Blank	Blank	Tie-1	Tie-2	TIMP-1	TIMP-2	TIMP-3	TIMP-4	TL1A / TNFSF15	TLR1	TLR2	TLR3	TLR4	TMEFF1 / Tomoregulin-1	TMEFF2	TNF-alpha	TNF-beta	TNF RI / TNFRSF1A	TNF RII / TNFRSF1B	TRADD	TRAIL R1 / DR4 / TNFRSF10A	TRAIL R2 / DR5 / TNFRSF10B	TRAIL R3 / TNFRSF10C	TRAIL R4 / TNFRSF10D	TRAIL / TNFSF10	TRANCE	Neg-ctrl	Neg-ctrl	Neg-ctrl
Blank	Blank	Blank	Tie-1	Tie-2	TIMP-1	TIMP-2	TIMP-3	TIMP-4	TL1A / TNFSF15	TLR1	TLR2	TLR3	TLR4	TMEFF1 / Tomoregulin-1	TMEFF2	TNF-alpha	TNF-beta	TNF RI / TNFRSF1A	TNF RII / TNFRSF1B	TRADD	TRAIL R1 / DR4 / TNFRSF10A	TRAIL R2 / DR5 / TNFRSF10B	TRAIL R3 / TNFRSF10C	TRAIL R4 / TNFRSF10D	TRAIL / TNFSF10	TRANCE	Neg-ctrl	Neg-ctrl	Neg-ctrl
Pos-ctrl 1b	Pos-ctrl 2b	Pos-ctrl 3b	Blank	TREM-1	TROY / TNFRSF19	TSG-6	TSLP	TWEAK / TNFSF12	TWEAK R / TNFRSF12	Ubiquitin+1	uPA	uPAR	Vasorin	VCAM-1 (CD106)	VE-Cadherin	VEGF	VEGF R2 (KDR)	VEGF R3	VEGF-B	VEGF-C	VEGF-D	VEGI / TNFSF15	WIF-1	WISP-1 / CCN4	XEDAR	Neg-ctrl	Internal ctrl	Internal ctrl	Internal ctrl
Pos-ctrl 1b	Pos-ctrl 2b	Pos-ctrl 3b	Blank	TREM-1	TROY / TNFRSF19	TSG-6	TSLP	TWEAK / TNFSF12	TWEAK R / TNFRSF12	Ubiquitin+1	uPA	uPAR	Vasorin	VCAM-1 (CD106)	VE-Cadherin	VEGF	VEGF R2 (KDR)	VEGF R3	VEGF-B	VEGF-C	VEGF-D	VEGI / TNFSF15	WIF-1	WISP-1 / CCN4	XEDAR	Neg-ctrl	Internal ctrl	Internal ctrl	Internal ctrl

## Sheet: Protein full name
Provided by RayBiotech Co.
4-1BB	TNFRSF9	Tumor necrosis factor receptor superfamily member 9	NP_001552.2.	CD137, ILA, 4-1BB ligand receptor
6Ckine	CCL21	6-Cysteine Chemokine	NM_002989	Small-inducible cytokine A21, Beta chemokine exodus-2, Secondary lymphoid-tissue chemokine, SLC, SCYA21
ACE	ACE	Angiotensin-converting enzyme	NP_000780.1.	CD143, DCP, DCP1
			NP_690043.1.
ACE-2	ACE2	Angiotensin-converting enzyme 2	NP_068576.1	ACE-related carboxypeptidase, Angiotensin-converting enzyme homolog
ACTH	ACTH	Adrenocorticotropic hormone	NP_000930.1.	POMC, Pro-opiomelanocortin, Corticotropin-lipotropin, NPP, Melanotropin gamma, Gamma-MSH, Potential peptide, Corticotropin, Melanotropin alpha, Alpha-MSH, Corticotropin-like intermediary peptide, CLIP, Lipotropin beta, Beta-LPH, Lipotropin gamma, Gamma-LPH, Melanotropin beta, Beta-MSH, Beta-endorphin, Met-enkephalin
			NP_001030333.1
ACTHR	ACTHR	Adrenocorticotropic hormone receptor	NP_000520.1	Melanocortin receptor 2, MC2-R
Activin A	INHBA	Activin A	NM_002192	Activin beta-A chain, Erythroid differentiation protein, EDF, INHBA
Activin B	INHBB	Activin B	NM_002193	Inhibin beta B chain, Activin beta-B chain
Activin C	INHBC	Activin C	NM005538	Inhibin, beta C
Activin RIA	ACVR1	Activin receptor type-1	NM_001105	Activin receptor type I, ACTR-I, Serine/threonine-protein kinase receptor R1, SKR1, Activin receptor-like kinase 2, ALK-2, TGF-B superfamily receptor type I, TSR-I, ACVRLK2
Activin RIB	ACVR1B	Activin receptor type-1B	NM_020328	ACTR-IB, Serine/threonine-protein kinase receptor R2, SKR2, Activin receptor-like kinase 4, ALK-4, ACVRLK4, ALK4
Activin RII A/B	ACVR2B	Activin receptor type-2B	NM_001106	Activin receptor type IIB, ACTR-IIB
Activin RIIA	ACVR2A	Activin receptor type-2A	NM_001616	Activin receptor type IIA
ADAM17	ADAM17	Disintegrin and metalloproteinase domain-containing protein 17	NP_003174.3	TNF-alpha-converting enzyme, TNF-alpha convertase, Snake venom-like protease, CD156b, CSVP, TACE
ADFP	ADFP	Adipose differentiation-related protein	NP_001113.2	Adipophilin, ADRP
Adipsin	Adipsin	Adipsin	NP_001919.2	C3 convertase activator, Properdin factor D, CFD, DF, PFD, complement factor D
AFP	AFP	Alpha-1-fetoprotein	NP_001125.1	Alpha-fetoglobulin, HPAFP
AMPKa1	AMPKa1	5'-AMP-activated protein kinase catalytic subunit alpha-1	NP_006242.5.	PRKAA1, AMPK1
			NP_996790.3.
Amylin	Amylin	Islet amyloid polypeptide	NP_000406.1.	Amylin, Diabetes-associated peptide, DAP, Insulinoma amyloid peptide, IAPP
AGRP	AGRP	Agouti related protein	NM_001138	AGRT, ART
ALCAM	ALCAM	CD166 antigen	NM_001627	Activated leukocyte cell adhesion molecule, CD166, ALCAM, MEMD
Amphiregulin	AREG	Amphiregulin	NM_001657	Colorectum cell-derived growth factor, AR, CRDGF, AREG, SDGF
ANG	ANG	Angiogenin	NM_001145	ANG, RNASE5, Ribonuclease 5
ANG-1	ANGPT-1	Angiopoietin-1	NM_001146, NM_139290	ANGPT1, KIAA0003
Angiopoietin-4	ANGPT4	Angiopoietin-4	NM_015985	ANG3, ANG4
Angiopoietin-like 1	ANGPTL1	Angiopoietin-like 1	NM_004673	ARP-1
Angiopoietin-like 2	ANGPTL2	Angiopoietin-like 2	NM_012098	ARP-2
Angiopoietin-like 3	ANGPTL3	Angiopoietin-like 3	NP_055310.1	Angiopoietin 5, Angiopoietin-like 3, Angiopoietin-related protein 3, ANG-5
Angiopoietin-like 4	ANGPTL4	Angiopoietin-like 4	NP_001034756.1	ARP4, HFARP, PGAR, Angiopoietin-related protein 4
			NP_647475.1
Angiostatin	PLG	Angiostatin	NM_000301, NP_000292	98-465AA OF PLASMINOGEN
Apelin	Apelin	Apelin	NP_059109.3	APLN, APEL, AGTRL1 ligand
ApoA2	ApoA2	Apolipoprotein A-II	NP_001634.1	Apolipoprotein A-II(1-76)
ApoB	ApoB	Apolipoprotein B	NP_000375.2	Apolipoprotein B-100, Apo B-48, APOB
ApoE	ApoE	Apolipoprotein E	NP_000032.1	Apo-E
Apolipoprotein AI	Apo-AI	Apolipoprotein A-I	NP_000030.1	ApoA-I
APLNR	AGTRL1	Apelin receptor	NM_005161	HG11, APLNR, AGTRL1, APJ
APRIL	TNFSF13	Tumor necrosis factor ligand superfamily member 13	NM_003808	A proliferation-inducing ligand, TNF- and APOL-related leukocyte expressed ligand 2, TALL-2, TNF-related death ligand 1, TRDL-1, CD256, TNFSF13, APRIL, TALL2, ZTNF2
Artemin	ARTN	Artemin	NM_057160	Enovin, Neublastin, ARTN, EVN
Axl	UFO	Tyrosine-protein kinase receptor UFO		AXL oncogene, UFO
B7-1 (CD80)	CD80	T-lymphocyte activation antigen CD80	NM_005191	Activation B7-1 antigen, CTLA-4 counter-receptor B7.1, B7, BB1, CD80, CD28LG, CD28LG1, LAB7
Bad	BAD	Bcl2 antagonist of cell death	NP_004313.1,	Bcl-2-binding component 6, Bcl-2-like protein 8, BBC6, BCL2L8
			NP_116784.1
Bax	Bax	Apoptosis regulator BAX	NP_004315.1.	Bcl-2-like protein 4, Bcl2-L-4,
			NP_620116.1.
			NP_620118.1.
			NP_620119.1.
			NP_620120.1
BCAM	BCAM	Lutheran blood group glycoprotein	NP_001013275.1,	B-CAM cell surface glycoprotein, Auberger B antigen, F8/G253 antigen, LU, MSK19, CD239
			NP_005572.2
Bcl-2	BCL2	Apoptosis regulator Bcl-2	NP_000624.2	B-cell CLL/lymphoma 2,
Bcl-w	BCL2L2	Bcl-2-like protein 2	NP_004041.1	Bcl2-L-2, BCLW, KIAA0271, Apoptosis regulator Bcl-W
BAFF	TNFSF13B	B-cell-activating factor belonging to the TNF family	NM_006573	TNF- and APOL-related leukocyte expressed ligand 1, TALL-1, B lymphocyte stimulator, BLyS, B cell-activating factor, BAFF, Dendritic cell-derived TNF-like molecule, CD257
BAFF R / TNFRSF13C	TNFRSF13C	B-Cell Activating Factor Receptor	NM_052945	B cell-activating factor receptor, BAFF receptor, BAFF-R, BLyS receptor 3, CD268, TNFRSF13C, BAFFR, BR3
BCMA / TNFRSF17	TNFRSF17	Tumor necrosis factor receptor superfamily member 17	NM_001192	B-cell maturation protein, CD269, TNFRSF17, BCM, BCMA
BD-1	DEFB1	Beta Defensin-1	NM_005218	Defensin, beta 1, DEFB1, BD1, HBD1
BDNF	BDNF	Brain-derived neurotrophic factor	NM_170735	Abrineurin
Beta 2M	B2M	Beta-2-microglobulin	NP_004039.1
Beta-Catenin	CTNNB1	Catenin beta-1	XM_001133660	CTNNB, Beta-catenin
Beta-Defensin 2	DEFB4	Beta Defensin 2	NM_004942	Defensin, beta 2, Skin-antimicrobial peptide 1, SAP1, DEFB4, DEFB102, DEFB2
Beta IG-H3	Beta IG-H3	Transforming growth factor-beta-induced protein ig-h3	NP_000349.1	Transforming growth factor, beta-induced, 68kDa, RGD-containing collagen-associated protein, BIGH3, BGH3
beta-NGF	NGFB	Nerve growth factor-beta	NM_002506	Beta-NGF
BID	BID	BH3-interacting domain death agonist	NP_001187.1,	p22 BID
			NP_932070.1,
			NP_932071.1
BIK	BIK	B-cell lymphocyte	NM_001197	Apoptosis inducer NBK, BP4, BIP1, NBK
BIM	Bcl2-L-11	Bcl-2-like protein 11	NP_006529.1,	Bcl2-interacting mediator of cell death
			NP_619527.1,
			NP_996885.1
BLC	CXCL13	B-lymphocyte chemoattractant	NM_006419	Small-inducible cytokine B13, B lymphocyte chemoattractant, CXC chemokine BLC, B cell-attracting chemokine 1, BCA-1, ANGIE, BLC, SCYB13
BMP-15	BMP15	Bone morphogenetic protein 15	NM_005448	Growth/differentiation factor 9B, GDF-9B
BMP-2	BMP2	Bone morphogenetic protein 2	NM_001200	BMP-2A
BMP-3	BMP3	Bone morphogenetic protein 3	NM_001201	Osteogenin, BMP-3A
BMP-3b	BMP3B	Bone morphogenetic protein 3b	NM_004962	Growth/differentiation factor 10, GDF-10, Bone-inducing protein, BIP
BMP-4	BMP4	Bone morphogenetic protein 4	NM_130850	BMP-2B, DVR4
BMP-5	BMP5	Bone morphogenetic protein 5	NM_021073	BMP-5
BMP-6	BMP6	Bone morphogenetic protein 6	NM_001718	VGR, BMP-6
BMP-7	BMP7	Bone morphogenetic protein 7	NM_001719	Osteogenic protein 1, OP-1, INN=Eptotermin alfa
BMP-8	BMP8	Bone morphogenetic protein 8	NM_001720	Osteogenic protein 2, OP-2, BMP8B, Bone morphogenetic protein 8B
BMPR-1A	BMPR1A	Bone morphogenetic proteins receptor IA	NM_004329	Serine/threonine-protein kinase receptor R5, SKR5, Activin receptor-like kinase 3, ALK-3, CD292, ACVRLK3
BMPR-1B	BMPR1B	Bone morphogenetic proteins receptor IB	NM_001203	CDw293
BMPR-II	BMPR2	Bone morphogenetic proteins receptor II	NM_001204	BMP type II receptor, BMPR-II, BMPR2, PPH1
BTC	BTC	Betacellulin	NM_001729	Probetacellulin
C3a des Arg	C3a	Complement C3	NP_000055.2	Complement component 3, C3 and PZP-like alpha-2-macroglobulin domain-containing protein 1
CA125	MUC-16	Mucin-16	NP_078966.2	Ovarian carcinoma antigen CA125, Ovarian cancer-related tumor marker CA125
CA15-3
CA19-9
Calcitonin	CALC1	Calcitonin	NP_001029124.1,	CALCA
			NP_001029125.1,
			NP_001732.1
Carbonic Anhydrase IX	CA-IX	Carbonic anhydrase 9	NP_001207.2.	G250, MN, CAIX, Carbonate dehydratase IX, Membrane antigen MN, P54/58N, Renal cell carcinoma-associated antigen G250
CART	CART	Cocaine- and amphetamine-regulated transcript protein	NP_004282.1	CARTPT
Caspase-3	CASP-3	Caspase-3	NP_004337.2,	Apopain, Cysteine protease CPP32, CPP-32, Yama protein, SREBP cleavage activity 1, SCA-1, apoptosis-related cysteine peptidase
			NP_116786.1
Caspase-8	CASP-8	Caspase-8	NP_001073593.1.	ICE-like apoptotic protease 5, MORT1-associated CED-3 homolog, MACH, FADD-homologous ICE/CED-3-like protease, FLICE, Apoptotic cysteine protease, Apoptotic protease Mch-5, CAP4, MCH5
			NP_001073594.1.
			NP_001219.2.
			NP_203519.1.
			NP_203520.1.
			NP_203522.1
Cathepsin B	CTSB	Cathepsin B	NP_001899.1.	Cathepsin B1, APP secretase, APPS, CPSB
			NP_680090.1.
			NP_680091.1.
			NP_680092.1.
			NP_680093.1
Cathepsin S	CTSS	Cathepsin S	NP_004070.3
CCL14	CCL14	C-C motif chemokine 14	NM_032962	Small-inducible cytokine A14, Chemokine CC-1/CC-3, HCC-1/HCC-3, HCC-1(1-74), NCC-2
CCL28	CCL28	C-C motif chemokine 28	NM_148672	Small-inducible cytokine A28, Mucosae-associated epithelial chemokine, MEC, Protein CCK1, SCYA28
CCR1	CCR1	CC-Chemokine receptor-1	NM_001295	CC-CKR1, HM145, YT4
CCR2	CCR2	CC-Chemokine receptor-2	NM_000647	Monocyte chemoattractant protein 1 receptor, MCP-1-R, CD192, CCR2, CMKBR2
CCR3	CCR3	CC-Chemokine receptor-3	NM_178329	CMKBR3, Eosinophil eotaxin receptor, CD193
CCR4	CCR4	CC-Chemokine receptor-4	NM_005508	K5-5, CD194, CMKBR4
CCR5	CCR5	CC-Chemokine receptor-5	NP_000570.1,	HIV-1 fusion coreceptor, CHEMR13, CD195, CMKBR5
			NP_001093638.1.
CCR6	CCR6	CC-Chemokine receptor-6	NM_031409	LARC receptor, GPR-CY4, GPRCY4, Chemokine receptor-like 3, CKR-L3, DRY6, G-protein coupled receptor 29, CD196, CKRL3, CMKBR6, GPR29, STRL22
CCR7	CCR7	CC-Chemokine receptor-7	NM_001838	MIP-3 beta receptor, EBV-induced G-protein coupled receptor 1, BLR2, CDw197, CD197, CMKBR7, EBI1, EVI1
CCR8	CCR8	CC-Chemokine receptor-8	NM_005201	GPR-CY6, GPRCY6, Chemokine receptor-like 1, CKR-L1, TER1, CMKBRL2, CC-chemokine receptor CHEMR1, CDw198, CKRL1, CMKBR8
CCR9	CCR9	CC-Chemokine receptor-9	NM_006641	GPR-9-6, G-protein coupled receptor 28, CDw199, CMKBR9, GPR28
CD 163	CD163	Scavenger receptor cysteine-rich type 1 protein M130	NM_004244, NM_203416	M130, Hemoglobin scavenger receptor
CD14	CD14	Monocyte differentiation antigen CD14	NP_000582.1.	Myeloid cell-specific leucine-rich glycoprotein
			NP_001035110.1
CD23/Fc epsilon RII	FCER2	Low affinity immunoglobulin epsilon Fc receptor	NP_001993.2	Lymphocyte IgE receptor, Fc-epsilon-RII, BLAST-2, Immunoglobulin E-binding factor, CD23, CD23A, FCE2, IGEBF
CD27	TNFRSF7	Tumor necrosis factor receptor superfamily member 7	NM_001242	CD27L receptor, T-cell activation antigen CD27, T14
CD30	TNFRSF8	Tumor necrosis factor receptor superfamily member 8	NM_001243	CD30L receptor, Lymphocyte activation antigen CD30, KI-1 antigen, CD30, D1S166E
CD30 Ligand	TNFSF8	Tumor necrosis factor ligand superfamily member 8	NM_001244	CD30 ligand, CD30-L, CD153, CD30LG
CD36	CD36	Platelet glycoprotein 4	NP_000063.2,	Platelet glycoprotein IV, GPIV, Glycoprotein IIIb, Leukocyte differentiation antigen CD36, PAS IV, PAS-4, Platelet collagen receptor, Fatty acid translocase, FAT, Thrombospondin receptor, GP3B, GP4
			NP_001001547.1,
			NP_001001548.1,
			NP_001120915.1,
			NP_001120916.1
CD38	CD38	ADP-ribosyl cyclase 1	NP_001766.2	Cyclic ADP-ribose hydrolase 1, cADPr hydrolase 1, T10
CD40	CD40	Tumor necrosis factor receptor superfamily member 5	NP_001241.1.	TNFRSF5, CD40L receptor, B-cell surface antigen CD40, Bp50, CDw40
			NP_690593.1
CD40 Ligand	CD40LG	CD40 Ligand	NM_000074	CD40L, TNF-related activation protein, TRAP, T-cell antigen Gp39, CD154, TNFSF5, TRAP
CD90	CD90	Cluster of Differentiation 90	NP_006279.2	Thy1, Thy-1 membrane glycoprotein, Thy-1 antigen, CDw90
CEA	CEA	Carcinoembryonic antigen	NP_004354.2	CEACAM5, Carcinoembryonic antigen, Meconium antigen 100, CD66e, Carcinoembryonic antigen-related cell adhesion molecule 5
CEACAM-1	CEACAM-1	Carcinoembryonic antigen-related cell adhesion molecule 1	NP_001020083.1
Cerberus 1	CER1	Cerberus 1	NM_005454	Cerberus-related protein, DAN domain family member 4, DAND4
Chem R23	RARRES2	Retinoic acid receptor responder protein 2	NM_002889	Tazarotene-induced gene 2 protein, RAR-responsive protein TIG2, TIG2
Chordin-Like 1	CHRDL1	Chordin-Like 1	NM_145234	Neuralin-1, Ventroptin, Neurogenesin-1, NRLN1
Chordin-Like 2	CHRDL2	Chordin-Like 2	NP_056239.3	Chordin-related protein 2, Breast tumor novel factor 1, BNF-1, BNF1, CHL2
cIAP-2	BIRC3	Baculoviral IAP repeat-containing protein 3	NP_001156.1,	API2, IAP1, MIHC, RNF49, Inhibitor of apoptosis protein 1, HIAP-1, C-IAP2, TNFR2-TRAF-signaling complex protein 1, IAP homolog C, Apoptosis inhibitor 2, API2, RING finger protein 49
			NP_892007.1
Ck beta 8-1	CCL23	Chemokine-beta-8	NM_145898 NM_005064	MIP-3-beta , orELC, MPIF-1[ Myeloid progenitor inhibitory factor-1 ]
Claudin-3	CLDN3	Claudin-3	NP_001297.1	Clostridium perfringens enterotoxin receptor 2, CPE-receptor 2, CPE-R 2, Ventral prostate.1 protein homolog, HRVP1, C7orf1, CPETR2
Claudin-4	CLDN4	Claudin-4	NP_001296.1	Clostridium perfringens enterotoxin receptor, CPE-receptor, CPE-R, Williams-Beuren syndrome chromosomal region 8 protein, CLDN4, CPER, CPETR1, WBSCR8
CLC	CLC	Eosinophil lysophospholipase	NM_001828	Charcot-Leyden crystal protein, Lysolecithin acylhydrolase, Galectin-10
Clusterin	CLU	Clusterin	NP_001822.2,	Complement-associated protein SP-40, Complement cytolysis inhibitor, CLI, NA1/NA2, Apolipoprotein J, Apo-J, Testosterone-repressed prostate message 2, TRPM-2, Ku70-binding protein 1, Aging-associated gene 4 protein, APOJ, CLI, KUB1
			NP_976084.1
CNTF R alpha	CNTFR	Ciliary neuronotrophic factor receptor alpha	NM_001842
CNTF	CNTF	Ciliary neuronotrophic factor	NM_000614
CRIM 1	CRIM1	Cysteine-rich motor neuron 1 protein	NM_016441	Cysteine-rich repeat-containing protein S52, CRIM1, S52
Cripto-1	CRGF	Cripto-1 growth factor	NM_003212	Teratocarcinoma-derived growth factor 1, Epidermal growth factor-like cripto protein CR1, TDGF1,CRIPTO
CRP	CRP	C-Reactive Protein	NP_000558.2	PTX1
CRTH-2	GPR44	Putative G-protein coupled receptor 44	NM_004778	CD294 antigen, CRTH2, DL1R, Chemoattractant receptor-homologous molecule expressed on Th2 cells
Cryptic	CFC1	Cryptic	NM_032545
CT-1	CTF-1	Cardiotrophin-1	NM_001330
CTACK	CCL27	C-C motif chemokine 27	NM_006664	Small-inducible cytokine A27, CC chemokine ILC, IL-11 R-alpha-locus chemokine, Skinkine, Eskine, Cutaneous T-cell-attracting chemokine, ILC, SCYA27
CTGF	CTGF	Connective Tissue Growth Factor	NM_001901	Hypertrophic chondrocyte-specific protein 24, CCN2, HCS24, IGFBP8
CTLA-4	CTLA4	Cytotoxic T-lymphocyte associated antigen 4	NM_005214	CTLA-4, CD152
CV-2	hCV2	Protein crossveinless-2	NM_133468	Bone morphogenetic protein-binding endothelial cell precursor-derived regulator, BMP-binding endothelial regulator protein, KIAA1965, BMPER
CXCL14	CXCL14	C-X-C motif chemokine 14	NM_004887	Small-inducible cytokine B14, Chemokine BRAK, NJAC, SCYB14
CXCL16	CXCL16	C-X-C motif chemokine 16	NM_022059	Small-inducible cytokine B16, Transmembrane chemokine CXCL16, SR-PSOX, Scavenger receptor for phosphatidylserine and oxidized low density lipoprotein, SCYB16, SRPSOX
CXCR1	IL8RA	High affinity interleukin-8 receptor A	NM_000634	IL-8 receptor type 1, CXCR-1, CDw128a, CD181, IL8RA, CMKAR1
CXCR2	IL8RB	High affinity interleukin-8 receptor B	NM_001557	GRO/MGSA receptor, IL-8 receptor type 2, CDw128b, CD182
CXCR3	CXCR3	CXC-Chemokine receptor 3	NM_001504	Interferon-inducible protein 10 receptor, IP-10 receptor, CKR-L2, G protein-coupled receptor 9, CD183, GPR9
CXCR4	CXCR4	CXC-Chemokine receptor 4	NM_003467	Stromal cell-derived factor 1 receptor, SDF-1 receptor, Fusin, Leukocyte-derived seven transmembrane domain receptor, LESTR, LCR1, FB22, NPYRL, HM89, CD184
CXCR5	CXCR5	CXC-Chemokine receptor 5	NM_001716	Burkitt lymphoma receptor 1, Monocyte-derived receptor 15, MDR-15, CD185, BLR1, MDR15
CXCR6	CXCR6	CXC-Chemokine receptor 6	NM_006564	G-protein coupled receptor bonzo, G-protein coupled receptor STRL33, CDw186, CD186, BONZO, STRL33, TYMSTR
Cyclin D1	CCND1	Cyclin D1	NP_444284.1	G1/S-specific cyclin-D, BCL1, PRAD1
Cystatin A	CSTA	Cystatin A	NP_005204.1	Cystatin-AS, Stefin-A, STF1, STFA
Cystatin B	CSTB	Cystatin B	NP_000091.1	Stefin-B, Liver thiol proteinase inhibitor, CPI-B, CST6, STFB
Cystatin C	CST3	Cystatin C	NP_000090.1	Cystatin-3, Neuroendocrine basic polypeptide, Gamma-trace, Post-gamma-globulin
Cytochrome C	CYC1	Cytochrome c-1	NP_001907.2	Cytochrome c1, heme protein, mitochondrial, Ubiquinol-cytochrome-c reductase complex cytochrome c1 subunit, Cytochrome c-1, Cytochrome b-c1 complex subunit 4, Complex III subunit 4, Complex III subunit IV
Cytokeratin 8	KRT8	Cytokeratin 8	NP_002264.1	CK-8, Keratin-8, K8, CYK8
D6	CCBP2	Chemokine-binding protein 2	NM_001296	Chemokine-binding protein D6, C-C chemokine receptor D6, CCR10, CMKBR9
DAN	NBL1	Neuroblastoma suppressor of tumorigenicity 1	NM_005380	Zinc finger protein DAN, N03, DAN domain family member 1, DAND1
DANCE	DANCE	Developmental arteries and neural crest EGF-like protein	NM_006329	Fibulin-5, Urine p50 protein, UP50, FBLN5
DcR3	TNFRSF6B	Tumor necrosis factor receptor superfamily member 6B	NM_032945	Decoy receptor for Fas ligand, Decoy receptor 3, M68, DCR3, TR6
Decorin	DCN	Decorin	NM_133507	Bone proteoglycan II, PG-S2, PG40, SLRR1B
Dkk-1	DKK1	Dickkopf-related protein 1	NM_012242	SK
Dkk-3	DKK3	Dickkopf-related protein 3	NM_013253	REIC
Dkk-4	DKK4	Dickkopf-related protein 4	NM_014420
DPPIV	DPP4	Dipeptidyl peptidase 4	NP_001926.2	Dipeptidyl peptidase IV, DPP IV, T-cell activation antigen CD26, TP103, Adenosine deaminase complexing protein 2, ADABP, CD26, ADCP2
DR3	TNFRSF25	Tumor necrosis factor receptor superfamily member 25	NM_148965	WSL-1 protein, Apoptosis-mediating receptor DR3, Apoptosis-mediating receptor TRAMP, Death domain receptor 3, Apoptosis-inducing receptor AIR, Apo-3, Lymphocyte-associated receptor of death, LARD, TNFRSF25, APO3, DDR3, DR3, TNFRSF12
DR6	TNFRSF21	Tumor necrosis factor receptor superfamily member 21	NM_014452	TNFR-related death receptor 6, Death receptor 6
Dtk	Dtk	Tyrosine-protein kinase receptor TYRO3	NP_006284.2	BYK, RSE, SKY
E-Cadherin	CDH1	Epithelial cadherin	NP_004351.1	Uvomorulin, CAM 120/80, CD324, CDHE, UVO, Cadherin-1
EDA-A2	EDA2R	X-linked ectodysplasin-A2 receptor	NP_068555.1	TNFRSF27, XEDAR, Tumor necrosis factor receptor superfamily member 27
EDAR	EDAR	Tumor necrosis factor receptor superfamily member EDAR	NM_022336	Anhidrotic ectodysplasin receptor 1, Ectodysplasin-A receptor, EDA-A1 receptor, Ectodermal dysplasia receptor, Downless homolog
EDG-1	EDG1	Endothelial Differentiation Gene-1	NM_001400	Sphingosine 1-phosphate receptor 1, Sphingosine 1-phosphate receptor Edg-1, S1P receptor Edg-1, Endothelial differentiation G-protein coupled receptor 1, S1PR1, CHEDG1, EDG1
EGF	EGF	Epidermal growth factor	NM_001963
EGFR	ErbB-1	Epidermal growth factor receptor	NP_005219.2,	Receptor tyrosine-protein kinase ErbB-1, ERBB1
			NP_958439.1,
			NP_958440.1,
			NP_958441.1
EG-VEGF	PROK1	Endocrine Gland-derived Vascular Endothelial cell Growth Factor	NM_032414	Prokineticin-1, Mambakine
Elafin	Elafin	Elafin	NP_002629.1	Elastase-specific inhibitor, ESI, Skin-derived antileukoproteinase, SKALP, Peptidase inhibitor 3, WAP four-disulfide core domain protein 14, Protease inhibitor WAP3, PI3, WAP3, WFDC14
EMAP-II	EML2	Echinoderm microtubule-associated protein-like 2	NM_012155	HuEMAP-2, EMAP2, EMAPL2
ENA-78	CXCL5	Epithelial neutrophil-activating protein 78	NM_002994	Epithelial cell-derived neutrophil attractant-78
Endocan	ESM1	Endocan	NM_007036	Endothelial cell-specific molecule 1
Endoglin	ENG	Endoglin	NM_000118	CD105
Endorphin Beta	Endorphin B	Beta-endorphin	NP_000930.1.	Cleavage product of POMC
			NP_001030333.1
Endostatin	COL18A1	Endostatin	NM_030582	Collagen alpha-1(XVIII) chain, COL18A1
Endothelin-1	EDN1	Endothelin-1	NP_001946.3	Preproendothelin-1, PPET1
EN-RAGE	S100A12	RAGE-binding protein	NM_005621
Eotaxin	CCL11	Eotaxin	NM_002986	CCL11, SCYA11, C-C motif chemokine 11, Small-inducible cytokine A11, Eosinophil chemotactic protein
Eotaxin-2	CCL24	Eotaxin-2	NM_002991	Small-inducible cytokine A24, Myeloid progenitor inhibitory factor 2, MPIF-2, CK-beta-6, Eosinophil chemotactic protein 2, CCL24, SCYA24
Eotaxin-3	CCL26	Eotaxin-3	NM_006072	Small-inducible cytokine A26, Macrophage inflammatory protein 4-alpha, MIP-4-alpha, Thymic stroma chemokine-1, TSC-1, CC chemokine IMAC
Epiregulin	EPR	Epiregulin	NM_001432
EpCAM	EPCAM	Epithelial Cell Adhesion Molecule	NP_002345.2	TROP1, tumor-associated calcium signal transducer-1
Epo	EPX	Eosinophil peroxidase	NM_000502	EPER, EPO, EPP
ErbB2	ERBB2	Receptor tyrosine-protein kinase erbB-2	NM_001005862	p185erbB2, C-erbB-2, NEU proto-oncogene, Tyrosine kinase-type cell surface receptor HER2, MLN 19, CD340
ErbB3	ERBB3	Receptor tyrosine-protein kinase erbB-3	NP_001005915.1.	HER3, Tyrosine kinase-type cell surface receptor HER3
			NP_001973.2
ErbB4	ERBB4	Receptor tyrosine-protein kinase erbB-4	NM_005235	p180erbB4, Tyrosine kinase-type cell surface receptor HER4, HER4
E-selectin	SELE	E-selectin	NM_000450
ETL	ETL protein	EGF, latrophilin and seven transmembrane domain-containing protein 1	NP_071442.2	ELTD1, EGF-TM7-latrophilin-related protein, ETL protein
FABP4	FABP4	Fatty acid-binding protein, adipocyte	NP_001433.1	A-FABP, AFABP, Fatty acid-binding protein 4, Adipocyte lipid-binding protein, ALBP
FADD	FADD	Fas-Associating protein with Death Domain	NM_003824	MORT-1
FAM3B	FAM3B	Family with sequence similarity 3, Member B isoform B	NM_058186	PANDER
Fas/TNFRSF6	FAS	Tumor necrosis factor receptor superfamily member 6	NP_000034.1.	APT1, FAS1
			NP_690610.1.
			NP_690611.1.
			NP_690612.1.
			NP_690613.1.
			NP_690614.1.
			NP_690615.1.
			NP_690616.1
FasL	FASLG	Fas Ligand	NM_000639	CD95 ligand, Apo-1 ligand
FCGR2B	Fc-gamma-RIIb	Low affinity immunoglobulin gamma Fc region receptor II-b	NP_001002273.1,	IgG Fc receptor II-b, Fc-gamma RII-b, Fc-gamma-RIIb, FcRII-b, CDw32, CD32, FCG2, IGFR2
			NP_001002274.1,
			NP_001002275.1,
			NP_003992.3
Ferritin-L	FTL	Ferritin light chain	NP_000137.2	Ferritin L subunit
Ferritin-H	FTH	Ferritin heavy chain	NP_002023.2	Ferritin H subunit, Cell proliferation-inducing gene 15 protein, FTH1, FTHL6
FGF Basic	bFGF	Basic Fibroblast Growth Factor	NP_001997.5	FGF2, Heparin-binding growth factor 2
FGF R3	FGFR3	Fibroblast growth factor receptor 3	NM_022965	FGFR3, JTK4, CD333
FGF R4	FGFR4	Fibroblast growth factor receptor 4	NM_022963	FGFR4, JTK2, TKF, CD334
FGF R5	FGFRL1	Fibroblast growth factor receptor 5	NM_021923	Fibroblast growth factor receptor-like 1, FGFR-like protein, FGF homologous factor receptor, FGFRL1, FGFR5, FHFR
FGF-10	FGF10	Fibroblast growth factor-10	NM_004465	Keratinocyte growth factor 2
FGF-11	FGF11	Fibroblast growth factor-11	NM_004112	FHF-3, Fibroblast growth factor homologous factor 3
FGF-12	FGF12	Fibroblast growth factor-12	NM_021032	Fibroblast growth factor homologous factor 1, FHF-1, Myocyte-activating factor, FGF12B
FGF-13 1B	FGF13	Fibroblast growth factor 13	NM_004114	FHF-2, Fibroblast growth factor homologous factor 2
FGF-16	FGF16	Fibroblast growth factor-16	NM_003868
FGF-17	FGF17	Fibroblast growth factor-17	NM_003867
FGF-18	FGF18	Fibroblast growth factor-18	NM_033649, NM_003862	zFGF5
FGF-19	FGF19	Fibroblast growth factor-19	NM_005117
FGF-2	FGF2	Heparin-binding growth factor 2	NM_002006	bFGF, Basic fibroblast growth factor
FGF-20	FGF20	Fibroblast growth factor-20	NM_019851
FGF-21	FGF21	Fibroblast growth factor-21	NM_019113
FGF-23	FGF23	Fibroblast growth factor-23	NM_020638	Tumor-derived hypophosphatemia-inducing factor, Phosphatonin, HYPF
FGF-4	FGF4	Fibroblast growth factor-4	NM_002007	HST, HSTF1, KS3, Heparin secretory-transforming protein, HST-1, Transforming protein KS3, Heparin-binding growth factor 4
FGF-5	FGF5	Fibroblast growth factor-5	NM_004464	HBGF-5 (heparin binding growth factor-5), hst-1 or HSTF-1
FGF-6	FGF6	Fibroblast growth factor-6	NM_020996	HBGF-6, HST-2, Heparin-binding growth factor 6
FGF-7	FGF7	Fibroblast growth factor-7	NM_002009	Heparin-binding growth factor 7, HBGF-7
FGF-8	FGF8	Fibroblast growth factor-8	NM_006119/ NM_033165	Heparin-binding growth factor 8, HBGF-8, Androgen-induced growth factor, AIGF
FGF-9	FGF9	Fibroblast growth factor-9	NM_002010	Glia-activating factor, GAF, HBGF-9
FGF-BP	FGFBP1	Fibroblast growth factor-binding protein	NM_005130	17 kDa heparin-binding growth factor-binding protein, 17 kDa HBGF-binding protein, HBp17, FGFBP, HBP17
FLRG	FSTL3	Follistatin-Related gene protein	NM_005860	Follistatin-like 3
Flt-3 Ligand	FLT3	Fms-like tyrosine kinase-3 Ligand	NM_004119	STK-1 ligand
Follistatin	FS	Follistatin	NP_037541.1	Activin-binding protein
Follistatin-like 1	FSTL1	Follistatin-like protein 1	NM_007085	TSC-36
Fractalkine	CX3CL1	Fractalkine	NP_002987.1	C-X3-C motif chemokine 1, Neurotactin, CX3C membrane-anchored chemokine, Small-inducible cytokine D1, FKN, NTT, SCYD1
Frizzled-1	FZD1	Frizzled-1	NM_003505	FzD1, Fz1
Frizzled-3	FZD3	Frizzled-3	NM_017412	FzD3, Fz3
Frizzled-4	FZD4	Frizzled-4	NM_012193	FzD4, CD344
Frizzled-5	FZD5	Frizzled-5	NM_003468	FzD5, HFZ5
Frizzled-6	FZD6	Frizzled-6	NM_003506	FzD6
Frizzled-7	FZD7	Frizzled-7	NM_003507	FzD7
FSHR	FSH-R	Follicle-stimulating hormone receptor	NP_000136.2,	FSH-R, Follitropin receptor, LGR1
			NP_852111.1
Furin	Fur	Furin	NP_002560.1	Paired basic amino acid residue cleaving enzyme, PACE, Dibasic-processing enzyme, FUR, PCSK3
Galectin-1	LGALS1	Galectin-1	NP_002296.1	Lectin galactoside-binding soluble , Beta-galactoside-binding lectin L-14-I, Lactose-binding lectin 1, S-Lac lectin 1, Galaptin, 14 kDa lectin, HPL, HBL, Putative MAPK-activating protein PM12
Galectin-3	LGALS3	Galectin-3	NP_002297.2	Galactose-specific lectin 3, Mac-2 antigen, IgE-binding protein, 35 kDa lectin, Carbohydrate-binding protein 35, CBP 35, Laminin-binding protein, Lectin L-29, L-31, Galactoside-binding protein, GALBP
Galectin-7	LGALS7	Galectin-7	NP_001035972.1.	HKL-14, PI7, p53-induced gene 1 protein, PIG1
			NP_002298.1.
			XP_001721023.1
GASP-1 / WFIKKNRP	WFIKKN2	GDF Associated Serum Protein 1	NM_175575	Growth and differentiation factor-associated serum protein-1
GASP-2 / WFIKKN	WFIKKN1	GDF Associated Serum Protein 2	NM_053284	Growth and differentiation factor-associated serum protein-2
GATA-4	GATA4	Transcription factor GATA-4	NP_002043.2	GATA-binding factor 4
GCP-2	CXCL6	Granulocyte Chemotactic Protein 2	NM_002993	Granulocyte chemoattractant protein-2
GCSF	GCSF	Granulocyte-colony Stimulating Factor	NM_172220	Pluripoietin, INN=Filgrastim, INN=Lenograstim, CSF3
G-CSF R	GCSFR	Granulocyte-colony Stimulating Factor receptor	NM_156039	CD114, CSF3R
GDF1	GDF1	Embryonic growth/differentiation factor 1	NM_001492	GDF-1
GDF11	GDF11	Growth/differentiation factor 11	NM_005811	Bone morphogenetic protein 11, BMP11
GDF-15	GDF15	Growth differentiation factor-15	NM_004864	Placental bone morphogenetic protein, Placental TGF-beta, Macrophage inhibitory cytokine 1, MIC-1, Prostate differentiation factor, NSAID-activated gene 1 protein, NAG-1, NSAID-regulated gene 1 protein, NRG-1, PDF, PLAB, PTGFB
GDF3	GDF3	Growth/differentiation factor 3	NM_020634	GDF-3
GDF5	GDF5	Growth/differentiation factor 5	NM_000557	Cartilage-derived morphogenetic protein 1, CDMP-1, Radotermin, GDF5
GDF8	GDF8	Growth/differentiation factor 8	NM_005259	Myostatin, MSTN
GDF9	GDF9	Growth/differentiation factor 9	NM_005260
GDNF	GDNF	Glial-derived Neurotrophic Factor	NM_000514	Astrocyte-derived trophic factor, ATF, hGDNF
GFR alpha-1	GFRA1	GDNF Family Receptor alpha 1	NM_145793	TGF-beta-related neurotrophic factor receptor 1, RET ligand 1, GFRA1, GDNFRA, RETL1, TRNR1
GFR alpha-2	GFRA2	GDNF family receptor alpha-2	NM_001495	Neurturin receptor alpha, NRTNR-alpha, NTNR-alpha, TGF-beta-related neurotrophic factor receptor 2, GDNF receptor beta, GDNFR-beta, RET ligand 2, GFRA2, GDNFRB, RETL2, TRNR2
GFR alpha-3	GFRA3	GDNF family receptor alpha-3	NM_001496	GFR-alpha-3
GFR alpha-4	GFRA4	GDNF receptor alpha 4	NP_071422.1.	GFR-alpha-4, Persephin receptor
			NP_665705.1
Ghrelin	GHRL	Ghrelin	NP_001128413.1.	Appetite-regulating hormone, Growth hormone secretagogue, Growth hormone-releasing peptide, Motilin-related peptide, M46 protein, cleaved into the following 3 chains: Ghrelin-27, Ghrelin-28, Obestatin, GHRL, MTLRP
			NP_057446.1
GLP-1 (7-37)	GLP-1(7-37)	Glucagon-like peptide 1(7-37)	NP_002045.1	Glucagon: Cleaved into the following 8 chains: 1-Glicentin, 2-Glicentin-related polypeptide, 3- Oxyntomodulin, 4-Glucagon, 5-Glucagon-like peptide 1, 6-Glucagon-like peptide 1(7-37), 7-Glucagon-like peptide 1(7-36), 8-Glucagon-like peptide 2
Glucagon	GCG	Glucagon	NM_002054
Glutathione Peroxidase 1	GPX1	Glutathione Peroxidase 1	NP_000572.2.	GSHPx-1, GPx-1, Cellular glutathione peroxidase
			NP_958799.1
Glutathione Peroxidase 3	GPX3	Glutathione peroxidase 3	NP_002075.2.	GSHPx-3, GPx-3, Extracellular glutathione peroxidase, Plasma glutathione peroxidase, GSHPx-P, GPx-P
Glut1	SLC2A1	Glucose transporter 1	NM_006516	Glucose transporter type 1, erythrocyte/brain, GLUT-1, HepG2 glucose transporter
Glut2	SLC2A2	Glucose transporter 2	NM_000340	Solute carrier family 2, facilitated glucose transporter member 2, Glucose transporter type 2, GLUT-2, SLC2A2
Glut3	SLC2A3	Glucose transporter 3	NM_006931	Solute carrier family 2, facilitated glucose transporter member 14, Glucose transporter type 14, GLUT-14, SLC2A14, GLUT3
Glut5	SLC2A5	Glucose transporter 5	NM_003039	Solute carrier family 2, facilitated glucose transporter member 5, Glucose transporter type 5, GLUT-5, Fructose transporter, SLC2A5
Glypican 3	GPC3	Glypican 3	NM_00484	Intestinal protein OCI-5, GTR2-2, MXR7
Glypican 5	GPC5	Glypican 5	NM_004466	Secreted glypican-5
GM-CSF	CSF2	Granulocyte-macrophage colony stimulating factor	NM_000758	Colony-stimulating factor, CSF, Sargramostim, Molgramostin
GM-CSF R alpha	GMR	Granulocyte macrophage colony stimulatingfactor receptor alpha	NM_172247	CSF2R, CSF2RY, CD116
GPR-39	GPR39	G-protein coupled receptor 39	NP_001499.1
Granzyme A	GZMA	Granzyme A	NM_006144	Granzyme-1, Cytotoxic T-lymphocyte proteinase 1, Hanukkah factor, H factor, HF, CTL tryptase, Fragmentin-1, CTLA3, HFSP
GREMLIN	GREM1	GREMLIN (C-term)	NM_013372	Cysteine KNOT superfamily 1, BMP antagonist 1
GRO-a	CXCL1	Growth-regulated alpha protein	NM_001511	C-X-C motif chemokine 1, Melanoma growth stimulatory activity, MGSA, Neutrophil-activating protein 3, NAP-3, GRO-alpha(1-73), GRO, GRO1, GROA, MGSA, SCYB1
GRO-b	CXCL2	Growth-regulated protein beta	NP_002080.1	C-X-C motif chemokine 2, Macrophage inflammatory protein 2-alpha, GRO2, GROB, MIP2A, SCYB2
GRO-g	CXCL3	Growth-regulated protein gamma	NP_002081.2	C-X-C motif chemokine 3, Macrophage inflammatory protein 2-beta, MIP2-beta, Growth-regulated protein gamma, GRO-gamma, GRO-gamma(1-73),GRO3, GROG, SCYB3
Growth Hormone	GH1	Growth Hormone	NM_000515	Somatotropic hormone
Growth Hormone R	GHR	Growth Hormone Receptor	NM_000163	Somatotropin receptor
HB-EGF	HBEGF	Heparin-binding Epidermal Growth factor	NM_001945	DTR, DTS, HEGFL
HCC-4	CCL16	Hemofiltrate CC Chemokine 4	NM_004590	NCC-4 , LEC , LMC , and LCC-1
HCR	CCHCR1	Coiled-coil alpha-helical rod protein 1	NM_019052	Alpha-helical coiled-coil rod protein, Putative gene 8 protein, Pg8, C6orf18, HCR
Hepassocin	FGL1	Hepassocin	NM_004467	Fibrinogen-like 1
Heregulin	HRG	Heregulin	NP_004486.2.	GGF, HGL, HRGA, NDF, SMDF, Pro-neuregulin-1, Neuregulin-1, membrane-bound isoform, Neu differentiation factor, Breast cancer cell differentiation factor p45, Acetylcholine receptor-inducing activity, ARIA, Sensory and motor neuron-derived factor, Glial growth factor
			NP_039250.2.
			NP_039251.2.
			NP_039252.2.
			NP_039253.1.
			NP_039254.1.
			NP_039255.1.
			NP_039256.2.
			NP_039258.1.
HGF	HGF	Hepatocyte growth factor	NM_001010934	Scatter factor, SF, Hepatopoeitin-A
HGFR	HGF receptor	Hepatocyte growth factor receptor	NP_000236.2 NP_001120972.1
HRG-alpha	HPRG	Histidine-rich glycoprotein	NP_000403.1
HSP27	HspB1	Heat shock protein beta-1	NP_001531.1	Heat shock 27 kDa protein, HSP 27, Stress-responsive protein 27, Estrogen-regulated 24 kDa protein, 28 kDa heat shock protein
HSP60	Hsp60	60 kDa heat shock protein, mitochondrial	NP_511115.2,	Hsp60, 60 kDa chaperonin, CPN60, Heat shock protein 60, HSP-60, Mitochondrial matrix protein P1, Mmp-P1
			NP_727489.1
HSP70	HSPA1A	Heat shock 70 kDa protein 1	NP_005336.3,	HSP70.1, HSP70-1/HSP70-2, HSPA1
			NP_005337.2
HTRA2	HTRA2	Serine protease HTRA2, mitochondrial	NP_037379.1,	High temperature requirement protein A2, HtrA2, Omi stress-regulated endoprotease, Serine proteinase OMI, Serine protease 25
			NP_659540.1.
LAP	TGFB1	Transforming growth factor beta-1	NM_000660	TGF-beta-1
HVEM	TNFRSF14	Herpesvirus entry mediator	NM_003820	HveA, Herpes simplex virus entry protein A, HveAt, HVEA, HVEM, Tumor necrosis factor receptor superfamily member 14
I-309	CCL1	T lymphocyte-secreted protein I-309	NM_002981	Small-inducible cytokine A1, T lymphocyte-secreted protein I-309, CCL1, SCYA1
IBSP	IBSP	Bone sialoprotein 2	NP_004958.2.	Bone sialoprotein II, BSP II, Cell-binding sialoprotein, Integrin-binding sialoprotein, BNSP
ICAM-1	ICAM-1	Intercellular adhesion molecule 1	NP_000192.2	CD54 antigen, Major group rhinovirus receptor
ICAM-2	ICAM2	Intercellular adhesion molecule 2	NM_000873	CD102
ICAM-3	ICAM3	Intercellular Adhesion Molecule 3	NM_002162	ICAM-R, CDw50, CD50
ICAM-5	ICAM5	Intercellular Adhesion Molecule 5	NM_003259	Telencephalin, TLCN, TLN
IFN-beta	IFN-beta	Interferon beta	NP_002167.1	IFB, IFNB, Fibroblast interferon
IFN-gamma	IFNG	Interferon gamma	NM_000619	Immune interferon, IFNG
IFN-gamma R1	IFNGR1	Interferon gamma receptor 1	NM_000416	Interferon-gamma receptor alpha chain, IFN-gamma-R1, CDw119, CD119
IFN-omega 1	IFNW1	Interferon omega 1	NM_002177	Interferon alpha-II-1
IGFBP-1	IGFBP1	Insulin-like growth factor binding proteins 1	NM_001013029	IGF-binding protein , IBP-1, Placental protein 12, PP12
IGFBP-2	IGFBP2	Insulin-like growth factor binding proteins 2	NM_000597	BP2, IBP2,
IGFBP-3	IGFBP3	Insulin-like growth factor binding proteins 3	NM_001013398	IBP3, IGF-binding protein 3
IGFBP-4	IGFBP4	Insulin-like growth factor binding proteins 4	NM_001552	IBP4, IGF-binding protein 4
IGFBP-5	IGFBP5	Insulin-like growth factor-binding protein 5	NP_000590.1	IBP5, IGF-binding protein 5
IGFBP-6	IGFBP6	Insulin-like growth factor-binding protein 6	NP_002169.1	IBP6, IGF-binding protein 6
IGFBP-7	IGFBP7	Insulin-like growth factor-binding protein 7	NM_001553	MAC25, PSF, IGF-binding protein 7, Prostacyclin-stimulating factor, PGI2-stimulating factor, IGFBP-rP1, Tumor-derived adhesion factor
IGF-I R	IGF1R	Insulin-like growth factor 1 receptor	NP_000866.1	Insulin-like growth factor I receptor, IGF-I receptor, CD221
IGF-I	IGF1	Insulin-like growth factor-1	NM_000618	Somatomedin-C, Mechano growth factor, MGF, IBP1
IGF-II R	IGF2R	Insulin-like growth factor II receptor	NM_000876	Cation-independent mannose-6-phosphate receptor, MPRI
IGF-II	IGF2	Insulin-like growth factor-2	NM_000612	Somatomedin-A
IL-1F10	IL1F10	Human Interleukin 1 family member 10	NM_173161	FIL1T, IL1HY2, IL-1HY2
IL-1 F5	IL1F5	Human Interleukin 1 family member 5	NM_173170	FIL1D, IL1HY1, IL1L1, IL1RP3, Interleukin-1 delta
IL-1 F6	IL1F6	Human Interleukin 1 family member 6	NM_014440	FIL1E, IL1E, Interleukin-1 epsilon, IL-1 epsilon, FIL1 epsilon
IL-1 F7	IL1F7	Human Interleukin 1 family member 7	NM_173205	FIL1Z, IL1H4, IL1RP1, Interleukin-1 zeta
IL-1 F8	IL1F8	Human Interleukin 1 family member 8	NM_173178	IL1H2, Interleukin-1 eta, IL-1 eta
IL-1 F9	IL1F9	Human Interleukin 1 family member 9	NM_019618	IL1E, IL1H1, IL1RP2, Interleukin-1 homolog 1, IL-1H1, Interleukin-1 epsilon, IL-1 epsilon, IL-1-related protein 2, IL-1RP2
IL1RAP	IL1RAP	Interleukin-1 receptor accessory protein	NM_002182	IL-1RAcP
IL1RL1	IL1RL1	Interleukin 1 receptor-like 1	NP_003847.2,	Protein ST2, DER4, ST2, T1
			NP_057316.3
IL1RL2	IL1RL2	Interleukin-1 receptor-like 2	NP_003845.2	IL-1Rrp2, Interleukin-1 receptor-related protein 2
IL-1 R8	IL1R8	Interleukin 1 receptor 8	NM_014271	IL1 RAPL, X-linked interleukin-1 receptor accessory protein-like 1, IL1RAPL-1, Oligophrenin-4, Three immunoglobulin domain-containing IL-1 receptor-related 2, TIGIRR-2, IL1RAPL1, OPHN4
IL-1 R9	IL1R9	Interleukin-1 receptor 9	NM_017416	IL1 RAPL2, X-linked interleukin-1 receptor accessory protein-like 2, IL-1 receptor accessory protein-like 2, IL1RAPL-2-related protein, Three immunoglobulin domain-containing IL-1 receptor-related 1, TIGIRR-1
IL-1 RI	IL-1 RI	Interleukin-1 receptor type I	NP_000868.1	IL-1R-1, IL-1RT1, IL-1R-alpha, p80, CD121 antigen-like family member A, CD121a, IL1R1, IL1R, IL1RA, IL1RT1
IL-1 RII	IL-1 RII	Interleukin-1 receptor type II	NP_004624.1.	IL-1R-2, IL-1R-beta, CD121 antigen-like family member B, CDw121b, CD121b antigen, CD121
			NP_775465.1
IL-10	IL10	Interleukin 10	NM_000572	Cytokine synthesis inhibitory factor, CSIF
IL-10 R alpha	IL10RA	Interleukin 10 receptor alpha	NM_001558	IL-10R-A, IL-10R1, CDw210a
IL-10 R beta	IL10RB	Interleukin 10 receptor beta	NM_000628	IL-10R-B, IL-10R2, Cytokine receptor class-II member 4, Cytokine receptor family 2 member 4, CRF2-4, CDw210b, IL10RB, CRFB4, D21S58, D21S66
IL-11	IL11	Interleukin 11	NM_000641	Adipogenesis inhibitory factor, AGIF, Oprelvekin
IL-12 R beta 1	IL12RB1	Interleukin 12 receptor beta 1	NM_005535	IL-12R-beta-1, Interleukin-12 receptor beta, IL-12 receptor beta component, IL-12RB1, CD212, IL12RB1, IL12R, IL12RB
IL-12 R beta 2	IL12RB2	Interleukin 12 receptor beta 2	NM_001559	IL-12R-beta-2, Interleukin-12 receptor beta-2 chain
IL-13	IL13	Interleukin 13	NM_002188	NC30
IL-13 R alpha 1	IL13RA1	Interleukin 13 receptor alpha 1	NM_001560	IL-13 receptor alpha-1, IL-13R-alpha-1, IL-13RA-1, Cancer/testis antigen 19, CT19, CD213a1, IL13RA1, IL13R, IL13RA
IL-13 R alpha 2	IL13RA2	Interleukin 13 receptor alpha 2	NM_000640	IL-13R-alpha-2, IL-13RA-2, Interleukin-13-binding protein, CD213a2, IL13RA2, IL13R
IL-15	IL15	Interleukin 15	NM_000585
IL-15 R alpha	IL15RA	Interleukin 15 receptor alpha	NM_172200/ NM_002189
IL-16	IL16	Interleukin 16	NM_172217	Pro-interleukin-16, Lymphocyte chemoattractant factor, LCF
IL-17	IL17A	Interleukin 17	NM_002190	IL-17A, Cytotoxic T-lymphocyte-associated antigen 8, CTLA-8
IL-17B	IL17B	Interleukin 17B	NM_014443	Cytokine-like protein Zcyto7, Neuronal interleukin-17-related factor, Interleukin-20, IL-20, NIRF, ZCYTO7
IL-17B R	IL17RB	Interleukin 17B receptor	NM_172234	Interleukin-17B receptor, IL-17B receptor, IL-17 receptor homolog 1, IL-17Rh1, IL17Rh1, Cytokine receptor CRL4, IL17RB, EVI27, IL17BR
IL-17C	IL17C	Interleukin 17C	NM_013278	Cytokine CX2
IL-17D	IL17D	Interleukin 17D	NM_138284	Interleukin-27
IL-17E	IL25	Interleukin 17E	NM_172314	IL-25, Interleukin-17E, IL-17E
IL-17F	IL17F	Interleukin 17F	NM_052872	Interleukin-17F, Interleukin-24, IL-24, Cytokine ML-1, IL17F
IL-17R	IL17RA	Interleukin 17 receptor A	NM_014339	CD217
IL-17RC	IL17RC	Interleukin 17 receptor C	NM_032732	Interleukin-17 receptor-like protein, IL-17RL, Interleukin-17 receptor homolog, IL17Rhom
IL-17RD	IL17RC	Interleukin-17 receptor D	NM_017563	IL-17RD, IL17Rhom, Interleukin-17 receptor-like protein, Sef homolog, hSef, IL17RD, IL17RLM
IL-18 BPa	IL-18 BPa	Interleukin-18-binding protein	NP_001034748.1,	Tadekinig-alfa
			NP_001034749.1,
			NP_001138527.1,
			NP_001138529.1,
			NP_766630.2
IL-18 R alpha	IL18R1	Interleukin-18 receptor 1	NP_003846.1	IL1 receptor-related protein, IL-1Rrp, CD218 antigen-like family member A, CDw218a, CD218a
IL-18 R beta	IL18RAP	Interleukin-18 receptor accessory protein	NP_003844.1	Interleukin-18 receptor accessory protein-like, IL-18Rbeta, IL-1R accessory protein-like, IL-1RAcPL, Accessory protein-like, IL-1R7, CD218 antigen-like family member B, CDw218b, CD218b
IL-18	IL18	Interleukin 18	NM_001562	IGIF, IL1F4, Interferon-gamma-inducing factor, Interleukin-1 gamma, Iboctadekin
IL-19	IL19	Interleukin 19	NM_153758	Melanoma differentiation-associated protein-like protein, NG.1, ZMDA1
IL-1alpha	IL1A	Interleukin-1 alpha	NM_000575	Hematopoietin-1, IL1F1, pro-interleukin-1-alpha
IL-1beta	IL1B	Interleukin-1 beta	NM_000576	Catabolin, IL1F2, pro-interleukin-1-beta
IL-1ra	IL1RA	Interleukin-1 receptor antagonist protein	NM_173842	IL1F3, IL1 inhibitor, ICIL-1RA, IL1RN
IL-2	IL2	Interleukin 2	NM_000586	T-cell growth factor, TCGF, Aldesleukin
IL-2 R alpha	IL2RA	Interleukin-2 receptor alpha chain	NM_000417	p55, TAC antigen, CD25
IL-2 R beta	IL2RB	Interleukin-2 receptor subunit beta	NM_000878	High affinity IL-2 receptor subunit beta, IL-2 receptor, P70-75, p75, CD122
IL-2 R gamma	IL2RG	Cytokine receptor common gamma chain	NM_000206	Interleukin-2 receptor gamma chain, IL-2R gamma chain, p64, CD132
IL-20	IL20	Interleukin 20	NM_018724	Four alpha helix cytokine Zcyto10, ZCYTO10
IL-20 R alpha	IL20RA	Interleukin-20 receptor alpha chain	NM_014432	IL-20R1, Cytokine receptor class-II member 8, Cytokine receptor family 2 member 8, CRF2-8, ZcytoR7
IL-20 R beta	IL20RB	Interleukin 20 receptor beta	NM_144717	IL-20R2, DIRS1, IL-20R-beta
IL-21	IL21	Interleukin-21	NM_021803	Za11
IL-21 R	IL21R	Interleukin 21 receptor	NM_021798	NILR, Novel interleukin receptor
IL-22	IL22	Interleukin-22	NM_020525	IL-10-related T-cell-derived-inducible factor, IL-TIF, ILTIF
IL-22 BP	IL22RA2	Interleukin-22 receptor subunit alpha-2	NM_181310	IL-TIF, CRF2-10, CRF2-X, IL-22 RA2
IL-22 R	IL-22 R	Interleukin-22 receptor subunit alpha-1	NP_067081.2	Cytokine receptor family 2 member 9, CRF2-9, IL22RA1
IL-23	IL23A	Interleukin-23 subunit alpha	NM_016584	Interleukin-23 subunit p19, IL-23p19, IL23A, SGRF
IL-23 R	IL23R	Interleukin 23 receptor	NM_144701
IL-24	IL24	Interleukin-24	NM_006850	Suppression of tumorigenicity 16 protein, Melanoma differentiation-associated gene 7 protein, MDA-7
IL-26	IL26	Interleukin-26	NM_018402	AK155 protein
IL-27	IL27	Interleukin-27 subunit alpha	NM_145659	p28
IL-28A	IL28A	Interleukin-28A	NM_172138	Interferon lambda-2, IFN-lambda-2, Cytokine ZCYTO20
IL-29	IL29	Interleukin-29	NM_172140	Interferon lambda-1, Cytokine ZCYTO21, IL29, IFNL1, ZCYTO21
IL-3	IL3	Interleukin 3	NM_000588	Multipotential colony-stimulating factor, Hematopoietic growth factor, P-cell-stimulating factor, Mast cell growth factor, MCGF
IL-3 R alpha	IL3RA	Interleukin-3 receptor subunit alpha	NM_002183	IL-3R-alpha, CD123
IL-31	IL31	Interleukin-31	NM_001014336
IL-31 RA	IL31RA	Interleukin-31 Receptor A	NM_139017	Interleukin-31 receptor A, IL-31RA, Cytokine receptor-like 3, Gp130-like monocyte receptor, HGLM-R, GLM-R, IL31RA, CRL3, GPL
IL-4	IL4	Interleukin 4	NM_172348	B-cell stimulatory factor 1, BSF-1, Lymphocyte stimulatory factor 1, Binetrakin, Pitrakinra
IL-4 R	IL4R	Interleukin-4 receptor alpha chain	NM_001008699	IL4RA, IL-4R-alpha, CD124
IL-5	IL5	Interleukin 5	NM_000879	T-cell replacing factor, TRF, Eosinophil differentiation factor, B-cell differentiation factor I
IL-5 R alpha	IL5RA	Interleukin-5 receptor subunit alpha	NM_175724	IL-5R-alpha, CDw125, CD125
IL-6	IL6	Interleukin 6	NM_000600	B-cell stimulatory factor 2, BSF-2, Interferon beta-2, Hybridoma growth factor, CTL differentiation factor, CDF
IL-6 R	IL6R	Interleukin-6 receptor subunit alpha	NP_000556.1.	IL-6R 1, Membrane glycoprotein 80, gp80, CD126
			NP_852004.1
IL-7	IL7	Interleukin 7	NM_000880
IL-7 R alpha	IL7R	Interleukin-7 receptor subunit alpha	NP_002176.2	CDw127, CD127
IL-8	IL8	Interleukin 8	NM_000584	C-X-C motif chemokine 8, Monocyte-derived neutrophil chemotactic factor, MDNCF, T-cell chemotactic factor, Neutrophil-activating protein 1, NAP-1, Protein 3-10C, Granulocyte chemotactic protein 1, GCP-1, Monocyte-derived neutrophil-activating peptide, MONAP, Emoctakin
IL-9 R	IL9R	Interleukin-9 receptor	NM_002186	CD129
IL-9	IL9	Interleukin-9	NM_000590	T-cell growth factor P40, P40 cytokine
Inhibin A	INHBA	Inhibin beta A chain	NP_002183.1	Activin beta-A chain, Erythroid differentiation protein, EDF, INHBA
Inhibin B	INHBB	Inhibin beta B chain	NP_002184.2
INSL3	INSL3	Insulin-like 3	NP_005534.2	Leydig insulin-like peptide, Ley-I-L, Relaxin-like factor, RLF, RLNL
INSRR	INSRR	Insulin receptor-related protein	NP_055030.1	IR-related receptor, IRR
Insulin R	INSR	Insulin Receptor	NM_000208	CD220, IR
Insulysin	IDE	Insulin-degrading enzyme	NM_004969	Insulin protease, Insulinase, Insulysin
IP-10	CXCL10	Interferon-inducible protein-10	NM_001565	INP10, SCYB10, C-X-C motif chemokine 10, Small-inducible cytokine B10, 10 kDa interferon-gamma-induced protein, Gamma-IP10, IP-10, CXCL10(1-73)
I-TAC	CXCL11	Interferon-inducible T cell Alpha Chemoattractant	NM_005409	C-X-C motif chemokine 11, Small-inducible cytokine B11, Interferon-inducible T-cell alpha chemoattractant, Interferon-gamma-inducible protein 9, IP-9, H174, Beta-R1, CXCL11, SCYB11, SCYB9B
Kallikrein 1	KLK1	Kallikrein-1	NP_002248.1	Tissue kallikrein, Kidney/pancreas/salivary gland kallikrein
Kallikrein 3	KLK3	Kallikrein-3	NP_001025218.1,	Kallikrein-3, Semenogelase, Gamma-seminoprotein, Seminin, P-30 antigen, Prostate-specific antigen, APS
			NP_001025219.1,
			NP_001025220.1,
			NP_001639.1
Kallikrein 5	KLK5	Kallikrein-5	NP_001070959.1,	Stratum corneum tryptic enzyme, Kallikrein-like protein 2, KLK-L2, KLK5, SCTE
			NP_001070960.1,
			NP_036559.1
Kallikrein 6	KLK6	Kallikrein-6	NP_001012982.1,	Protease M, Neurosin, Zyme, SP59, Serine protease 9, Serine protease 18, KLK6, PRSS18, PRSS9
			NP_002765.1
Kallikrein 7	KLK7	Kallikrein-7	NP_005037.1,	Stratum corneum chymotryptic enzyme, hSCCE, Serine protease 6, KLK7, PRSS6, SCCE
			NP_644806.1
Kallikrein 8	KLK8	Kallikrein-8	NP_009127.1,	Neuropsin, NP, Ovasin, Serine protease TADG-14, Tumor-associated differentially expressed gene 14 protein, Serine protease 19, NRPN, PRSS19, TADG14
			NP_653088.1,
			NP_653089.1,
			NP_653090.1
Kallikrein 11	KLK11	Kallikrein-11	NP_006844.1,	Hippostasin, Trypsin-like protease, Serine protease 20, PRSS20, TLSP
			NP_659196.1
Kallikrein 14	KLK14	Kallikrein-14	NP_071329.2	Kallikrein-like protein 6, KLK-L6
Kininostatin / kininogen	KNG1	Kininostatin	NM_000893	High molecular weight kininogen, HMWK, Williams-Fitzgerald-Flaujeac factor, Fitzgerald factor, Alpha-2-thiol proteinase inhibitor, BDK, KNG
Kremen-1	KREMEN1	Kremen-1	NM-001039571	Kremen protein 1, Kringle-containing protein marking the eye and the nose, Kringle domain-containing transmembrane protein 1, Dickkopf receptor, KREMEN, KRM1
Kremen-2	KREMEN2	Kremen-2	NM_024507	Kringle-containing protein marking the eye and the nose, Kringle domain-containing transmembrane protein 2, Dickkopf receptor 2, KRM2
LAP	TGF-beta-1	Latency-associated peptide	NP_000651.3	Transforming growth factor beta-1
Latent TGF-beta bp1	LTBP-1	Latent-transforming growth factor beta-binding protein 1	NP_000618.2.	Transforming growth factor beta-1-binding protein 1, TGF-beta1-BP-1, LTBP1
			NP_996826.1
LBP	LBP	Lipopolysaccharide-binding protein	NM_004139	LPS binding protein/LIF binding protein
LECT2	LECT2	Leukocyte cell-derived chemotaxin-2	NM_002302
Lefty - A	LEFTY2	Left-right determination factor 2	NM_003240	Protein lefty-2, Left-right determination factor A, Protein lefty-A, Transforming growth factor beta-4, TGF-beta-4, Endometrial bleeding-associated factor, LEFTY2, EBAF, LEFTA, LEFTYA, TGFB4
Lep	LEP	Leptin	NM_000230	Obesity factor, Obese protein, LEP, OB, OBS
Leptin R	LEPR	Leptin Receptor	NM_002303	OB receptor, OB-R, HuB219, CD295, LEPR, DB, OBR
LFA-1 alpha	ITGAL	Integrin alpha-L	NM_002209	Leukocyte adhesion glycoprotein LFA-1 alpha chain, LFA-1A, Leukocyte function-associated molecule 1 alpha chain, CD11 antigen-like family member A, CD11a, ITGAL, CD11A
LHR	LHR	Luteinizing hormone receptor	NP_000224.2	LH/CG-R, LSH-R, Luteinizing hormone receptor, LHR, LHCGR, LCGR, LGR2, LHRHR
LIF R alpha	LIFR	Leukemia inhibitory factor receptor	NM_002310	LIF receptor, LIF-R, CD118
LIF	LIF	Leukemia Inhibitoty Factor	NM_002309	Differentiation-stimulating factor, D factor, Melanoma-derived LPL inhibitor, MLPLI, Emfilermin, LIF, HILDA
LIGHT	TNFSF14	Tumor necrosis factor ligand superfamily member 14	NM_172014	Herpesvirus entry mediator-ligand, HVEM-L, CD258
Lipocalin-1	LCN1	Lipocalin-1	NM_002297	Von Ebner gland protein, VEG protein, Tear prealbumin, TP, Tear lipocalin, Tlc, LCN1, VEGP
Livin	BIRC7	Baculoviral IAP repeat-containing protein 7	NP_071444.1,	KIAP, LIVIN, MLIAP, RNF50, Kidney inhibitor of apoptosis protein, KIAP, Melanoma inhibitor of apoptosis protein, ML-IAP, RING finger protein 50
			NP_647478.1
Lox-1	OLR1	Oxidized low-density lipoprotein receptor 1	NP_002534.1	Lectin-type oxidized LDL receptor 1, Lectin-like oxidized LDL receptor 1, Lectin-like oxLDL receptor 1, hLOX-1, LOX-1
LRP-1	LRP1	Prolow-density lipoprotein receptor-related protein 1	NM_002332	Alpha-2-macroglobulin receptor, A2MR, Apolipoprotein E receptor, APOER, CD91, APR
LRP-6	LRP6	Low-density lipoprotein receptor-related protein 6	NM_002336
L-selectin	SELL	L-selectin	NM_000655	Lymph node homing receptor, Leukocyte adhesion molecule 1, LAM-1, Leukocyte surface antigen Leu-8, TQ1, gp90-MEL, Leukocyte-endothelial cell adhesion molecule 1, LECAM1, CD62 antigen-like family member L, CD62L, LNHR, LYAM1
Ltn/Lptn	XCL1	Lymphotactin	NM_002995	C motif chemokine 1, Cytokine SCM-1, ATAC, Lymphotaxin, SCM-1-alpha, Small-inducible cytokine C1, XC chemokine ligand 1
Luciferase	Luciferase	Luciferin 4-monooxygenase	NP_002333.1
Lymphotoxin beta	LTB	Lymphotoxin beta	NM_009588	LT-beta, Tumor necrosis factor C, TNF-C, Tumor necrosis factor ligand superfamily member 3, LTB, TNFC, TNFSF3
Lymphotoxin beta R	LTBR	Lymphotoxin beta receptor	NM_002342	Tumor necrosis factor receptor superfamily member 3, Lymphotoxin-beta receptor, Tumor necrosis factor receptor 2-related protein, Tumor necrosis factor C receptor, LTBR, D12S370, TNFCR, TNFRSF3
LYVE-1	LYVE1	Lymphatic vessel endothelial hyaluronic acid receptor 1	NP_006682.2	Cell surface retention sequence-binding protein 1, CRSBP-1, Hyaluronic acid receptor, Extracellular link domain-containing protein 1, CRSBP1, HAR, XLKD1
MAC-1	ITGAM	Integrin alpha-M	NM_000632	Cell surface glycoprotein MAC-1 subunit alpha, CR-3 alpha chain, Leukocyte adhesion receptor MO1, Neutrophil adherence receptor, CD11 antigen-like family member B, CD11b, ITGAM, CD11B, CR3A
Marapsin	MPN	Marapsin	NP_114154.1	Pancreasin, Channel-activating protease 2, CAPH2, Serine protease 27
MCP-1	CCL2	C-C motif chemokine 2	NM_002982	Small-inducible cytokine A2, Monocyte chemoattractant protein 1, Monocyte chemotactic protein 1, MCP-1, Monocyte chemotactic and activating factor, MCAF, Monocyte secretory protein JE, HC11, CCL2, MCP1, SCYA2
MCP-2	CCL8	C-C motif chemokine 8	NM_005623	Small-inducible cytokine A8, Monocyte chemoattractant protein 2, Monocyte chemotactic protein 2, MCP2, SCYA10, SCYA8
MCP-3	CCL7	C-C motif chemokine 7	NM_006273	Small-inducible cytokine A7, Monocyte chemoattractant protein 3, Monocyte chemotactic protein 3
MCP-4	CCL13	C-C motif chemokine 13	NM_005408	Small-inducible cytokine A13, Monocyte chemoattractant protein 4, Monocyte chemotactic protein 4, MCP-4, CK-beta-10, NCC-1, SCYA13
MCSF	CSF1	Macrophage colony-stimulating factor 1	NM_000757	Macrophage colony-stimulating factor 1, CSF-1, MCSF, M-CSF, Lanimostim
M-CSF R	CSF1R	Macrophage colony-stimulating factor 1 receptor	NP_005202.2	Fms proto-oncogene, c-fms, CD115
MDC	CCL22	C-C motif chemokine 22	NM_002990	Small-inducible cytokine A22, Macrophage-derived chemokine, MDC(1-69), Stimulated T-cell chemotactic protein 1, CC chemokine STCP-1
Mesothelin	MSLN	Mesothelin	NP_005814.2,	Pre-pro-megakaryocyte-potentiating factor, CAK1 antigen, MPF
			NP_037536.2
MFG-E8	MFGE8	Lactadherin	NM_005928	Milk fat globule-EGF factor 8, MFG-E8, HMFG, Breast epithelial antigen BA46, MFGM
MFRP	MFRP	Membrane frizzled-related protein	NM_031433	Membrane-type frizzled-related protein
MICA	MIC-A	MHC class I polypeptide-related sequence A	NP_000238.1	PERB11.1
MICB	MIC-B	MHC class I polypeptide-related sequence B	NP_005922.2	PERB11.2
Midkine	MDK	Midkine	NP_001012333.1,	Neurite outgrowth-promoting protein, Midgestation and kidney protein, Amphiregulin-associated protein, ARAP, Neurite outgrowth-promoting factor 2, MK1, NEGF2, MK
			NP_001012334.1,
			NP_002382.1
MIF	MIF	Macrophage migration inhibitory factor	NM_002415	Phenylpyruvate tautomerase, L-dopachrome tautomerase, L-dopachrome isomerase, Glycosylation-inhibiting factor, GIF, MIF, GLIF, MMIF
MIP 2	Gro-beta	C-X-C motif chemokine 2	NP_002080.1	Macrophage inflammatory protein 2-alpha, MIP2-alpha, Growth-regulated protein beta, Gro-beta, GRO2, GROB, MIP2A, SCYB2
MIP-1alpha	CCL3	C-C motif chemokine 3	NM_002983	Small-inducible cytokine A3, Macrophage inflammatory protein 1-alpha, MIP-1-alpha, Tonsillar lymphocyte LD78 alpha protein, G0/G1 switch regulatory protein 19-1, G0S19-1 protein, SIS-beta, PAT 464.1, G0S19-1, MIP1A, SCYA3
MIP-1beta	CCL4	C-C motif chemokine 4	NM_002984	Small-inducible cytokine A4, Macrophage inflammatory protein 1-beta, MIP-1-beta, MIP-1-beta(1-69), T-cell activation protein 2, ACT-2, PAT 744, Protein H400, SIS-gamma, Lymphocyte activation gene 1 protein, LAG-1, HC21, G-26 T-lymphocyte-secreted protein, LAG1, MIP1B, SCYA4
MIP-1delta	CCL15	C-C motif chemokine 15	NM_032965	Small-inducible cytokine A15, Macrophage inflammatory protein 5, MIP-5, Chemokine CC-2, HCC-2, NCC-3, MIP-1 delta, Leukotactin-1, LKN-1, Mrp-2b
MIP-3 alpha	CCL20	C-C motif chemokine 20	NM_004591	Small-inducible cytokine A20, Macrophage inflammatory protein 3 alpha, MIP-3-alpha, Liver and activation-regulated chemokine, CC chemokine LARC, Beta chemokine exodus-1, MIP3A, SCYA20
MIP-3 beta	CCL19	C-C motif chemokine 19	NM_006274	Small-inducible cytokine A19, Macrophage inflammatory protein 3 beta, MIP-3-beta, EBI1-ligand chemokine, ELC, Beta chemokine exodus-3, CK beta-11, CCL19, ELC, MIP3B, SCYA19
MIS	AMH	Müllerian inhibiting factor	NM_000479	MIS, Anti-Muellerian hormone, AMH, Muellerian-inhibiting substance, MIF
MMP-1	MMP1	Interstitial collagenase	NM_002421	Matrix metalloproteinase-1, MMP-1, Fibroblast collagenase
MMP-2		72 kDa type IV collagenase	NP_001121363.1,	72 kDa gelatinase, Matrix metalloproteinase-2, MMP-2, Gelatinase A, TBE-1, CLG4A
			NP_004521.1
MMP-10	MMP10	Stromelysin-2	NM_002425	Matrix metalloproteinase-10, Transin-2, MMP10, STMY2
MMP-11	MMP11	Stromelysin-3	NM_005940	Stromelysin-3, Matrix metalloproteinase-11, STMY3, SL-3, ST3
MMP-12	MMP12	Macrophage metalloelastase	NM_002426	Macrophage elastase, HME, Matrix metalloproteinase-12
MMP-13	MMP13	Collagenase 3	NM_002427	Matrix metalloproteinase-13
MMP-14	MMP14	Matrix metalloproteinase-14	NM_004995	Membrane-type matrix metalloproteinase 1, MT-MMP 1, MMP-X1
MMP-15	MMP-15	Matrix metalloproteinase-15	NM_002428	Membrane-type matrix metalloproteinase 2, MT-MMP 2, MTMMP2, SMCP-2
MMP-16	MMP-16	Matrix metalloproteinase-16	NM_005941	Membrane-type matrix metalloproteinase 3, MT-MMP 3, MMP-X2
MMP-19	MMP-19	Matrix metalloproteinase-19	NM_002429	Matrix metalloproteinase RASI, MMP-18
MMP-20	MMP-20	Matrix metalloproteinase-20	NM_004771	Enamel metalloproteinase, Enamelysin
MMP-24	MMP-24	Matrix metalloproteinase-24	NM_006690	Membrane-type matrix metalloproteinase 5, MT-MMP 5, MT5-MMP, MMP24, MT5MMP
MMP-25	MMP-25	Matrix metalloproteinase-25	NM_022468	Membrane-type matrix metalloproteinase 6, MT-MMP 6, Membrane-type-6 matrix metalloproteinase, Leukolysin, MMP20, MMPL1, MT6MMP
MMP-3	MMP-3	Matrix metalloproteinase-3	NM_002422	Stromelysin-1, Transin-1, MMP3, STMY1
MMP-7	MMP-7	Matrix metalloproteinase-7	NM_002423	Matrilysin, Pump-1 protease, Uterine metalloproteinase, Matrin, MPSL1, PUMP1
MMP-8	MMP-8	Matrix metalloproteinase-8	NM_002424	PMNL collagenase, PMNL-CL, CLG1
MMP-9	MMP-9	Matrix metalloproteinase-9	NM_004994	92 kDa type IV collagenase, 92 kDa gelatinase, Gelatinase B, GELB, CLG4B
NAIP	NAIP	Neuronal apoptosis inhibitory protein	NP_004527.2	Baculoviral IAP repeat-containing protein 1, BIRC1
Nanog	Nanog	Homeobox protein NANOG	NP_079141.2	Homeobox transcription factor Nanog, hNanog
NAP-2	NAP-2	Neutrophil-activating peptide 2	NM_002704	Platelet basic protein, C-X-C motif chemokine 7, Small-inducible cytokine B7, Leukocyte-derived growth factor, LDGF, Macrophage-derived growth factor, MDGF
NCAM-1	NCAM-1	Neural cell adhesion molecule 1	NP_002695.1	CD56
Neprilysin	EPN	Neprilysin	NP_000893.2,	Neutral endopeptidase 24.11, Neutral endopeptidase, NEP, Enkephalinase, Atriopeptidase, Common acute lymphocytic leukemia antigen, CALLA, CD10, MME
			NP_009218.2,
			NP_009219.2,
			NP_009220.2
Nesfatin	Nefa	Nucleobindin-2	NP_005004.1	DNA-binding protein NEFA, Nucb2, Nefa
Nestin	NES	Nestin	NP_006608.1
Neuritin	Neuritin	Neuritin	NRN	NRN1
NeuroD1	NEUROD1	Neurogenic differentiation factor 1	NM_002500
Neuropilin-2	NRP2	Neuropilin-2	NM_018534	Vascular endothelial cell growth factor 165 receptor 2, NRP2, VEGF165R2
Neuropeptide Y	NPY	Neuropeptide Y	NP_000896.1	Neuropeptide tyrosine, C-flanking peptide of NPY, CPON
NGF R	NGFR	Tumor necrosis factor receptor superfamily member 16	NM_002507	Low-affinity nerve growth factor receptor, NGF receptor, Gp80-LNGFR, p75 ICD, Low affinity neurotrophin receptor p75NTR, CD271, NGFR, TNFRSF16
Nidogen-1	NID-1	Nidogen-1	NP_002499.2	Entactin, NID
NOV	NOV	Protein NOV homolog	NM_002514	Nephroblastoma overexpressed gene protein homolog, NOV, CCN3, IGFBP9, NOVH
NrCAM	NRCAM	Neuronal cell adhesion molecule	NP_001032209.1.	NgCAM-related cell adhesion molecule, hBravo, KIAA0343
			NP_005001.3
NRG2	NRG2	Pro-neuregulin-2, membrane-bound isoform	XM_001129975	Pro-NRG2, NTAK
NRG3	NRG3	Pro-neuregulin-3, membrane-bound isoform	XM_166086	Pro-NRG3,
NT-3	NTF3	Neurotrophin-3	NM_002527	Neurotrophic factor, HDNF, Nerve growth factor 2, NGF-2, NTF3
NT-4	NTF4	Neurotrophin-4	NM_006179	Neurotrophin-4, NT-4, Neutrophic factor 4, Neurotrophin-5, NT-5, NTF5
NTN	NRTN	Neurturin	NP_004549.1
2012-10-03	POU5F1	POU domain, class 5, transcription factor 1	NP_002692.2.	Octamer-binding transcription factor 3, Oct-4, OTF3
			NP_976034.3
Omentin	ITLN-1	Omentin	NP_060095.2	Intelectin-1, ITLN-1, Intestinal lactoferrin receptor, Galactofuranose-binding lectin, Endothelial lectin HL-1, ITLN1, INTL, ITLN, LFR
Osteoprotegerin	OPG	Tumor necrosis factor receptor superfamily member 11B	NM_002546	Osteoprotegerin, Osteoclastogenesis inhibitory factor, TNFRSF11B, OCIF, OPG
Orexin	OX	Orexin	O43612	Hypocretin, Hcrt, OX, PPORX, PPOX
Oncostatin M	OSM	Oncostatin-M	NM_020530
Osteocalcin	OSTCN	Osteocalcin	NP_954642.1	Gamma-carboxyglutamic acid-containing protein, Bone Gla protein, BGP
Osteocrin	OSTN	Osteocrin	NM_198184	Musclin
Osteopontin	OPN	Osteopontin	NP_000573.1,	BNSP, OPN, Bone sialoprotein 1, Secreted phosphoprotein 1, SPP-1, Urinary stone protein, Nephropontin, Uropontin
			NP_001035147.1
Osteoprotegerin	OPG	Osteoprotegerin	NP_002537.3	Osteoclastogenesis inhibitory factor, OCIF, Tumor necrosis factor receptor superfamily member 11B
OX40 Ligand	TNFSF4	OX40 ligand	NM_003326	Tumor necrosis factor ligand superfamily member 4, Glycoprotein Gp34, TAX transcriptionally-activated glycoprotein 1, CD252, TNFSF4, TXGP1
p53	TP53	Cellular tumor antigen p53	NP_000537.3,	Tumor suppressor p53, Phosphoprotein p53, Antigen NY-CO-13, P53
			NP_001119584.1
PAI-1		Plasminogen activator inhibitor 1	NP_000593.1	Endothelial plasminogen activator inhibitor, SERPINE1, PAI1, PLANH1
PARC	CCL18	C-C motif chemokine 18	NM_002988	Small-inducible cytokine A18, Macrophage inflammatory protein 4, MIP-4, Pulmonary and activation-regulated chemokine, CC chemokine PARC, Alternative macrophage activation-associated CC chemokine 1, AMAC-1, Dendritic cell chemokine 1, DC-CK1
P-Cadherin	CDH3	Placental cadherin	NP_001784.2	Cadherin-3
PD-ECGF	ECGF1	Platelet-derived endothelial cell growth factor	NM_001953	Thymidine phosphorylase, EC=2.4.2.4, TdRPase, TP, Gliostatin, , TYMP
PDGF R alpha	PDGFRA	Alpha-type platelet-derived growth factor receptor	NM_006206	PDGF-R-alpha, CD140 antigen-like family member A, CD140a antigen, CD140a
PDGF R beta	PDGFRB	Beta-type platelet-derived growth factor receptor	NM_002609	PDGF-R-beta, CD140 antigen-like family member B, CD140b, PDGFRB
PDGF-AA	PDGFA	Platelet-derived growth factor subunit A	NP_002598.4,	Platelet-derived growth factor A chain, Platelet-derived growth factor alpha polypeptide, PDGF-1
			NP_148983.1
PDGF-BB	PDGFB	Platelet-derived growth factor subunit B	NP_002599.1	Platelet-derived growth factor B chain, Platelet-derived growth factor beta polypeptide, PDGF-2, c-sis, INN=Becaplermin, PDGF2, SIS
PDGF-C	PDGFC	Platelet-derived growth factor C	NM_016205	Spinal cord-derived growth factor, SCDGF, Fallotein, VEGF-E
PDGF-D	PDGFD	Platelet-derived growth factor D	NM_025208	Iris-expressed growth factor, Spinal cord-derived growth factor B
PDX-1	PDX-1	Pancreas/duodenum homeobox protein 1	NP_000200.1	Insulin promoter factor 1, IPF-1, Islet/duodenum homeobox-1, IDX-1, Somatostatin-transactivating factor 1, STF-1, Insulin upstream factor 1, IUF-1, Glucose-sensitive factor, GSF
PECAM-1	PECAM-1	Platelet endothelial cell adhesion molecule	NM_000442	PECAM-1, EndoCAM, GPIIA, CD31
PEDF	PEDF	Pigment epithelium-derived factor		Serpin-F1, EPC-1
Peptide YY	PYY2	Putative peptide YY-2
PTX3	PTX3	Pentraxin-related protein PTX3	NM_002852	Pentaxin-related protein PTX3, Tumor necrosis factor-inducible gene 14 protein, TSG-14, TNFAIP5, TSG14
Persephin	PSPN	Persephin	NP_004149.1	PSP
PF4	PF4	Platelet factor 4	NM_002619	C-X-C motif chemokine 4, Oncostatin-A, Iroplact
PlGF	PGF	Placenta growth factor	NM_002632	PGFL, PLGF
PLUNC	PLUNC	Protein Plunc	NM_130852	Palate lung and nasal epithelium clone protein, Lung-specific protein X, Nasopharyngeal carcinoma-related protein, Tracheal epithelium-enriched protein, Secretory protein in upper respiratory tracts, Von Ebner protein Hl, LUNX, NASG, SPURT
PPARG	PPARG	Peroxisome proliferator-activated receptor gamma	NP_056953.2,	PPAR-gamma, Nuclear receptor subfamily 1 group C member 3, NR1C3
			NP_619725.2,
			NP_619726.2
PR	PGR	Progesterone receptor	NP_000917.3	Nuclear receptor subfamily 3 group C member 3, NR3C3
Progranulin	GRN	Granulins	NM_002087	Proepithelin, PEPI
Prohibitin	PHB	Prohibitin	NP_002625.1
Prolactin	PRL	Prolactin	NM_000948
PSA	PSA	Puromycin-sensitive aminopeptidase	NP_006301.3	NPEPPS
P-selectin	SELP	P-selectin	NM_003005	Granule membrane protein 140, GMP-140, PADGEM, Leukocyte-endothelial cell adhesion molecule 3, LECAM3, CD62 antigen-like family member P, CD62P, SELP, GMRP, GRMP
RAGE	RAGE	Advanced glycosylation end product-specific receptor	NM_001136	Receptor for advanced glycosylation end products, AGER
RANK	TNFRSF11A	Tumor necrosis factor receptor superfamily member 11A	NM_003839	Receptor activator of NF-KB, Osteoclast differentiation factor receptor, ODFR, CD265
RANTES	CCL5	C-C motif chemokine 5	NM_002985	Small-inducible cytokine A5, T-cell-specific protein RANTES, SIS-delta, T cell-specific protein P228, TCP228, Eosinophil-chemotactic cytokine, EoCP, D17S136E, SCYA5
RBP4	RBP4	Retinol-binding protein 4	NP_006735.2	Plasma retinol-binding protein, PRBP, RBP
RELM beta	RELMB	Resistin-like beta	NM_032579	Cysteine-rich secreted protein FIZZ2, Colon and small intestine-specific cysteine-rich protein, Cysteine-rich secreted protein A12-alpha-like 1, Colon carcinoma-related gene protein, CCRG, FIZZ2, HXCP2, RETNL2
RELT	RELT	Receptor expressed in lymphoid tissues	NM_152222	TNFRSF19L, Tumor necrosis factor receptor superfamily member 19L
Resistin	RETN	Resistin	NP_065148.1	Cysteine-rich secreted protein FIZZ3, Adipose tissue-specific secretory factor, ADSF, C/EBP-epsilon-regulated myeloid-specific secreted cysteine-rich protein, Cysteine-rich secreted protein A12-alpha-like 2, FIZZ3, HXCP1, RSTN
ROBO4	ROBO4	Roundabout homolog 4	NM_019055	Magic roundabout
S100 A8	S100 A8	Protein S100-A8	NM_002964	S100 calcium-binding protein A8, Calgranulin-A, Migration inhibitory factor-related protein 8, MRP-8, P8, Cystic fibrosis antigen, CFAG, Leukocyte L1 complex light chain, Calprotectin L1L subunit, Urinary stone protein band A, CAGA, CFAG, MRP8
S100 A9	S100 A9	Protein S100-A9	NM_002965	S100 calcium-binding protein A9, Calgranulin-B, Migration inhibitory factor-related protein 14, MRP-14, P14, Leukocyte L1 complex heavy chain, Calprotectin L1H subunit, CAGB, CFAG, MRP14
S100A10	S100A10	Protein S100-A10	NM_002966	S100 calcium-binding protein A10, Calpactin-1 light chain, Calpactin I light chain, p10 protein, p11, Cellular ligand of annexin II, S100A10, ANX2LG, CAL1L, CLP11
S100B	S100B	Protein S100-B	NP_006263.1	S100 calcium-binding protein B, S-100 protein subunit beta, S-100 protein beta chain
SAA	SAA1	Serum amyloid A protein	NM_199161	SAA2
SCF	SCF	Stem Cell Factor	NP_000890.1,	Kit ligand, C-kit ligand, Mast cell growth factor, MGF, KITLG
			NP_003985.2
SCF R	SCFR	Mast/stem cell growth factor receptor	NP_000213.1.	Proto-oncogene tyrosine-protein kinase Kit, c-kit, CD117, KIT
			NP_001087241.1
SDF-1	CXCL12	Stromal cell-derived factor 1	NM_000609	C-X-C motif chemokine 12, Pre-B cell growth-stimulating factor, PBSF, hIRH
Semaphorin-3A	SEMA3A	Semaphorin-3A	NP_006071.1	Semaphorin III, Sema III, SEMAD
Serotonin-2A	HTR2	Serotonin receptor 2A	NP_000612.1	5-hydroxytryptamine receptor 2A, HTR2A, 5-HT-2A, 5-HT-2
SERPINA1	SERPINA1	Alpha-1-antitrypsin	NP_000286.3,	Alpha-1 protease inhibitor, Alpha-1-antiproteinase, AAT, PI
			NP_001002235.1,
			NP_001002236.1,
			NP_001121172.1,
			NP_001121173.1,
			NP_001121174.1,
			NP_001121175.1,
			NP_001121176.1,
			NP_001121177.1,
			NP_001121178.1,
			NP_001121179.1
Serpin A8	SERPINA8	Angiotensinogen	NP_000020.1	AGT
sFRP-1	SFRP1	Secreted frizzled-related protein 1	NM_003012	Secreted apoptosis-related protein 2, SARP-2, FRP, FRP1, SARP2
sFRP-3	SFRP3	Secreted frizzled-related protein 3	NM_001463	Frizzled-related protein 1, FrzB-1, Frezzled, Fritz, FRZB, FIZ, FRE, FRP, FRZB1
sFRP-4	SFRP4	Secreted frizzled-related protein 4	NM_003014	FRPHE, Frizzled protein, human endometrium
SIGIRR	SIGIRR	Single Ig IL-1-related receptor	NM_021805	Single Ig IL-1R-related molecule, Single immunoglobulin domain-containing IL1R-related protein, Toll/interleukin-1 receptor 8
Siglec-5	SIGLEC5	Sialic acid-binding Ig-like lectin 5	NP_003821.1	Obesity-binding protein 2, OB-binding protein 2, OB-BP2, CD33 antigen-like 2, CD170, CD33L2, OBBP2
Siglec-9	Siglec-9	Sialic acid-binding Ig-like lectin 9	NP_055256.1	Protein FOAP-9
SLPI	SLPI	Antileukoproteinase	NM_003064	Secretory leukocyte protease inhibitor, HUSI-1, Seminal proteinase inhibitor, BLPI, Mucus proteinase inhibitor, MPI, WAP four-disulfide core domain protein 4, Protease inhibitor WAP4, WAP4, WFDC4
SMAC	DIABLO	Diablo homolog, mitochondrial	NP_063940.1,	Second mitochondria-derived activator of caspase, Smac protein, Direct IAP-binding protein with low pI
			NP_620307.1
Smad 1	Smad 1	Mothers against decapentaplegic homolog 1	NM_005900	Mothers against decapentaplegic homolog 1, Mothers against DPP homolog 1, Mad-related protein 1, hSMAD1, Transforming growth factor-beta-signaling protein 1, BSP-1, JV4-1, MADH1, MADR1
Smad 4	Smad 4	Mothers against decapentaplegic homolog 4	NP_005350.1	SMAD 4, hSMAD4, Deletion target in pancreatic carcinoma 4, DPC4, MADH4
Smad 5	Smad 5	Mothers against decapentaplegic homolog 5	NP_001001419.1,	hSmad5, JV5-1, MADH5
			NP_001001420.1,
			NP_005894.3
Smad 7	Smad 7	Mothers against decapentaplegic homolog 7	NP_005895.1	MADH7, MADH8, hSMAD7
Smad 8	Smad 8	Mothers against decapentaplegic homolog 9	NP_001120689.1.	Madh6, SMAD9, MADH6, MADH9
			NP_005896.1
Soggy-1		Protein soggy-1	NP_055234.1	Dickkopf-like protein 1, Cancer/testis antigen 34, CT34, DKKL1
	SGY-1
Sonic Hedgehog	SHH	Sonic hedgehog protein	NM_000193	HHG-1
SOX2	SOX2	Transcription factor SOX-2	NP_003097.1
SOX17	SOX17	Transcription factor SOX-17	NP_071899.1
SPARC	SPARC	SPARC	NM_003118	Secreted protein acidic and rich in cysteine, Osteonectin, ON, Basement-membrane protein 40, BM-40
Spinesin	TMPRSS5	Transmembrane protease, serine 5	NM_030770
SSTR2	SSTR2	Somatostatin receptor type 2	NP_001041.1	SS2R, SRIF-1
Survivin	BIRC5	Baculoviral IAP repeat-containing protein 5	NP_001012270.1,	Apoptosis inhibitor survivin, Apoptosis inhibitor 4, API4, IAP4
			NP_001012271.1,
			NP_001159.2.
Syndecan-3	SDC3	Syndecan-3	NP_055469.3	KIAA0468, SYND3
TNFRSF13B	TNFRSF13B	Tumor necrosis factor receptor superfamily member 13B	NM_012452	Transmembrane activator and CAML interactor, CD267, TACI
TARC	CCL17	Thymus and activation-regulated chemokine	NP_002978.1	Small-inducible cytokine A17, Thymus and activation-regulated chemokine, CC chemokine TARC, SCYA17,
TCCR	IL27RA	Interleukin-27 receptor subunit alpha	NM_004843	WSX-1, Type I T-cell cytokine receptor, Protein CRL1, CRL1, WSX1
TECK	CCL25	Thymus-expressed chemokine	NM_005624	C-C motif chemokine 25, Small-inducible cytokine A25, Thymus-expressed chemokine, Chemokine TECK, SCYA25
TFPI	TFPI	Tissue factor pathway inhibitor	NM_006287	Lipoprotein-associated coagulation inhibitor, LACI, Extrinsic pathway inhibitor, EPI,
TGF-alpha	TGFA	Protransforming growth factor alpha	NM_003236	Transforming growth factor alpha, TGF-alpha, EGF-like TGF, ETGF, TGF type 1, TGFA
TGF-beta 1	TGFB1	Transforming growth factor beta-1	NM_000660	Latency-associated peptide, LAP,TGFB
TGF-beta 2	TGFB2	Transforming growth factor beta-2	NM_003238	Glioblastoma-derived T-cell suppressor factor, G-TSF, BSC-1 cell growth inhibitor, Polyergin, Cetermin
TGF-beta 3	TGFB3	Transforming growth factor beta-3	NM_003239
TGF-beta RI	TGFBR1	TGF-beta receptor type-1	NM_004612	Transforming growth factor-beta receptor type I, TGF-beta receptor type I, TGF-beta type I receptor, TbetaR-I, TGFR-1, Serine/threonine-protein kinase receptor R4, Activin receptor-like kinase 5, ALK-5
TGF-beta RII	TGFBR2	TGF-beta receptor type-2	NM_001024847	Transforming growth factor-beta receptor type II, TGF-beta receptor type II, TGF-beta type II receptor, TbetaR-II, TGFR-2
TGF-beta RIII	TGFBR3	TGF-beta receptor type III	NM_003243	TGFR-3, Transforming growth factor beta receptor III, Betaglycan
Thrombin	Thrombin	Prothrombin	NP_000497.1	Coagulation factor II, F2
Thrombopoietin	THPO	Thrombopoietin	NM_000460	TPO, Megakaryocyte colony-stimulating factor, Myeloproliferative leukemia virus oncogene ligand, C-mpl ligand, ML, Megakaryocyte growth and development factor, MGDF
Thrombospondin-1	THBS1	Thrombospondin-1	NM_003246	TSP, TSP1
Thrombospondin-2	THBS2	Thrombospondin-2	NM_003247	TSP2
Thrombospondin-4	THBS4	Thrombospondin-4	NM_003248	TSP4
Thymopoietin	Thymopoietin	Thymopoietin	NP_003267.1	TP, Lamina-associated polypeptide 2, isoform alpha, TP alpha, TP beta, Splenin, Thymopentin, TP5, LAP2, Lamina-associated polypeptide 2, isoforms beta/gamma
Thyroglobulin	TG	Thyroglobulin	NP_003226.4
Tie-1	Tie-1	Tyrosine-protein kinase receptor Tie-1	MGI:99906	TIE
Tie-2	TEK	Angiopoietin-1 receptor	NM_000459	Tyrosine-protein kinase receptor TIE-2, hTIE2, Tyrosine-protein kinase receptor TEK, Tunica interna endothelial cell kinase, p140 TEK, CD202b
TIM-1	TIM-1	Hepatitis A virus cellular receptor 1	NP_001092884.1,	HAVcr-1, T-cell immunoglobulin and mucin domain-containing protein 1, TIMD-1, T-cell membrane protein 1, TIM, HAVCR1, TIM1, TIMD1
			NP_036338.2
TIMP-1	TIMP-1	Metalloproteinase inhibitor 1	NM_003254	Tissue inhibitor of metalloproteinases, Erythroid-potentiating activity, EPA, Fibroblast collagenase inhibitor, Collagenase inhibitor, CLGI, TIMP
TIMP-2	TIMP-2	Metalloproteinase inhibitor 2	NP_003246.1	Tissue inhibitor of metalloproteinases 2, CSC-21K
TIMP-3	TIMP-3	Metalloproteinase inhibitor 3	NM_000362	Tissue inhibitor of metalloproteinases 3, TIMP-3, Protein MIG-5
TIMP-4	TIMP-4	Metalloproteinase inhibitor 4	NM_003256	Tissue inhibitor of metalloproteinases 4
Tissue Factor	TF	Tissue factor	NP_001984.1	Coagulation factor III, Thromboplastin, CD142, F3
TL1	TNFSF15	Tumor necrosis factor ligand superfamily member 15	NM_005118	Vascular endothelial cell growth inhibitor, TNF ligand-related molecule 1, TL1, VEGI
TLR1	TLR1	Toll-like receptor 1	NM_003263	Toll/interleukin-1 receptor-like protein, TIL, CD281, KIAA0012
TLR2	TLR2	Toll-like receptor 2	NM_003264	Toll/interleukin-1 receptor-like protein 4, CD282, TIL4
TLR3	TLR3	Toll-like receptor 3	NM_003265	CD283
TLR4	TLR4	Toll-like receptor 4	NM_138554	hToll, CD284
TMEFF1	TMEFF1	Tomoregulin-1	NM_003692	Transmembrane protein with EGF-like and one follistatin-like domain, TR-1, H7365, C9orf2
TMEFF2	TMEFF2	Tomoregulin-2	NM_016192	Transmembrane protein with EGF-like and two follistatin-like domains, TR-2, Hyperplastic polyposis protein 1, HPP1, TENB2, TPEF
TNF RI	TNFRSF1A	Tumor necrosis factor receptor superfamily member 1A	NM_001065	p60, TNF-R1, TNFR-I, p55, CD120a
TNF RII	TNFRSF1B	Tumor necrosis factor receptor superfamily member 1B	NM_001066	Tumor necrosis factor receptor 2, TNF-R2, Tumor necrosis factor receptor type II, p75, p80 TNF-alpha receptor, CD120b, Etanercept
TNF-alpha	TNF	Tumor necrosis factor	NP_000585.2	TNFA, TNFSF2
TNF-beta	LTA	Tumor necrosis factor beta	NP_000586.2	Lymphotoxin-alpha, Tumor necrosis factor ligand superfamily member 1, TNFB, TNFSF1
TNFRF18	TNFRF18	Tumor necrosis factor receptor superfamily member 18	NP_004186.1,	Glucocorticoid-induced TNFR-related protein, Activation-inducible TNFR family receptor, AITR, GITR
			NP_683699.1,
			NP_683700.1
TNFSF18 L	TNFSF18L	Tumor necrosis factor ligand superfamily member 18	NP_005083.2	Glucocorticoid-induced TNF-related ligand, hGITRL, Activation-inducible TNF-related ligand, AITRL, TL6
TRADD	TRADD	Tumor necrosis factor receptor type 1-associated DEATH domain protein	NM_003789	TNFRSF1A-associated via death domain
TRAIL R1	TNFRSF10A	Tumor necrosis factor receptor superfamily member 10A	NP_003835.2	Death receptor 4, TNF-related apoptosis-inducing ligand receptor 1, TRAIL receptor 1, CD261, APO2, DR4, TRAILR1
TRAIL R2	TNFRSF10B	Tumor necrosis factor receptor superfamily member 10B	NP_003833.4,	Death receptor 5, TNF-related apoptosis-inducing ligand receptor 2, TRAIL-R2, CD262, DR5, KILLER, TRAILR2, TRICK2, ZTNFR9
			NP_671716.2
TRAIL	TNFSF10	Tumor necrosis factor ligand superfamily member 10	NP_003801.1	TNF-related apoptosis-inducing ligand, Protein TRAIL, Apo-2 ligand, CD253, APO2L
TRANCE	TNFSF11	TNF-related activation-induced cytokine	NM_033012	Tumor necrosis factor ligand superfamily member 11, Receptor activator of nuclear factor kappa B ligand, RANKL, Osteoprotegerin ligand, OPGL, Osteoclast differentiation factor, ODF, CD254
TREM-1	TREM-1	Triggering receptor expressed on myeloid cells 1	NM_018643	Triggering receptor expressed on monocytes 1
TROY	TNFRSF19	Tumor necrosis factor receptor superfamily member 19	NM_018647	Toxicity and JNK inducer, TRADE, TAJ
TSG-6	TNFAIP6	TNF-stimulated gene 6 protein	NM_007115	TNF-stimulated gene 6 protein, Tumor necrosis factor, alpha-induced protein 6, Hyaluronate-binding protein
TSHR	TSHR	Thyrotropin receptor		Thyroid-stimulating hormone receptor, TSH-R, TSHR, LGR3
TWEAK	TNFSF12	TNF-related weak inducer of apoptosis	NP_003800.1	TNF-related weak inducer of apoptosis, APO3 ligand, APO3L, DR3LG
TWEAK R	TNFRSF12A	Tweak-receptor	NP_057723.1	Tumor necrosis factor receptor superfamily member 12A, Fibroblast growth factor-inducible immediate-early response protein 14, FGF-inducible 14, CD266, TNFRSF12A
				Synonyms: FN14
Ubiquitin	Ubiquitin	Ubiquitin	NP_061828.1,	UBA80, UBCEP1
			NP_066289.2
uPA	PLAU	Urokinase-type plasminogen activator	NM_002658	U-plasminogen activator
uPAR	PLAUR	Urokinase plasminogen activator surface receptor	NP_001005376.1,	Monocyte activation antigen Mo3, CD87, MO3, UPAR
			NP_001005377.1,
			NP_002650.1
Vasorin	VASN	Vasorin	NM_138440	Protein slit-like 2, SLITL2
VCAM-1	VCAM-1	Vascular cell adhesion protein 1	NP_001069.1.	V-CAM 1, INCAM-100, CD106, L1CAM
			NP_542413.1
VE-Cadherin	CDH5	Vascular endothelial cadherin	NM_001795	Cadherin-5, 7B4 antigen, CD144
VEGF	VEGFA	Vascular endothelial growth factor A	NM_001025366	Vascular permeability factor, VPF
VEGF R2	CD309 antigen	Vascular endothelial growth factor receptor 2	NP_002244.1.	Kinase insert domain receptor, Protein-tyrosine kinase receptor Flk-1, CD309, KDR, FLK1
VEGF R3	VEGF R3	Vascular endothelial growth factor receptor 3	NP_002011.2	Tyrosine-protein kinase receptor FLT4
VEGF-B	VEGFB	Vascular endothelial growth factor B	NM_003377	VEGF-related factor, VRF
VEGF-C	VEGFC	Vascular endothelial growth factor C	NM_005429	Vascular endothelial growth factor-related protein, VRP, Flt4 ligand, Flt4-L
VEGF-D	FIGF	Vascular endothelial growth factor D	NM_004469	c-fos-induced growth factor, VEGFD
WIF-1	WIF1	Wnt inhibitory factor 1	NM_007191
Vaspin	Vaspin	Visceral adipose tissue-derived serine protease inhibitor	NP_776249.1	Serpin A12, Visceral adipose-specific serpin, OL-64
Visfatin	NAMPT	Visfatin	NP_005737.1	Nicotinamide phosphoribosyltransferase, NAmPRTase, EC=2.4.2.12, Pre-B-cell colony-enhancing factor 1, Pre-B cell-enhancing factor, PBEF, PBEF1
WISP-1	WISP1	WNT1-inducible-signaling pathway protein 1	NP_003873.1,	Wnt-1-induced secreted protein, CCN4
			NP_543028.1
XEDAR	EDA2R	X-linked ectodysplasin-A2 receptor	NM_021783	Tumor necrosis factor receptor superfamily member 27, TNFRSF27, EDA-A2 receptor
XIAP	XIAP	Baculoviral IAP repeat-containing protein 4	NP_001158.2	E3 ubiquitin-protein ligase XIAP, Inhibitor of apoptosis protein 3, X-linked inhibitor of apoptosis protein, X-linked IAP, IAP-like protein, HILP, XIAP, API3, BIRC4, IAP3

## Sheet: Normalize by internal control
Array No.	Protein	Genesymbol	O2_1	O2_2	O2_Mean	F3_1	F3_2	F3_Mean	log2 (FC)	ABS (LOG2FC)	TTEST
348	LCN2	LCN2	4853.73	4534.03	4693.88	112.915	106.815	109.865	5.41698	5.41698	0.0221434
76	Chordin-Like 1	CHRDL1	1510.6	1344.5	1427.55	60.7413	41.0671	50.9042	4.80961	4.80961	0.0359082
181	GDF9	GDF9	2703.79	2824.22	2764.01	271.734	266.176	268.955	3.36132	3.36132	0.0151476
228	IGFBP-6	IGFBP6	1892.27	1527.44	1709.86	191.06	171.378	181.219	3.23807	3.23807	0.0748708
372	MMP-3	MMP3	3791.11	3508.17	3649.64	447.134	423.426	435.28	3.06774	3.06774	0.0269694
117	ENA-78	CXCL5	395.879	302.076	348.977	40.9606	46.0395	43.5	3.00404	3.00404	0.0961665
172	GCP-2 / CXCL6	CXCL6	126.321	125.586	125.953	30.8826	16.7643	23.8235	2.40243	2.40243	0.0434044
375	MMP-9	MMP9	5017.56	4991.19	5004.38	1054.73	927.389	991.057	2.33615	2.33615	0.00738352
169	Galectin-3	LGALS3	3353.22	3035.48	3194.35	746.95	675.993	711.471	2.16665	2.16665	0.0324929
416	PDGF-AA	PDGFA	347.994	286.284	317.139	76.087	66.3915	71.2392	2.15437	2.15437	0.073357
215	ICAM-1	ICAM1	255.833	293.427	274.63	55.1177	69.374	62.2458	2.14144	2.14144	0.0333899
196	GM-CSF	CSF	661.984	678.585	670.285	161.526	169.393	165.459	2.0183	2.0183	0.00239422
422	Pentraxin3 / TSG-14	PTX3	267.471	239.197	253.334	64.4282	65.1544	64.7913	1.96717	1.96717	0.0475104
197	GM-CSF R alpha	GMR	114.479	119.789	117.134	14.4597	48.763	31.6113	1.88965	1.88965	0.119108
260	IL-6	IL6	1457.72	1175.96	1316.84	366.805	349.69	358.248	1.87805	1.87805	0.0918809
42	BMP-15	BMP15	191.997	91.6344	141.816	30.9214	46.7391	38.8303	1.86876	1.86876	0.282424
440	SCF	SCF	87.4235	87.0944	87.2589	8.03718	40.8129	24.4251	1.83694	1.83694	0.162389
61	CCR4	CCR4	75.0252	106.468	90.7468	0	55.4033	27.7017	1.71187	1.71187	0.218709
15	ALCAM	ALCAM	79.0541	336.446	207.75	55.0741	73.2691	64.1716	1.69484	1.69484	0.464595
116	EMAP-II	EML2	511.417	474.537	492.977	173.211	164.886	169.048	1.54408	1.54408	0.0284418
47	BMP-5	BMP5	96.3414	64.4869	80.4141	29.4253	27.6799	28.5526	1.49383	1.49383	0.188768
136	FGF Basic	bFGF	156.867	178.208	167.537	60.366	59.3444	59.8552	1.48493	1.48493	0.0623413
433	RANTES	CCL5	278.321	246.297	262.309	98.5063	91.5948	95.0506	1.4645	1.4645	0.0510951
409	Osteocrin	OSTN	80.1885	87.6279	83.9082	43.3596	17.7762	30.5679	1.45679	1.45679	0.127634
298	IL-20	IL20	134.917	80.1262	107.522	38.9271	40.4837	39.7054	1.43722	1.43722	0.244178
320	Inhibin B	INHBB	101.692	91.9734	96.8325	38.1548	34.7439	36.4494	1.4096	1.4096	0.0317658
373	MMP-7	MMP7	445.088	321.482	383.285	145.587	149.872	147.729	1.37546	1.37546	0.162975
499	TNF RI / TNFRSF1A	TNFRSF1A	287.052	239.431	263.241	105.88	97.6731	101.777	1.37098	1.37098	0.0854698
306	IL-21 R	IL21R	90.8465	91.582	91.2143	46.3978	24.5836	35.4907	1.36182	1.36182	0.122713
263	IL-7 R alpha	IL7R	234.358	239.414	236.886	100.295	84.1072	92.2013	1.36133	1.36133	0.022614
376	MMP-10	MMP10	408.118	426.808	417.463	167.813	169.761	168.787	1.30645	1.30645	0.0224875
412	PARC / CCL18	CCL18	213.086	180.24	196.663	78.5126	88.1355	83.3241	1.23892	1.23892	0.0718929
259	IL-5 R alpha	IL5RA	75.8405	107.55	91.6954	21.3857	56.7566	39.0711	1.23075	1.23075	0.158581
446	sgp130		257.753	226.985	242.369	112.525	95.6062	104.066	1.21971	1.21971	0.0308719
106	Dkk-4	DKK4	87.0994	97.0669	92.0831	37.891	41.469	39.68	1.21453	1.21453	0.0383372
137	FGF R3	FGFR3	85.0326	82.183	83.6078	33.0614	39.1135	36.0874	1.21214	1.21214	0.0166447
378	MMP-12	MMP12	170.676	176.602	173.639	76.2225	74.4795	75.351	1.20439	1.20439	0.011518
243	IL-1 R4 /ST2		114.127	126.236	120.182	62.5908	42.8319	52.7113	1.18903	1.18903	0.0426996
45	BMP-3b / GDF-10	BMP3B	97.7923	93.933	95.8627	33.1655	51.3097	42.2376	1.18244	1.18244	0.094755
491	TLR1	TLR1	95.1356	63.2249	79.1802	46.891	23.1838	35.0374	1.17625	1.17625	0.166984
270	IL-12 p40	IL12B	108.455	50.2138	79.3346	27.6532	43.592	35.6226	1.15516	1.15516	0.361767
291	IL-17R	IL17R	79.6774	72.764	76.2207	49.373	19.2239	34.2984	1.15204	1.15204	0.205478
351	Lymphotoxin beta R / TNFRSF3	LTBR	80.4079	67.8251	74.1165	40.307	27.1182	33.7126	1.13651	1.13651	0.0474937
357	M-CSF	CSF1	407.629	350.457	379.043	179.977	168.357	174.167	1.12189	1.12189	0.0779745
383	MMP-19	MMP19	97.8996	69.9543	83.9269	29.159	48.3563	38.7576	1.11465	1.11465	0.132211
160	Follistatin	FS	89.5152	102.138	95.8265	50.1114	38.409	44.2602	1.11442	1.11442	0.027104
377	MMP-11 /Stromelysin-3	MMP11	193.999	210.663	202.331	102.752	84.5865	93.6695	1.11107	1.11107	0.0129141
289	IL-17E	IL25	120.417	99.8043	110.111	46.9643	55.0184	50.9913	1.11063	1.11063	0.077117
41	BLC / BCA-1 / CXCL13	CXCL13	123.903	99.4802	111.691	51.0676	52.445	51.7563	1.10971	1.10971	0.126997
290	IL-17F	IL17F	89.5027	102.41	95.9562	61.0608	28.2197	44.6403	1.10403	1.10403	0.161942
220	IFN-alpha / beta R2		98.3134	73.6715	85.9924	41.0332	39.3217	40.1774	1.09782	1.09782	0.165759
350	Lymphotoxin beta / TNFSF3	LTB	118.196	120.35	119.273	51.4767	60.0804	55.7785	1.09649	1.09649	0.0327663
522	uPA	PLAU	4176.79	3193.95	3685.37	2086.02	1361.71	1723.86	1.09616	1.09616	0.0944546
62	CCR5	CCR5	59.4657	80.1586	69.8121	23.7194	41.9894	32.8544	1.08739	1.08739	0.117606
344	Lipocalin-1	LCN1	110.677	88.3061	99.4914	49.5013	44.2142	46.8578	1.08628	1.08628	0.118057
166	Frizzled-5	FZD5	108.665	117.725	113.195	68.103	39.6025	53.8528	1.07172	1.07172	0.124328
342	LIF R alpha	LIFR	94.3294	84.3071	89.3183	38.4647	46.7391	42.6019	1.06804	1.06804	0.020662
224	IGFBP-1	IGFBP1	58.289	87.6105	72.9497	40.0044	30.1951	35.0997	1.05544	1.05544	0.208934
338	Leptin R	LEPR	132.536	126.139	129.338	51.2879	73.1868	62.2373	1.05529	1.05529	0.0824811
165	Frizzled-4	FZD4	90.9762	97.2763	94.1262	43.8293	46.8093	45.3193	1.05447	1.05447	0.0168524
396	NGF R	NGFR	114.972	110.644	112.808	61.7701	47.4049	54.5875	1.04723	1.04723	0.0588708
164	Frizzled-3	FZD3	113.482	117.907	115.694	55.229	57.1197	56.1743	1.04233	1.04233	0.00920227
191	Glut2	SLC2A2	135.224	134.927	135.076	53.3408	77.9994	65.6701	1.04046	1.04046	0.11188
313	IL-26	IL26	87.2939	115.471	101.382	47.279	51.4477	49.3633	1.0383	1.0383	0.161844
343	LIGHT / TNFSF14	TNFSF14	121.472	122.639	122.055	57.5119	61.758	59.6349	1.03331	1.03331	0.0140839
167	Frizzled-6	FZD6	100.757	110.876	105.816	46.1557	57.6111	51.8834	1.02822	1.02822	0.0202919
135	Fas Ligand	FASLG	96.6355	135.812	116.224	64.7574	49.9346	57.346	1.01914	1.01914	0.17135
79	CNTF R alpha	CNTFR	85.8478	78.3461	82.097	50.7432	30.3767	40.5599	1.01727	1.01727	0.120696
486	TIMP-1	TIMP1	4845.23	5136.48	4990.86	2187.26	2774.19	2480.73	1.00852	1.00852	0.0371395
323	Insulysin / IDE	IDE	182.795	171.436	177.116	86.148	90.4014	88.2747	1.00462	1.00462	0.0223634
162	Fractalkine	CX3CL1	94.5962	80.555	87.5756	54.3212	34.2718	44.2965	0.983336	0.983336	0.0837464
38	beta-Defensin 2	DEFB4	86.5908	88.7274	87.6591	28.8903	59.9884	44.4393	0.980067	0.980067	0.218448
308	IL-22 BP	IL22RA2	89.4803	91.7116	90.596	40.0044	52.675	46.3397	0.967199	0.967199	0.0825481
489	TIMP-4	TIMP4	75.1017	74.1162	74.609	54.735	21.6111	38.1731	0.966793	0.966793	0.271359
198	Granzyme A	GZMA	106.95	125.488	116.219	52.6532	66.4399	59.5466	0.964755	0.964755	0.0457581
488	TIMP-3	TIMP-3	76.8428	93.2808	85.0618	49.5876	37.6218	43.6047	0.964027	0.964027	0.0641085
339	Leptin (OB)	LEP	90.0986	89.1238	89.6112	54.3309	37.6101	45.9705	0.96297	0.96297	0.119489
233	IGF-II R	IGF2	379.542	339.076	359.309	199.906	171.824	185.865	0.950971	0.950971	0.0263614
204	HB-EGF	HBEGF	75.9028	77.3364	76.6196	43.1345	36.499	39.8167	0.944338	0.944338	0.0478515
246	IL-1 R9	IL1R9	160.664	113.748	137.206	63.2105	79.4689	71.3397	0.943566	0.943566	0.189224
428	Progranulin	GRN	979.94	964.722	972.331	559.291	452.905	506.098	0.942031	0.942031	0.0674117
403	NT-3	NTF3	151.693	123.085	137.389	70.9959	72.1967	71.5963	0.940312	0.940312	0.135751
46	BMP-4	BMP4	78.0519	88.0916	83.0718	38.9101	48.2957	43.6029	0.929933	0.929933	0.0293013
152	FGF-5	FGF5	79.5876	69.4282	74.5079	39.053	39.8397	39.4464	0.917502	0.917502	0.0899618
92	CXCL16	CXCL16	124.815	81.1683	102.992	63.777	45.4948	54.6359	0.914607	0.914607	0.236606
163	Frizzled-1	FZD1	96.6131	92.5119	94.5625	46.3034	54.084	50.1937	0.913763	0.913763	0.022673
200	GRO		984.004	905.409	944.706	534.318	470.853	502.585	0.910497	0.910497	0.0146039
39	beta-NGF	NGFB	111.051	114.122	112.586	60.0755	60.6904	60.383	0.89882	0.89882	0.0146773
105	Dkk-3	DKK3	93.5815	86.1944	89.8879	56.0085	40.4401	48.2243	0.898367	0.898367	0.0745903
190	Glut1	SLC2A1	100.632	104.863	102.747	66.2584	45.0058	55.6321	0.885113	0.885113	0.129941
408	Osteoactivin / GPNMB		89.6324	84.8282	87.2303	46.5673	48.2473	47.4073	0.87972	0.87972	0.0223215
355	MCP-3	CCL7	480.004	448.863	464.433	271.834	234.09	252.962	0.876551	0.876551	0.0146034
194	Glypican 3	GPC3	333.908	314.359	324.133	166.065	188.215	177.14	0.871697	0.871697	0.0104654
435	RELT / TNFRSF19L	RELT	96.3089	97.9444	97.1267	54.1614	53.3674	53.7644	0.853216	0.853216	0.00274549
134	Fas / TNFRSF6	FAS	57.1596	90.0861	73.6229	48.9663	32.7685	40.8674	0.849204	0.849204	0.260524
26	AR (Amphiregulin)	AREG	58.4136	87.4958	72.9547	37.6925	43.4153	40.5539	0.847161	0.847161	0.258661
69	CD27 / TNFRSF7	TNFRSF7	116.847	99.899	108.373	62.0776	59.4267	60.7522	0.834999	0.834999	0.105278
497	TNF-alpha	TNF	76.3374	94.9233	85.6304	46.6774	50.0641	48.3707	0.823988	0.823988	0.145936
390	NAP-2	NAP-2	175.226	123.85	149.538	89.7962	80.4977	85.1469	0.812487	0.812487	0.232707
397	NOV / CCN3	NOV	80.9239	104.858	92.8909	59.7778	46.0613	52.9195	0.811737	0.811737	0.130992
311	IL-23 R	IL23R	58.8549	99.5325	79.1937	55.0184	35.4387	45.2285	0.808153	0.808153	0.314892
157	FGF-BP	FGFBP1	97.8821	86.5559	92.219	55.9553	49.7216	52.8384	0.803476	0.803476	0.0455643
158	FLRG	FSTL3	93.23	69.2462	81.2381	45.8579	47.4363	46.6471	0.800368	0.800368	0.211142
380	MMP-14	MMP14	102.729	85.434	94.0814	69.5337	38.5785	54.0561	0.799451	0.799451	0.186349
255	IL-3 R alpha	IL3RA	97.7026	106.015	101.859	47.0248	70.749	58.8869	0.790549	0.790549	0.141315
249	IL-1 sRII		90.9188	85.9949	88.4569	46.5455	55.7616	51.1535	0.790141	0.790141	0.0373072
492	TLR2	TLR2	80.6611	70.3257	75.4934	52.453	35.6795	44.0662	0.776677	0.776677	0.108333
252	IL-2 R beta /CD122	IL2RB	98.3134	91.8438	95.0786	64.7235	46.7948	55.7592	0.769911	0.769911	0.111586
185	GFR alpha-3	GFRA3	99.55	106.286	102.918	58.1268	62.8087	60.4677	0.767261	0.767261	0.0134068
100	DAN	NBL1	125.541	112.088	118.814	71.4583	68.35	69.9041	0.765258	0.765258	0.0741325
381	MMP-15	MMP15	67.132	101.073	84.1027	55.108	43.9866	49.5473	0.763345	0.763345	0.268318
213	HVEM / TNFRSF14	TNFRSF14	91.577	78.5829	85.08	49.6829	50.6609	50.1719	0.76194	0.76194	0.115483
247	IL-1 ra		94.6809	90.8789	92.7799	50.1114	60.0247	55.068	0.752598	0.752598	0.0546489
232	IGF-II	IGF2	84.3071	62.248	73.2776	46.9909	40.031	43.5109	0.751993	0.751993	0.201512
257	IL-4 R	IL4R	158.482	117.313	137.898	76.6244	87.2979	81.9611	0.750588	0.750588	0.206873
44	BMP-3	BMP3	135.127	128.694	131.911	69.1416	87.9031	78.5223	0.748386	0.748386	0.0836312
53	BMPR-II	BMPR2	93.5765	53.6244	73.6004	48.4434	39.9003	44.1718	0.736588	0.736588	0.371677
43	BMP-2	BMP2	125.301	133.79	129.546	73.5063	82.0713	77.7888	0.735829	0.735829	0.0133046
346	LRP-6	LRP6	281.522	241.351	261.437	156.495	158.763	157.629	0.729925	0.729925	0.120727
429	Prolactin	PRL	82.6467	69.2063	75.9265	45.611	46.1121	45.8616	0.727318	0.727318	0.139571
367	MIP-1d	CCL15	3689.36	3368.99	3529.17	2182.19	2093.26	2137.73	0.723253	0.723253	0.0566408
366	MIP-1b	CCL4	99.9065	102.115	101.011	77.9341	44.4708	61.2024	0.722851	0.722851	0.252068
371	MMP-2	MMP2	102.043	97.0095	99.5263	67.4204	53.3141	60.3672	0.721312	0.721312	0.0844376
502	TRAIL R1 / DR4 / TNFRSF10A	RNFRSF10A	74.5053	76.0443	75.2748	45.3333	46.1346	45.734	0.718901	0.718901	0.00373414
107	DR3 / TNFRSF25	TNFRSF25	85.0027	75.0427	80.0227	47.8333	49.5885	48.7109	0.716164	0.716164	0.0921341
77	Chordin-Like 2	CHRDL2	104.574	104.599	104.586	64.939	63.7504	64.3447	0.700798	0.700798	0.00937026
393	NeuroD1	NEUROD1	84.0927	62.7068	73.3997	47.0466	43.3209	45.1837	0.699971	0.699971	0.222133
97	CXCR5 /BLR-1	CXCR5	85.055	89.2809	87.1679	45.5989	61.7483	53.6736	0.699584	0.699584	0.132039
442	SDF-1 / CXCL12	CXCL12	66.2495	77.1743	71.7119	49.5885	39.1837	44.3861	0.692105	0.692105	0.0687139
72	CD40 / TNFRSF5	CD40	173.65	173.979	173.815	110.995	104.977	107.986	0.686702	0.686702	0.0286248
498	TNF-beta	LTA	89.8466	85.3764	87.6115	51.4274	57.6154	54.5214	0.684299	0.684299	0.0172553
318	IL-31 RA	IL31RA	104.511	99.1137	101.812	62.6779	64.2612	63.4695	0.681778	0.681778	0.0311015
286	IL-17B R	IL17RB	96.1269	79.1838	87.6554	59.8988	49.54	54.7194	0.679789	0.679789	0.10281
74	Cerberus 1	CER1	119.874	115.738	117.806	70.5021	77.7089	74.1055	0.668758	0.668758	0.018387
230	IGF-I	IGF1	191.177	186.213	188.695	131.694	106.016	118.855	0.666857	0.666857	0.105484
156	FGF-9	FGF9	62.5422	82.7763	72.6593	52.7864	39.1232	45.9548	0.660932	0.660932	0.177683
299	IL-20 R alpha	IL20RA	86.0523	91.9161	88.9842	63.9101	49.6223	56.7662	0.648516	0.648516	0.10166
258	IL-5	IL5	124.638	138.079	131.358	82.2964	85.6856	83.991	0.645202	0.645202	0.0745349
379	MMP-13	MMP13	103.447	90.4028	96.9247	56.6912	67.493	62.0921	0.642456	0.642456	0.057555
414	PDGF R alpha	PDGFRA	81.627	81.0486	81.3378	60.4435	43.9939	52.2187	0.63936	0.63936	0.174866
310	IL-23	IL23	97.7425	88.7423	93.2424	47.509	72.4	59.9545	0.637119	0.637119	0.197779
202	Growth Hormone (GH)	GH1	75.8305	73.8934	74.8619	45.1269	51.1668	48.1468	0.636791	0.636791	0.0512562
405	Orexin A		122.474	127.722	125.098	73.6322	87.937	80.7846	0.630909	0.630909	0.072722
421	PECAM-1 /CD31	PECAM1	73.4272	76.192	74.8096	47.9883	48.9784	48.4833	0.625734	0.625734	0.0183273
211	HRG-alpha	HPRG	112.038	116.723	114.38	86.39	61.8863	74.1382	0.62555	0.62555	0.177596
182	GDNF	GDNF	64.7586	89.6773	77.2179	52.9728	47.2402	50.1065	0.623938	0.623938	0.261293
101	DANCE	DANCE	110.245	88.5105	99.378	68.1248	60.9325	64.5287	0.622986	0.622986	0.165087
277	IL-12 R beta 2	IL12RB2	192.513	199.093	195.803	134.599	119.914	127.256	0.621666	0.621666	0.0364915
361	MFRP	MFRP	77.0945	80.9239	79.0092	55.5631	47.4605	51.5118	0.617118	0.617118	0.0539027
108	DR6 / TNFRSF21	TNFRSF21	135.501	156.817	146.159	97.0538	93.9019	95.4779	0.614298	0.614298	0.125582
103	Decorin	DCN	112.564	93.8657	103.215	66.7207	68.4492	67.585	0.610876	0.610876	0.160747
154	FGF-7 / KGF	FGF7	72.9111	83.5816	78.2463	52.6968	50.1985	51.4477	0.604918	0.604918	0.110304
151	FGF-4	FGF4	184.353	164.176	174.265	117.081	112.262	114.671	0.603775	0.603775	0.0920642
457	Soggy-1	DKKL1	90.3529	70.964	80.6584	81.9018	24.252	53.0769	0.603742	0.603742	0.507598
388	MSP alpha Chain	MST	109.981	78.5829	94.282	51.8713	72.7293	62.3003	0.597744	0.597744	0.250071
309	IL-22 R	IL22R	68.9396	100.019	84.4791	49.9903	62.7167	56.3535	0.58409	0.58409	0.294205
276	IL-12 R beta 1	IL12RB1	91.8139	56.1923	74.0031	55.2726	43.4976	49.3851	0.583509	0.583509	0.384239
127	ErbB2	ERBB2	84.8506	77.9771	81.4138	57.967	50.7166	54.3418	0.583212	0.583212	0.0326029
242	IL-1 R3 / IL-1 R AcP	IL1RAP	81.5123	62.4749	71.9936	42.4906	53.8758	48.1832	0.57934	0.57934	0.192676
493	TLR3	TLR3	82.857	84.6764	83.7667	55.5598	56.609	56.0844	0.578777	0.578777	0.00422591
221	IFN-beta	IFN-beta	80.7095	76.2718	78.4907	57.1972	48.9179	53.0575	0.564964	0.564964	0.0560582
312	IL-24	IL24	84.4492	71.6321	78.0407	60.3612	46.3808	53.371	0.54817	0.54817	0.122352
212	HRG-beta 1	ERBB3	109.794	105.917	107.856	76.3775	71.3542	73.8658	0.546125	0.546125	0.0106247
324	IP-10	CXCL10	98.9816	106.127	102.554	67.1226	73.3684	70.2455	0.545909	0.545909	0.0218765
314	IL-27	IL27	110.41	125.159	117.785	90.5273	71.025	80.7761	0.54415	0.54415	0.102488
432	RANK / TNFRSF11A	TNFRSF11A	119.759	117.381	118.57	85.8454	77.0553	81.4503	0.541746	0.541746	0.0591756
223	IFN-gamma R1	IFNGR1	86.1719	89.0839	87.6279	52.5806	67.8319	60.2063	0.541477	0.541477	0.162095
49	BMP-7	BMP7	77.1618	63.1156	70.1387	48.1795	48.6855	48.4325	0.534236	0.534236	0.198814
186	GFR alpha-4	GFRA4	120.367	109.385	114.876	76.1354	82.8532	79.4943	0.531159	0.531159	0.0469263
50	BMP-8	BMP8	94.1025	80.1311	87.1168	64.4984	56.207	60.3527	0.529533	0.529533	0.106236
78	CLC	CLC	132.514	122.813	127.664	93.5315	84.2403	88.8859	0.52232	0.52232	0.0288343
275	IL-12 p70		87.5531	58.6729	73.113	55.7616	46.0516	50.9066	0.522276	0.522276	0.349707
293	IL-17RD	IL17RD	181.538	180.06	180.799	119.2	133.047	126.123	0.519555	0.519555	0.0772707
244	IL-1 R6 / IL-1 Rrp2		108.682	111.26	109.971	85.5379	67.9094	76.7236	0.519383	0.519383	0.15859
99	D6	CCBP2	89.1687	58.5084	73.8385	58.6327	44.4103	51.5215	0.519199	0.519199	0.36087
322	Insulin R	INSR	86.9523	77.8649	82.4086	57.6765	57.4949	57.5857	0.517084	0.517084	0.115136
300	IL-20 R beta	IL20RB	95.0848	76.3242	85.7045	66.222	53.6046	59.9133	0.516494	0.516494	0.167766
180	GDF8	GDF8	105.663	85.7905	95.7268	71.6132	62.2591	66.9362	0.516137	0.516137	0.168062
102	DcR3 / TNFRSF6B	TNFRSF6B	92.2502	89.8892	91.0697	60.4169	67.2436	63.8303	0.51273	0.51273	0.055314
133	FAM3B	FAM3B	116.054	137.321	126.688	97.5598	80.1854	88.8726	0.511464	0.511464	0.115184
132	FADD	FADD	88.705	88.523	88.614	59.3226	65.2416	62.2821	0.508716	0.508716	0.0710159
382	MMP-16 / MT3-MMP	MMP-16	84.4766	92.143	88.3098	62.6174	61.5547	62.086	0.508305	0.508305	0.0872967
216	ICAM-2	ICAM2	196.582	211.825	204.203	142.653	144.524	143.588	0.508068	0.508068	0.0758133
362	MIF	MIF	135.433	116.927	126.18	90.445	87.0291	88.737	0.507877	0.507877	0.144338
245	IL-1 R8	IL1RAPL1	95.6283	90.4028	93.0155	55.5582	75.3268	65.4425	0.507243	0.507243	0.200783
337	Lefty - A	LEFTY2	104.434	105.922	105.178	70.0615	77.9897	74.0256	0.506739	0.506739	0.0720077
407	OSM	OSM	93.9779	93.0779	93.5279	73.424	58.4197	65.9219	0.50464	0.50464	0.167814
217	ICAM-3 (CD50)	ICAM3	117.725	109.834	113.779	84.8068	76.0749	80.4408	0.50024	0.50024	0.030459
370	MMP-1	MMP1	215.881	204.872	210.376	146.223	152.067	149.145	0.496253	0.496253	0.0233285
219	IFN-alpha / beta R1	IFNAR1 / IFNBR1	83.6389	60.079	71.859	46.5842	55.5147	51.0494	0.493274	0.493274	0.303868
426	PLUNC	PLUNC	108.224	97.5879	102.906	85.0199	61.4409	73.2304	0.490809	0.490809	0.201556
40	BIK	BIK	80.1985	74.4543	77.3264	53.3069	57.0761	55.1915	0.486515	0.486515	0.0330953
227	IGFBP-4	IGFBP4	252.954	270.69	261.822	202.007	171.841	186.924	0.486134	0.486134	0.0723464
27	Artemin	ARTN	76.3017	92.1155	84.2086	75.8328	44.449	60.1409	0.485622	0.485622	0.342278
256	IL-4	IL4	209.292	207.2	208.246	154.955	142.696	148.826	0.484663	0.484663	0.0589066
464	TECK / CCL25	CCL25	84.6811	70.9066	77.7938	63.4381	48.3296	55.8838	0.477225	0.477225	0.166405
81	Coagulation Factor III / Tissue Factor		104.387	111.567	107.977	69.846	85.3612	77.6036	0.476525	0.476525	0.115037
184	GFR alpha-2	GFRA2	119.228	137.211	128.22	94.4514	90.0939	92.2727	0.474641	0.474641	0.139765
188	GITR Ligand / TNFSF18	TNFSF18	118.622	95.3491	106.986	78.9629	75.1331	77.048	0.473588	0.473588	0.228458
336	LECT2	LECT2	89.6498	101.794	95.7218	74.6006	63.5083	69.0544	0.471114	0.471114	0.0842752
317	IL-31	IL31	111.18	106.144	108.662	74.0438	83.3253	78.6845	0.4657	0.4657	0.0515243
98	CXCR6	CXCR6	80.5151	87.593	84.0541	64.9269	56.8122	60.8696	0.465596	0.465596	0.0515648
104	Dkk-1	DKK1	116.241	127.443	121.842	94.4345	82.3303	88.3824	0.463182	0.463182	0.0562679
225	IGFBP-2	IGFBP2	4958.55	4670.91	4814.73	3524.76	3492.92	3508.84	0.45646	0.45646	0.0668801
307	IL-22	IL22	82.1132	72.1931	77.1531	48.2134	64.2854	56.2494	0.455887	0.455887	0.182256
470	TGF-beta 5		362.386	374.805	368.596	271.485	266.111	268.798	0.455517	0.455517	0.0181285
83	Cripto-1	CRGF	161.536	139.971	150.754	106.522	113.356	109.939	0.455492	0.455492	0.138689
236	IL-1 F5 / FIL1delta	IL1F5	83.796	78.9818	81.3889	62.0001	56.9986	59.4994	0.451958	0.451958	0.0243203
425	PlGF	PGF	105.431	104.666	105.049	80.626	73.2643	76.9451	0.449154	0.449154	0.0801028
292	IL-17RC	IL17RC	165.632	143.536	154.584	120.805	106.401	113.603	0.444396	0.444396	0.108227
114	EGF R / ErbB1	ErbB-1	109.43	97.5929	103.512	77.0383	75.7238	76.3811	0.438504	0.438504	0.133053
363	MIG		84.0752	86.1769	85.1261	70.1051	55.6406	62.8728	0.437165	0.437165	0.193816
321	Insulin	INS	83.9157	55.7485	69.8321	47.6857	55.7132	51.6994	0.433742	0.433742	0.409955
54	BTC	BTC	322.881	281.251	302.066	233.226	214.777	224.001	0.431354	0.431354	0.123964
459	SPARC	SPARC	1317.32	1305.79	1311.55	971.555	978.745	975.15	0.427577	0.427577	0.0011915
264	IL-8	IL8	3872.16	3208.74	3540.45	2686.53	2585.03	2635.78	0.425704	0.425704	0.217037
210	HGFR	HGFR	110.378	104.359	107.368	96.1848	63.7068	79.9458	0.425476	0.425476	0.333176
176	GDF11	GDF11	410.798	436.833	423.815	307.035	327.748	317.391	0.417174	0.417174	0.0265984
192	Glut3	SLC2A3	100.41	111.873	106.142	68.8293	90.6386	79.7339	0.412727	0.412727	0.204707
203	Growth Hormone R (GHR)	GHR	91.0435	93.3097	92.1766	66.9144	72.0417	69.4781	0.407843	0.407843	0.0397523
288	IL-17D	IL17D	117.585	69.3833	93.4842	74.8765	66.1228	70.4997	0.407107	0.407107	0.512354
436	ROBO4	ROBO4	81.1957	72.7765	76.9861	42.1783	73.9518	58.065	0.406928	0.406928	0.436501
384	MMP-20	MMP-20	1605.12	1471.82	1538.47	1163.47	1162.25	1162.86	0.40382	0.40382	0.111772
129	ErbB4	ERBB4	70.7545	69.6326	70.1936	55.4324	50.7335	53.0829	0.403091	0.403091	0.0732387
284	IL-17	IL17	96.2915	74.3072	85.2994	62.1599	66.9483	64.5541	0.402027	0.402027	0.299552
123	Eotaxin / CCL11	CCL24	93.0554	80.171	86.6132	66.7159	66.1228	66.4193	0.382984	0.382984	0.195945
269	IL-11	IL11	107.957	106.763	107.36	92.9166	72.3008	82.6087	0.378087	0.378087	0.250267
327	Kremen-1	KREMEN1	78.9644	65.5963	72.2803	62.5617	48.792	55.6769	0.376525	0.376525	0.225826
369	MIP-3 beta	CCL19	80.358	85.4689	82.9135	63.4817	64.2999	63.8908	0.375999	0.375999	0.0785064
341	LIF	LIF	97.5206	100.625	99.0726	76.835	76.0579	76.4465	0.374036	0.374036	0.0332226
285	IL-17B	IL17B	101.006	88.7673	94.8866	87.4358	59.3323	73.3841	0.370737	0.370737	0.34531
229	IGFBP-rp1 / IGFBP-7	IGFBP7	5325.79	4968.4	5147.1	3913.71	4111.62	4012.67	0.359197	0.359197	0.0520002
427	Pref-1		95.9674	109.498	102.732	85.9833	74.3076	80.1455	0.358199	0.358199	0.129941
124	Eotaxin-2 / MPIF-2	CCL24	91.8039	94.8131	93.3085	73.3998	72.6857	73.0428	0.353267	0.353267	0.0372484
398	NRG1 Isoform GGF2		77.5632	67.5359	72.5496	58.9208	55.0087	56.9648	0.348898	0.348898	0.163322
462	Tarc	CCL17	58.1244	81.3877	69.756	58.9256	50.8255	54.8756	0.346154	0.346154	0.40886
68	CD14	CD14	86.3016	91.2479	88.7748	81.3668	58.3471	69.8569	0.345746	0.345746	0.33883
251	IL-2 R alpha	IL12RA	85.4739	85.8827	85.6783	75.6391	59.3832	67.5111	0.343805	0.343805	0.267643
75	Chem R23	RARRES2	60.3283	96.1145	78.2214	57.5675	65.8299	61.6987	0.342323	0.342323	0.521627
193	Glut5	SLC2A5	80.1411	72.9734	76.5573	70.0179	51.91	60.964	0.328582	0.328582	0.310235
283	IL-16	IL16	86.9423	78.1092	82.5258	61.9614	69.6814	65.8214	0.326288	0.326288	0.106469
326	Kininostatin / kininogen	KNG1	7.94306	167.088	87.5157	65.8468	74.2374	70.0421	0.32132	0.32132	0.862419
319	Inhibin A	INHBA	84.6063	82.6018	83.604	60.7752	73.2957	67.0354	0.318649	0.318649	0.222749
28	Axl	UFO	79.3558	91.3277	85.3417	78.7717	58.4681	68.6199	0.314625	0.314625	0.31785
305	IL-21	IL21	82.0458	75.7333	78.8896	71.2332	57.4223	64.3277	0.294394	0.294394	0.246488
465	TFPI	TFPI	103.237	99.3854	101.311	83.393	82.4078	82.9004	0.289345	0.289345	0.0527692
368	MIP-3 alpha	CCL20	145.014	109.55	127.282	104.796	103.936	104.366	0.286378	0.286378	0.419151
128	ErbB3	ERBB3	73.1778	79.9491	76.5635	59.2984	66.6893	62.9939	0.281446	0.281446	0.114549
487	TIMP-2	TIMP2	3902.45	3841.23	3871.84	3179.92	3236.57	3208.25	0.271234	0.271234	0.00402723
280	IL-13 R alpha 2	IL13RA2	65.8581	80.1037	72.9809	61.2036	60.274	60.7388	0.264899	0.264899	0.334495
406	Orexin B	HCRT	73.0482	79.6151	76.3316	76.2298	50.8812	63.5555	0.264264	0.264264	0.491958
110	EDA-A2	EDA2R	4719.41	4786.87	4753.14	4111.77	3824.81	3968.29	0.260365	0.260365	0.100506
120	Endostatin	COL18A1	184.927	228.481	206.704	157.744	188.198	172.971	0.257033	0.257033	0.344547
445	sFRP-4	SFRP4	968.405	950.375	959.39	814.733	802.305	808.519	0.246835	0.246835	0.00821967
335	LBP	LBP	132.928	101.769	117.348	115.997	81.8461	98.9215	0.246441	0.246441	0.509549
214	I-309	CCL1	90.6521	126.663	108.657	96.6956	87.0848	91.8902	0.241803	0.241803	0.518015
18	Angiopoietin-2	ANGPT2	0	141.115	70.5576	71.4099	48.3684	59.8891	0.236507	0.236507	0.904744
16	Angiogenin	ANG	0	200.798	100.399	103.019	68.8462	85.9325	0.224468	0.224468	0.909192
70	CD30 / TNFRSF8	TNFRSF8	142.793	137.206	140	112.271	128.123	120.197	0.22002	0.22002	0.214267
6	Activin A	INHBA	534.892	599.968	567.43	484.013	492.173	488.093	0.217286	0.217286	0.243375
443	sFRP-1	SFRP1	79.0092	71.6371	75.3232	77.4281	52.4765	64.9523	0.213713	0.213713	0.55491
254	IL-3	IL3	114.905	123.766	119.335	93.7591	112.119	102.939	0.213233	0.213233	0.293554
253	IL-2 R gamma	IL2RG	87.5132	80.6397	84.0765	74.4069	71.2114	72.8091	0.207583	0.207583	0.144412
349	Lymphotactin / XCL1	XCL1	87.78	81.1857	84.4829	71.635	74.7047	73.1698	0.20741	0.20741	0.136181
328	Kremen-2	KREMEN2	93.6962	110.258	101.977	88.9779	88.0144	88.4962	0.204557	0.204557	0.349942
353	MCP-1	CCL2	148.051	141.462	144.756	125.334	127.188	126.261	0.197215	0.197215	0.0924327
241	IL-1 F10 / IL-1HY2	IL1F10	77.9671	93.1751	85.5711	84.2282	65.1472	74.6877	0.196253	0.196253	0.47048
206	HCR / CRAM-A/B	CCHCR1	103.606	97.1416	100.374	99.4021	82.1657	90.7839	0.144877	0.144877	0.455324
365	MIP-1a	CCL3	98.9816	98.66	98.8208	91.5464	89.053	90.2997	0.130093	0.130093	0.0880436
37	beta-Catenin	CTNNB1	108.376	77.2466	92.8111	74.3972	95.4149	84.9061	0.12843	0.12843	0.719677
239	IL-1 F8 / FIL1 eta	IL1F8	74.215	73.2352	73.7251	66.8708	68.4008	67.6358	0.124368	0.124368	0.03203
450	SLPI	SLPI	79.5976	59.5904	69.594	74.1164	53.7813	63.9489	0.122044	0.122044	0.730511
527	VEGF	VEGFA	566.796	221.737	394.266	317.701	409.863	363.782	0.116096	0.116096	0.889627
201	GRO-a	CXCL1	88.8396	91.208	90.0238	82.3811	84.1024	83.2417	0.112999	0.112999	0.0516442
347	L-Selectin (CD62L)	SELL	69.3709	88.3858	78.8783	66.0623	79.953	73.0076	0.111582	0.111582	0.671463
438	S100A10	S100A10	137.46	141.893	139.677	111.596	148.942	130.269	0.100597	0.100597	0.702846
250	IL-2	IL2	83.9431	93.7186	88.8309	86.9904	79.7231	83.3567	0.0917621	0.0917621	0.470295
330	Latent TGF-beta bp1	LTBP-1	116.78	120.293	118.536	106.067	117.142	111.604	0.0869364	0.0869364	0.417562
345	LRP-1	LRP1	135.162	64.0605	99.6111	108.316	82.1003	95.208	0.0652241	0.0652241	0.923143
195	Glypican 5	GPC5	154.912	87.8822	121.397	121.855	110.611	116.233	0.0627155	0.0627155	0.902971
325	I-TAC / CXCL11	CXCL11	135.077	161.673	148.375	145.911	138.758	142.334	0.0599646	0.0599646	0.729328
329	Lck	LCK	96.5009	90.7219	93.6114	86.8137	93.35	90.0818	0.0554482	0.0554482	0.504508
354	MCP-2	CCL8	204.413	183.169	193.791	211.383	168.084	189.733	0.0305285	0.0305285	0.886737
404	NT-4	NTF4	163.673	148.465	156.069	167.73	142.721	155.225	0.00781824	0.00781824	0.960236
131	E-Selectin	SELE	162.08	177.447	169.764	176.682	162.753	169.718	0.000389256	0.000389256	0.996881
302	IC 2a (Internal control)		105.329	94.671	100	103.646	96.3542	100	0	0	1
161	Follistatin-like 1	FSTL1	435.694	455.457	445.575	447.47	454.232	450.851	-0.0169811	0.0169811	0.688959
391	NCAM-1 / CD56	NCAM-1	75.9502	61.904	68.9271	75.8884	64.9729	70.4307	-0.0311327	0.0311327	0.882144
189	Glucagon	GCG	89.0216	63.4148	76.2182	67.5366	89.22	78.3783	-0.0403184	0.0403184	0.909616
199	GREMLIN	GREM1	223.111	187.861	205.486	214.21	212.961	213.586	-0.0557746	0.0557746	0.725763
401	NRG2	NRG2	212.453	200.299	206.376	218.105	211.455	214.78	-0.0575864	0.0575864	0.378052
297	IL-19	IL19	75.6435	59.9544	67.799	73.7533	68.5872	71.1702	-0.0700109	0.0700109	0.743403
364	MIP 2	Gro-beta	104.666	104.643	104.655	111.211	109.681	110.446	-0.0777038	0.0777038	0.0835514
439	SAA	SAA1	82.3575	74.3696	78.3635	59.1241	106.556	82.8399	-0.0801433	0.0801433	0.881581
279	IL-13 R alpha 1	IL13RA1	105.441	112.217	108.829	118.967	112.271	115.619	-0.0873138	0.0873138	0.290113
73	CD40 Ligand / TNFSF5 /CD154	CD40LG	110.993	154.279	132.636	137.993	144.597	141.295	-0.0912336	0.0912336	0.75792
175	GDF1	GDF1	84.0453	55.9479	69.9966	59.3977	90.5394	74.9685	-0.0989995	0.0989995	0.834875
287	IL-17C	IL17C	89.5476	74.3571	81.9524	91.5295	85.9737	88.7516	-0.114987	0.114987	0.529852
218	ICAM-5	ICAM5	80.9813	46.2697	63.6255	71.8505	66.0114	68.931	-0.115547	0.115547	0.811512
295	IL-18 R alpha /IL-1 R5	IL18R1	127.705	99.8616	113.783	138.762	109.146	123.954	-0.12352	0.12352	0.66658
471	TGF-beta RI / ALK-5	TGFBR1	88.5005	81.5373	85.0189	98.0319	87.5182	92.775	-0.125953	0.125953	0.359485
356	MCP-4 / CCL13	CCL13	109.096	103.639	106.367	128.045	106.391	117.218	-0.140141	0.140141	0.4941
399	Nidogen1	NID1	118.298	103.345	110.821	115.721	128.953	122.337	-0.142626	0.142626	0.369457
281	IL-15	IL15	95.3167	98.3932	96.8549	106.616	109.456	108.036	-0.157614	0.157614	0.0337703
532	VEGF-D	FIGF	103.245	53.9231	78.5839	51.938	124.801	88.3697	-0.169318	0.169318	0.847101
237	IL-1 F6 / FIL1 epsilon	IL1F6	62.5497	75.5014	69.0256	74.7264	80.7785	77.7525	-0.171758	0.171758	0.387217
518	TSLP	TSLP	214.197	0	107.098	198.562	45.062	121.812	-0.185721	0.185721	0.922202
359	MDC	CCL22	73.3723	70.7595	72.0659	92.8997	71.7609	82.3303	-0.192106	0.192106	0.507894
278	IL-13	IL13	635.642	630.967	633.304	759.928	689.009	724.469	-0.194024	0.194024	0.234888
419	PDGF-C	PDGFC	87.785	58.8998	73.3424	92.9118	81.6985	87.3051	-0.251419	0.251419	0.503579
240	IL-1 F9 / IL-1 H1	IL1F9	73.7787	87.2939	80.5363	87.828	105.098	96.4632	-0.260339	0.260339	0.290214
71	CD30 Ligand / TNFSF8	TNFSF8	196.298	167.106	181.702	223.794	213.765	218.78	-0.267906	0.267906	0.211507
476	Thrombospondin (TSP)	THBS	2923.78	2464.34	2694.06	2903.56	3598.79	3251.18	-0.271179	0.271179	0.329781
262	IL-7	IL7	296.324	261.612	278.968	358.829	320.19	339.509	-0.283351	0.283351	0.146463
148	FGF-20	FGF20	67.7852	55.4942	61.6397	81.5871	73.7412	77.6641	-0.333388	0.333388	0.181125
5	6Ckine	CCL21	146.079	161.417	153.748	264.477	125.586	195.031	-0.34314	0.34314	0.65834
234	IL-1 alpha	IL1A	728.929	689.114	709.021	911.942	893.362	902.652	-0.348341	0.348341	0.033039
316	IL-29	IL29	171.327	192.967	182.147	254.953	211.714	233.334	-0.357293	0.357293	0.212272
402	NRG3	NRG3	424.278	409.544	416.911	545.751	523.903	534.827	-0.359335	0.359335	0.0181693
387	Musk		67.0423	69.5005	68.2714	87.8885	91.59	89.7393	-0.394458	0.394458	0.0163361
173	GCSF	GCSF	1481.71	1502.35	1492.03	1935.2	2000.84	1968.02	-0.399467	0.399467	0.0288567
179	GDF5	GDF5	62.3453	64.265	63.3051	84.2113	86.6273	85.4193	-0.43224	0.43224	0.00588793
57	CCL28 / VIC	CCL28	122.327	93.8084	108.068	150.77	141.895	146.332	-0.437314	0.437314	0.203275
340	LFA-1 alpha	ITGAL	169.09	140.225	154.658	215.164	208.572	211.868	-0.454088	0.454088	0.142673
415	PDGF R beta	PDGFRB	69.5753	40.887	55.2312	81.6549	71.2501	76.4525	-0.469081	0.469081	0.36027
55	Cardiotrophin-1 / CT-1	CTF-1	148.991	130.674	139.832	199.724	190.675	195.199	-0.48125	0.48125	0.0611713
385	MMP-24 / MT5-MMP	MMP24	66.7755	44.1156	55.4456	78.716	80.1685	79.4422	-0.518834	0.518834	0.279727
282	IL-15 R alpha	IL15RA	614.268	469.964	542.116	831.614	823.405	827.509	-0.610173	0.610173	0.156644
534	WIF-1	WIF1	128.042	91.7974	109.92	136.402	203.671	170.036	-0.629394	0.629394	0.291253
517	TSG-6	TNFAIP6	285.955	0	142.978	270.261	184.872	227.566	-0.670498	0.670498	0.659775
417	PDGF-AB		68.2041	57.0798	62.642	96.8384	114.126	105.482	-0.751796	0.751796	0.0691117
533	VEGI / TNFSF15	TNFSF15	46.1577	47.7093	46.9335	48.1838	113.282	80.7329	-0.782538	0.782538	0.487941
452	Smad 4	Smad 4	171.539	167.854	169.696	369.393	226.656	298.025	-0.812477	0.812477	0.322954
536	XEDAR	EDA2R	73.9191	83.5848	78.7519	74.3013	210.058	142.179	-0.852326	0.852326	0.521118
535	WISP-1 / CCN4	WISP1	75.9533	62.3481	69.1507	72.6004	178.075	125.338	-0.858004	0.858004	0.477965
178	GDF3	GDF3	45.7486	65.893	55.8208	95.3471	112.508	103.928	-0.896707	0.896707	0.0706015
8	Activin C	INHBC	241.969	398.621	320.295	577.832	665.213	621.522	-0.956404	0.956404	0.10833
222	IFN-gamma	IFNG	78.007	9.32673	43.6669	81.5702	93.5	87.5351	-1.00332	1.00332	0.418328
177	GDF-15	GDF15	87.1916	71.8465	79.5191	169.294	168.82	169.057	-1.08814	1.08814	0.0542097
449	Siglec-9	SIGLEC9	54.6266	44.1331	49.3798	113.283	100.14	106.712	-1.11173	1.11173	0.0235666
410	Osteoprotegerin / TNFRSF11B	OPG	2104.65	2170.88	2137.77	4554.28	4751.06	4652.67	-1.12195	1.12195	0.0136501
524	Vasorin	VASN	128.474	0	64.237	129.423	156.701	143.062	-1.15516	1.15516	0.429308
529	VEGF R3	VEGF R3	103.894	17.522	60.7081	99.0812	178.632	138.857	-1.19364	1.19364	0.315381
315	IL-28A	IL28A	102.734	108.206	105.47	307.468	243.018	275.243	-1.38388	1.38388	0.117297
530	VEGF-B	VEGFB	80.5297	0	40.2648	110.455	152.248	131.351	-1.70584	1.70584	0.2229
528	VEGF R2 (KDR)	KDR	67.5739	0	33.7869	62.3291	192.872	127.6	-1.9171	1.9171	0.364364
526	VE-Cadherin	CDH5	67.1316	0	33.5658	42.5363	255.545	149.041	-2.15064	2.15064	0.465827
531	VEGF-C	VEGFC	47.2266	0	23.6133	78.0833	141.87	109.976	-2.21952	2.21952	0.172215
226	IGFBP-3	IGFBP3	98.9267	90.5848	94.7557	707.468	718.297	712.882	-2.91138	2.91138	0.000196188
477	Thrombospondin-1	THBS1	472.485	395.64	434.062	3938.16	3940.56	3939.36	-3.18199	3.18199	0.00692298

## Sheet: Compare with RNAseq data
Array No.	Protein	O2_1	O2_2	O2_Mean	F3_1	F3_2	F3_Mean	log2 (FC)	ABS (logFC)	TTEST	GeneNames	value1	value2	O2.bed(RPKM)	F3.bed(RPKM)	log2(Fold_change)	log2(Fold_change) normalized	p-value	q-value(Benjamini et al. 1995)	q-value(Storey et al. 2003)	Signature(p-value < 0.001)
348	LCN2	4853.73	4534.03	4693.88	112.92	106.81	109.86	5.42	5.42	0.0221434	LCN2	30	1	2.35627	0.0962469	4.90689	4.61362	9.06e-08	3.87e-07	1.16e-07	TRUE
76	ChordinLike 1	1510.6	1344.5	1427.55	60.74	41.07	50.9	4.81	4.81	0.0359082	CHRDL1	1423	21	22.0898	0.399474	6.0824	5.78913	0	0	0	TRUE
181	GDF9	2703.79	2824.22	2764.01	271.73	266.18	268.96	3.36	3.36	0.0151476	GDF9	6	12	0.191768	0.46999	-1	-1.29327	0.0634782	0.119255	0.0358709	FALSE
228	IGFBP6	1892.27	1527.44	1709.86	191.06	171.38	181.22	3.24	3.24	0.0748708	IGFBP6	613	110	40.9693	9.00895	2.47838	2.18511	0	0	0	TRUE
372	MMP3	3791.11	3508.17	3649.64	447.13	423.43	435.28	3.07	3.07	0.0269694	MMP3	1682	191	59.4053	8.26639	3.13853	2.84526	0	0	0	TRUE
117	ENA78	395.879	302.076	348.98	40.9606	46.0395	43.5	3	3	0.0961665	CXCL5	1553	196	40.7911	6.3086	2.98613	2.69286	0	0	0	TRUE
172	GCP2 / CXCL6	126.321	125.586	125.95	30.8826	16.7643	23.82	2.4	2.4	0.0434044	CXCL6	13732	155	534.396	7.39169	6.46913	6.17586	0	0	0	TRUE
375	MMP9	5017.56	4991.19	5004.38	1054.73	927.39	991.06	2.34	2.34	0.00738352	MMP9	432	55	11.9395	1.86272	2.97353	2.68026	0	0	0	TRUE
169	Galectin3	3353.22	3035.48	3194.35	746.95	675.99	711.47	2.17	2.17	0.0324929	LGALS3	665	117	21.0459	4.53747	2.50685	2.21358	0	0	0	TRUE
416	PDGFAA	347.994	286.284	317.14	76.087	66.3915	71.24	2.15	2.15	0.073357	PDGFA	563	74	12.9492	2.08568	2.92754	2.63427	0	0	0	TRUE
215	ICAM1	255.833	293.427	274.63	55.1177	69.374	62.25	2.14	2.14	0.0333899	ICAM1	2429	404	48.3119	9.84671	2.58794	2.29467	0	0	0	TRUE
196	GMCSF	661.984	678.585	670.28	161.526	169.393	165.46	2.02	2.02	0.00239422	CSF2	16	2	1.31591	0.201567	3	2.70673	0.00180785	0.00484434	0.0014569	FALSE
422	Pentraxin3 / TSG14	267.471	239.197	253.33	64.4282	65.1544	64.79	1.97	1.97	0.0475104	PTX3	1010	66	33.6467	2.69432	3.93575	3.64248	0	0	0	TRUE
197	GMCSF R alpha	114.479	119.789	117.13	14.4597	48.763	31.61	1.89	1.89	0.119108	CSF2RA	72	37	2.02282	1.27383	0.960472	0.667202	0.0195748	0.0430775	0.0129597	FALSE
260	IL6	1457.72	1175.96	1316.84	366.81	349.69	358.25	1.88	1.88	0.0918809	IL6	165	11	8.99721	0.735021	3.90689	3.61362	0	0	0	TRUE
440	SCF	87.4235	87.0944	87.26	8.03718	40.8129	24.43	1.84	1.84	0.162389	KITLG	354	82	4.19895	1.19188	2.11005	1.81678	0	0	0	TRUE
116	EMAPII	511.417	474.537	492.98	173.211	164.886	169.05	1.54	1.54	0.0284418	EML2	86	50	1.79165	1.27646	0.782409	0.489139	0.0534933	0.105008	0.031593	FALSE
47	BMP5	96.3414	64.4869	80.41	29.4253	27.6799	28.55	1.49	1.49	0.188768	BMP5	1	4	0.029752	0.145834	-2	-2.29327	0.107618	0.187772	0.0563839	FALSE
136	FGF Basic	156.867	178.208	167.54	60.366	59.3444	59.86	1.48	1.48	0.0623413	FGF2	3838	337	36.5793	3.93589	3.50953	3.21626	0	0	0	TRUE
433	RANTES	278.321	246.297	262.31	98.5063	91.5948	95.05	1.46	1.46	0.0510951	CCL5	156	8	8.19499	0.514987	4.2854	3.99213	0	0	0	TRUE
409	Osteocrin	80.1885	87.6279	83.91	43.3596	17.7762	30.57	1.46	1.46	0.127634	OSTN	NA	NA	0	0	NA	NA	NA	NA	NA	FALSE
320	Inhibin B	101.692	91.9734	96.83	38.1548	34.7439	36.45	1.41	1.41	0.0317658	INHBB	1	4	0.0201567	0.098801	-2	-2.29327	0.107618	0.187772	0.0563839	FALSE
373	MMP7	445.088	321.482	383.28	145.587	149.872	147.73	1.38	1.38	0.162975	MMP7	3	4	0.173088	0.282806	-0.415037	-0.708307	0.517528	0.612744	0.184163	FALSE
499	TNF RI / TNFRSF1A	287.052	239.431	263.24	105.88	97.6731	101.78	1.37	1.37	0.0854698	TNFRSF1A	1642	1267	47.6237	45.0308	0.374038	0.0807678	0.13391	0.218921	0.0658619	FALSE
263	IL7 R alpha	234.358	239.414	236.89	100.295	84.1072	92.2	1.36	1.36	0.022614	IL7R	808	469	11.3404	8.06628	0.784767	0.491498	2.77e-09	1.32e-08	3.98e-09	TRUE
306	IL21 R	90.8465	91.582	91.21	46.3978	24.5836	35.49	1.36	1.36	0.122713	IL21R	67	23	0.849164	0.357213	1.54253	1.24926	0.000144223	0.000449748	0.000135312	TRUE
376	MMP10	408.118	426.808	417.46	167.813	169.761	168.79	1.31	1.31	0.0224875	MMP10	43	6	1.57826	0.269863	2.8413	2.54803	7.51e-07	2.97e-06	8.94e-07	TRUE
412	PARC / CCL18	213.086	180.24	196.66	78.5126	88.1355	83.32	1.24	1.24	0.0718929	CCL18	NA	NA	0	0	NA	NA	NA	NA	NA	FALSE
259	IL5 R alpha	75.8405	107.55	91.7	21.3857	56.7566	39.07	1.23	1.23	0.158581	IL5RA	5	0	0.0511908	0	NA	NA	0.014579	0.0329734	0.00987131	FALSE
446	sgp130	257.753	226.985	242.37	112.525	95.6062	104.07	1.22	1.22	0.0308719
106	Dkk4	87.0994	97.0669	92.08	37.891	41.469	39.68	1.21	1.21	0.0383372	DKK4	1	0	0.0789264	0	NA	NA	0.274659	0.376164	0.109231	FALSE
137	FGF R3	85.0326	82.183	83.61	33.0614	39.1135	36.09	1.21	1.21	0.0166447	FGFR3	40	18	0.5819	0.320881	1.152	0.858733	0.0304549	0.0631552	0.019001	FALSE
378	MMP12	170.676	176.602	173.64	76.2225	74.4795	75.35	1.2	1.2	0.011518	MMP12	17	3	0.585048	0.126516	2.5025	2.20923	0.00424045	0.010712	0.00322222	FALSE
243	IL1 R4 /ST2	114.127	126.236	120.18	62.5908	42.8319	52.71	1.19	1.19	0.0426996
45	BMP3b / GDF10	97.7923	93.933	95.86	33.1655	51.3097	42.24	1.18	1.18	0.094755	GDF10	NA	NA	0	0	NA	NA	NA	NA	NA	FALSE
491	TLR1	95.1356	63.2249	79.18	46.891	23.1838	35.04	1.18	1.18	0.166984	TLR1	17	7	0.38497	0.194249	1.28011	0.986838	0.11304	0.195687	0.0588697	FALSE
291	IL17R	79.6774	72.764	76.22	49.373	19.2239	34.3	1.15	1.15	0.205478	IL17RA	292	345	2.19057	3.17158	-0.240628	-0.533898	3.09e-06	1.15e-05	3.47e-06	TRUE
351	Lymphotoxin beta R / TNFRSF3	80.4079	67.8251	74.12	40.307	27.1182	33.71	1.14	1.14	0.0474937	LTBR	38	1	0.983306	0.0317094	5.24793	4.95466	8.49e-10	4.22e-09	1.27e-09	TRUE
357	MCSF	407.629	350.457	379.04	179.977	168.357	174.17	1.12	1.12	0.0779745	CSF1	3983	714	52.3193	11.493	2.47986	2.18659	0	0	0	TRUE
41	BLC / BCA1 / CXCL13	123.903	99.4802	111.69	51.0676	52.445	51.76	1.11	1.11	0.126997	CXCL13	2	0	0.107335	0	NA	NA	0.122375	0.206035	0.0607218	FALSE
289	IL17E	120.417	99.8043	110.11	46.9643	55.0184	50.99	1.11	1.11	0.077117	IL25	0	5	0	0.289374	NA	NA	0.0046792	0.0117258	0.00352567	FALSE
383	MMP19	97.8996	69.9543	83.93	29.159	48.3563	38.76	1.11	1.11	0.132211	MMP19	55	4	1.09124	0.0972525	3.78136	3.48809	6.12e-11	3.3e-10	9.92e-11	TRUE
377	MMP11 /Stromelysin3	193.999	210.663	202.33	102.752	84.5865	93.67	1.11	1.11	0.0129141	MMP11	21	173	0.599645	6.05346	-3.04231	-3.33558	0	0	0	TRUE
160	Follistatin	89.5152	102.138	95.83	50.1114	38.409	44.26	1.11	1.11	0.027104	FST	22	120	0.677006	4.52516	-2.44746	-2.74073	0	0	0	TRUE
350	Lymphotoxin beta / TNFSF3	118.196	120.35	119.27	51.4767	60.0804	55.78	1.1	1.1	0.0327663	LTB	21	7	1.51825	0.620162	1.58496	1.29169	0.028988	0.060395	0.0181651	FALSE
290	IL17F	89.5027	102.41	95.96	61.0608	28.2197	44.64	1.1	1.1	0.161942	IL17F	NA	NA	0	0	NA	NA	NA	NA	NA	FALSE
522	uPA	4176.79	3193.95	3685.37	2086.02	1361.71	1723.86	1.1	1.1	0.0944546	PLAU	2730	2491	65.5218	73.2622	0.132176	-0.161094	5.69e-05	0.000185101	5.57e-05	TRUE
220	IFNalpha / beta R2	98.3134	73.6715	85.99	41.0332	39.3217	40.18	1.1	1.1	0.165759
344	Lipocalin1	110.677	88.3061	99.49	49.5013	44.2142	46.86	1.09	1.09	0.118057	LCN1	NA	NA	0	0	NA	NA	NA	NA	NA	FALSE
62	CCR5	59.4657	80.1586	69.81	23.7194	41.9894	32.85	1.09	1.09	0.117606	CCR5	2	1	0.03527	0.0216102	1	0.70673	0.682381	0.765613	0.228198	FALSE
166	Frizzled5	108.665	117.725	113.19	68.103	39.6025	53.85	1.07	1.07	0.124328	FZD5	160	508	1.57372	6.12285	-1.66676	-1.96003	0	0	0	TRUE
342	LIF R alpha	94.3294	84.3071	89.32	38.4647	46.7391	42.6	1.07	1.07	0.020662	LIFR	77	127	0.477868	0.965837	-0.721898	-1.01517	6.88e-07	2.73e-06	8.2e-07	TRUE
338	Leptin R	132.536	126.139	129.34	51.2879	73.1868	62.24	1.06	1.06	0.0824811	LEPR	88	101	0.824472	1.15957	-0.19878	-0.49205	0.0191623	0.042257	0.0127128	FALSE
224	IGFBP1	58.289	87.6105	72.95	40.0044	30.1951	35.1	1.06	1.06	0.208934	IGFBP1	6	3	0.23477	0.143845	1	0.70673	0.47846	0.576049	0.173136	FALSE
396	NGF R	114.972	110.644	112.81	61.7701	47.4049	54.59	1.05	1.05	0.0588708	NGFR	187	23	3.53013	0.53206	3.02333	2.73006	0	0	0	TRUE
165	Frizzled4	90.9762	97.2763	94.13	43.8293	46.8093	45.32	1.05	1.05	0.0168524	FZD4	77	164	0.672337	1.75478	-1.09077	-1.38404	4.77e-13	2.92e-12	8.78e-13	TRUE
191	Glut2	135.224	134.927	135.08	53.3408	77.9994	65.67	1.04	1.04	0.11188	SLC2A2	2	1	0.0375468	0.0230052	1	0.70673	0.682381	0.765613	0.228198	FALSE
164	Frizzled3	113.482	117.907	115.69	55.229	57.1197	56.17	1.04	1.04	0.00920227	FZD3	724	340	3.39035	1.95105	1.09045	0.797185	0	0	0	TRUE
313	IL26	87.2939	115.471	101.38	47.279	51.4477	49.36	1.04	1.04	0.161844	IL26	NA	NA	0	0	NA	NA	NA	NA	NA	FALSE
343	LIGHT / TNFSF14	121.472	122.639	122.06	57.5119	61.758	59.63	1.03	1.03	0.0140839	TNFSF14	16	3	0.356941	0.0820127	2.41504	2.12177	0.00682392	0.0165508	0.0049783	FALSE
167	Frizzled6	100.757	110.876	105.82	46.1557	57.6111	51.88	1.03	1.03	0.0202919	FZD6	1255	427	20.6013	8.58939	1.55538	1.26211	0	0	0	TRUE
135	Fas Ligand	96.6355	135.812	116.22	64.7574	49.9346	57.35	1.02	1.02	0.17135	FASLG	0	2	0	0.0851156	NA	NA	0.0736485	0.135665	0.0405632	FALSE
79	CNTF R alpha	85.8478	78.3461	82.1	50.7432	30.3767	40.56	1.02	1.02	0.120696	CNTFR	3	0	0.0917505	0	NA	NA	0.0584797	0.112204	0.0333062	FALSE
486	TIMP1	4845.23	5136.48	4990.86	2187.26	2774.19	2480.73	1.01	1.01	0.0371395	TIMP1	919	557	64.7732	48.1081	0.722388	0.429118	2.18e-08	9.74e-08	2.93e-08	TRUE
323	Insulysin / IDE	182.795	171.436	177.12	86.148	90.4014	88.27	1	1	0.0223634	IDE	1838	1002	19.8237	13.2431	0.875254	0.581984	0	0	0	TRUE
38	betaDefensin 2	86.5908	88.7274	87.66	28.8903	59.9884	44.44	0.98	0.98	0.218448	DEFB4A	NA	NA	0	0	NA	NA	NA	NA	NA	FALSE
162	Fractalkine	94.5962	80.555	87.58	54.3212	34.2718	44.3	0.98	0.98	0.0837464	CX3CL1	35	3	0.690395	0.072516	3.54432	3.25105	4.25e-07	1.72e-06	5.18e-07	TRUE
308	IL22 BP	89.4803	91.7116	90.6	40.0044	52.675	46.34	0.97	0.97	0.0825481	IL22RA2	1	1	0.0222857	0.0273093	0	-0.29327	0.885803	0.918575	0.273122	FALSE
489	TIMP4	75.1017	74.1162	74.61	54.735	21.6111	38.17	0.97	0.97	0.271359	TIMP4	11	5	0.434893	0.242238	1.1375	0.844234	0.263309	0.375893	0.109231	FALSE
198	Granzyme A	106.95	125.488	116.22	52.6532	66.4399	59.55	0.96	0.96	0.0457581	GZMA	1	0	0.0720556	0	NA	NA	0.274659	0.376164	0.109231	FALSE
339	Leptin (OB)	90.0986	89.1238	89.61	54.3309	37.6101	45.97	0.96	0.96	0.119489	LEP	3	3	0.0565175	0.0692573	0	-0.29327	0.803553	0.868301	0.260634	FALSE
488	TIMP3	76.8428	93.2808	85.06	49.5876	37.6218	43.6	0.96	0.96	0.0641085	TIMP3	4365	5006	51.3693	72.1927	-0.197677	-0.490946	0	0	0	TRUE
233	IGFII R	379.542	339.076	359.31	199.906	171.824	185.86	0.95	0.95	0.0263614	IGF2R	7643	7880	54.2785	68.5761	-0.0440566	-0.337326	0	0	0	TRUE
428	Progranulin	979.94	964.722	972.33	559.291	452.905	506.1	0.94	0.94	0.0674117	GRN	765	1314	21.4272	45.1007	-0.780434	-1.0737	0	0	0	TRUE
403	NT3	151.693	123.085	137.39	70.9959	72.1967	71.6	0.94	0.94	0.135751	NTF3	4	10	0.184858	0.56632	-1.32193	-1.6152	0.044947	0.0899162	0.0270443	FALSE
246	IL1 R9	160.664	113.748	137.21	63.2105	79.4689	71.34	0.94	0.94	0.189224	IL1RAPL2	3	3	0.0648862	0.0795125	0	-0.29327	0.803553	0.868301	0.260634	FALSE
204	HBEGF	75.9028	77.3364	76.62	43.1345	36.499	39.82	0.94	0.94	0.0478515	HBEGF	517	201	14.1554	6.74389	1.36297	1.0697	0	0	0	TRUE
46	BMP4	78.0519	88.0916	83.07	38.9101	48.2957	43.6	0.93	0.93	0.0293013	BMP4	244	108	7.59917	4.12176	1.17585	0.88258	4.5e-08	1.97e-07	5.93e-08	TRUE
152	FGF5	79.5876	69.4282	74.51	39.053	39.8397	39.45	0.92	0.92	0.0899618	FGF5	1829	2325	21.9119	34.1329	-0.346176	-0.639445	0	0	0	TRUE
200	GRO	984.004	905.409	944.71	534.318	470.853	502.59	0.91	0.91	0.0146039
92	CXCL16	124.815	81.1683	102.99	63.777	45.4948	54.64	0.91	0.91	0.236606	CXCL16	96	22	2.58462	0.725825	2.12553	1.83226	1.75e-09	8.48e-09	2.55e-09	TRUE
163	Frizzled1	96.6131	92.5119	94.56	46.3034	54.084	50.19	0.91	0.91	0.022673	FZD1	155	861	2.30048	15.6593	-2.47375	-2.76701	0	0	0	TRUE
39	betaNGF	111.051	114.122	112.59	60.0755	60.6904	60.38	0.9	0.9	0.0146773	NGF	37	12	2.2772	0.905033	1.62449	1.33122	0.00301384	0.00781496	0.00235123	FALSE
105	Dkk3	93.5815	86.1944	89.89	56.0085	40.4401	48.22	0.9	0.9	0.0745903	DKK3	3924	2189	84.7292	57.9206	0.842053	0.548783	0	0	0	TRUE
190	Glut1	100.632	104.863	102.75	66.2584	45.0058	55.63	0.89	0.89	0.129941	SLC2A1	2455	1220	43.1878	26.2998	1.00884	0.715572	0	0	0	TRUE
355	MCP3	480.004	448.863	464.43	271.834	234.09	252.96	0.88	0.88	0.0146034	CCL7	NA	NA	0	0	NA	NA	NA	NA	NA	FALSE
408	Osteoactivin / GPNMB	89.6324	84.8282	87.23	46.5673	48.2473	47.41	0.88	0.88	0.0223215
194	Glypican 3	333.908	314.359	324.13	166.065	188.215	177.14	0.87	0.87	0.0104654	GPC3	1	1	0.0270699	0.0331719	0	-0.29327	0.885803	0.918575	0.273122	FALSE
435	RELT / TNFRSF19L	96.3089	97.9444	97.13	54.1614	53.3674	53.76	0.85	0.85	0.00274549	RELT	125	63	2.21527	1.36817	0.988504	0.695235	0.00142738	0.00388976	0.00117028	FALSE
134	Fas / TNFRSF6	57.1596	90.0861	73.62	48.9663	32.7685	40.87	0.85	0.85	0.260524	FAS	1427	185	34.2617	5.44301	2.94739	2.65412	0	0	0	TRUE
26	AR (Amphiregulin)	58.4136	87.4958	72.95	37.6925	43.4153	40.55	0.85	0.85	0.258661	AREG	NA	NA	0	0	NA	NA	NA	NA	NA	FALSE
69	CD27 / TNFRSF7	116.847	99.899	108.37	62.0776	59.4267	60.75	0.83	0.83	0.105278	CD27	2	1	0.0978209	0.0599356	1	0.70673	0.682381	0.765613	0.228198	FALSE
497	TNFalpha	76.3374	94.9233	85.63	46.6774	50.0641	48.37	0.82	0.82	0.145936	TNF	135	8	5.20349	0.377862	4.07682	3.78355	0	0	0	TRUE
390	NAP2	175.226	123.85	149.54	89.7962	80.4977	85.15	0.81	0.81	0.232707	NAPSB	2	0	0.0970854	0	NA	NA	0.122375	0.206035	0.0607218	FALSE
397	NOV / CCN3	80.9239	104.858	92.89	59.7778	46.0613	52.92	0.81	0.81	0.130992	NOV	140	1	3.47507	0.0304171	7.12928	6.83601	0	0	0	TRUE
311	IL23 R	58.8549	99.5325	79.19	55.0184	35.4387	45.23	0.81	0.81	0.314892	IL23R	NA	NA	0	0	NA	NA	NA	NA	NA	FALSE
380	MMP14	102.729	85.434	94.08	69.5337	38.5785	54.06	0.8	0.8	0.186349	MMP14	4541	5130	82.8646	114.714	-0.175949	-0.469219	0	0	0	TRUE
157	FGFBP	97.8821	86.5559	92.22	55.9553	49.7216	52.84	0.8	0.8	0.0455643	FGFBP1	11	4	0.52296	0.233034	1.45943	1.16616	0.144563	0.23268	0.0699839	FALSE
158	FLRG	93.23	69.2462	81.24	45.8579	47.4363	46.65	0.8	0.8	0.211142	FSTL3	217	115	5.57941	3.62334	0.916061	0.622791	0.000137263	0.000429567	0.00012924	TRUE
255	IL3 R alpha	97.7026	106.015	101.86	47.0248	70.749	58.89	0.79	0.79	0.141315	IL3RA	29	5	1.09491	0.23133	2.53605	2.24278	0.000163415	0.000506281	0.000152309	TRUE
249	IL1 sRII	90.9188	85.9949	88.46	46.5455	55.7616	51.15	0.79	0.79	0.0373072
492	TLR2	80.6611	70.3257	75.49	52.453	35.6795	44.07	0.78	0.78	0.108333	TLR2	13	2	0.246709	0.0465108	2.70044	2.40717	0.00846289	0.0201751	0.00606633	FALSE
100	DAN	125.541	112.088	118.81	71.4583	68.35	69.9	0.77	0.77	0.0741325	NBL1	3	1	0.0676512	0.0276336	1.58496	1.29169	0.409177	0.509971	0.152529	FALSE
185	GFR alpha3	99.55	106.286	102.92	58.1268	62.8087	60.47	0.77	0.77	0.0134068	GFRA3	1	3	0.0334344	0.122913	-1.58496	-1.87823	0.22155	0.326464	0.0979353	FALSE
252	IL2 R beta/CD122	98.3134	91.8438	95.08	64.7235	46.7948	55.76	0.77	0.77	0.111586	IL2RB	4	3	0.0638751	0.0587051	0.415037	0.121768	0.911842	0.92914	0.279086	FALSE
213	HVEM / TNFRSF14	91.577	78.5829	85.08	49.6829	50.6609	50.17	0.76	0.76	0.115483	TNFRSF14	84	4	3.17889	0.185498	4.39232	4.09905	0	0	0	TRUE
381	MMP15	67.132	101.073	84.1	55.108	43.9866	49.55	0.76	0.76	0.268318	MMP15	203	90	2.95381	1.60477	1.17348	0.880213	6.42e-07	2.55e-06	7.67e-07	TRUE
257	IL4 R	158.482	117.313	137.9	76.6244	87.2979	81.96	0.75	0.75	0.206873	IL4R	314	138	5.15444	2.77596	1.1861	0.892826	3.71e-10	1.89e-09	5.69e-10	TRUE
44	BMP3	135.127	128.694	131.91	69.1416	87.9031	78.52	0.75	0.75	0.0836312	BMP3	10	16	0.112595	0.22076	-0.678072	-0.971342	0.0894089	0.159925	0.0481069	FALSE
247	IL1 ra	94.6809	90.8789	92.78	50.1114	60.0247	55.07	0.75	0.75	0.0546489
232	IGFII	84.3071	62.248	73.28	46.9909	40.031	43.51	0.75	0.75	0.201512	IGF2	5	1	0.0511989	0.012548	2.32193	2.02866	0.141664	0.2294	0.0687673	FALSE
43	BMP2	125.301	133.79	129.55	73.5063	82.0713	77.79	0.74	0.74	0.0133046	BMP2	9	9	0.184462	0.226043	0	-0.29327	0.666578	0.759234	0.228198	FALSE
53	BMPRII	93.5765	53.6244	73.6	48.4434	39.9003	44.17	0.74	0.74	0.371677	BMPR1B	8	43	0.0868934	0.572332	-2.42626	-2.71953	5.43e-09	2.54e-08	7.65e-09	TRUE
346	LRP6	281.522	241.351	261.44	156.495	158.763	157.63	0.73	0.73	0.120727	LRP6	671	954	4.29643	7.48544	-0.507676	-0.800946	0	0	0	TRUE
429	Prolactin	82.6467	69.2063	75.93	45.611	46.1121	45.86	0.73	0.73	0.139571	PRL	1	6	0.0443724	0.326247	-2.58496	-2.87823	0.0246115	0.0531097	0.0159635	FALSE
367	MIP1d	3689.36	3368.99	3529.17	2182.19	2093.26	2137.73	0.72	0.72	0.0566408	CCL15	NA	NA	0	0	NA	NA	NA	NA	NA	FALSE
366	MIP1b	99.9065	102.115	101.01	77.9341	44.4708	61.2	0.72	0.72	0.252068	CCL4	2	0	0.193589	0	NA	NA	0.122375	0.206035	0.0607218	FALSE
371	MMP2	102.043	97.0095	99.53	67.4204	53.3141	60.37	0.72	0.72	0.0844376	MMP2	5330	6076	89.5431	125.085	-0.188986	-0.482256	0	0	0	TRUE
107	DR3 / TNFRSF25	85.0027	75.0427	80.02	47.8333	49.5885	48.71	0.72	0.72	0.0921341	TNFRSF25	22	37	0.742477	1.53019	-0.750022	-1.04329	0.0061242	0.0149885	0.00450892	FALSE
502	TRAIL R1 / DR4 / TNFRSF10A	74.5053	76.0443	75.27	45.3333	46.1346	45.73	0.72	0.72	0.00373414	TNFRSF10A	367	142	13.5395	6.41961	1.36989	1.07662	2.66e-15	1.85e-14	5.57e-15	TRUE
77	ChordinLike 2	104.574	104.599	104.59	64.939	63.7504	64.34	0.7	0.7	0.00937026	CHRDL2	1	0	0.0384754	0	NA	NA	0.274659	0.376164	0.109231	FALSE
97	CXCR5 /BLR1	85.055	89.2809	87.17	45.5989	61.7483	53.67	0.7	0.7	0.132039	CXCR5	6	4	0.124677	0.101854	0.584963	0.291693	0.752695	0.823955	0.247709	FALSE
393	NeuroD1	84.0927	62.7068	73.4	47.0466	43.3209	45.18	0.7	0.7	0.222133	NEUROD1	3	0	0.0645188	0	NA	NA	0.0584797	0.112204	0.0333062	FALSE
72	CD40 / TNFRSF5	173.65	173.979	173.81	110.995	104.977	107.99	0.69	0.69	0.0286248	CD40	110	19	4.39468	0.930188	2.53343	2.24016	2.19e-13	1.37e-12	4.12e-13	TRUE
442	SDF1 / CXCL12	66.2495	77.1743	71.71	49.5885	39.1837	44.39	0.69	0.69	0.0687139	CXCL12	4	3	0.0488549	0.0449006	0.415037	0.121768	0.911842	0.92914	0.279086	FALSE
318	IL31 RA	104.511	99.1137	101.81	62.6779	64.2612	63.47	0.68	0.68	0.0311015	IL31RA	99	4	1.74111	0.0862053	4.62936	4.33609	0	0	0	TRUE
286	IL17B R	96.1269	79.1838	87.66	59.8988	49.54	54.72	0.68	0.68	0.10281	IL17RB	40	62	1.26592	2.40447	-0.632268	-0.925538	0.00132552	0.00362586	0.00109088	FALSE
498	TNFbeta	89.8466	85.3764	87.61	51.4274	57.6154	54.52	0.68	0.68	0.0172553	LTA	3	0	0.120676	0	NA	NA	0.0584797	0.112204	0.0333062	FALSE
230	IGFI	191.177	186.213	188.69	131.694	106.016	118.85	0.67	0.67	0.105484	IGF1	5	163	0.0413116	1.65034	-5.0268	-5.32007	0	0	0	TRUE
74	Cerberus 1	119.874	115.738	117.81	70.5021	77.7089	74.11	0.67	0.67	0.018387	CER1	NA	NA	0	0	NA	NA	NA	NA	NA	FALSE
156	FGF9	62.5422	82.7763	72.66	52.7864	39.1232	45.95	0.66	0.66	0.177683	FGF9	46	4	0.655594	0.0698587	3.52356	3.23029	7.44e-09	3.46e-08	1.04e-08	TRUE
258	IL5	124.638	138.079	131.36	82.2964	85.6856	83.99	0.65	0.65	0.0745349	IL5	NA	NA	0	0	NA	NA	NA	NA	NA	FALSE
299	IL20 R alpha	86.0523	91.9161	88.98	63.9101	49.6223	56.77	0.65	0.65	0.10166	IL20RA	1	1	0.0175344	0.0214869	0	-0.29327	0.885803	0.918575	0.273122	FALSE
379	MMP13	103.447	90.4028	96.92	56.6912	67.493	62.09	0.64	0.64	0.057555	MMP13	30	53	0.71234	1.54214	-0.82103	-1.1143	0.000535136	0.00155445	0.000467674	TRUE
310	IL23	97.7425	88.7423	93.24	47.509	72.4	59.95	0.64	0.64	0.197779	IL23A	31	4	1.92074	0.303704	2.9542	2.66093	1.68e-05	5.8e-05	1.74e-05	TRUE
414	PDGF R alpha	81.627	81.0486	81.34	60.4435	43.9939	52.22	0.64	0.64	0.174866	PDGFRA	314	3100	3.08372	37.307	-3.30343	-3.5967	0	0	0	TRUE
202	Growth Hormone (GH)	75.8305	73.8934	74.86	45.1269	51.1668	48.15	0.64	0.64	0.0512562	GH1	1	1	0.0785423	0.0962469	0	-0.29327	0.885803	0.918575	0.273122	FALSE
405	Orexin A	122.474	127.722	125.1	73.6322	87.937	80.78	0.63	0.63	0.072722
211	HRGalpha	112.038	116.723	114.38	86.39	61.8863	74.14	0.63	0.63	0.177596
421	PECAM1 /CD31	73.4272	76.192	74.81	47.9883	48.9784	48.48	0.63	0.63	0.0183273	PECAM1	3	0	0.0434955	0	NA	NA	0.0584797	0.112204	0.0333062	FALSE
277	IL12 R beta 2	192.513	199.093	195.8	134.599	119.914	127.26	0.62	0.62	0.0364915	IL12RB2	3	24	0.0458861	0.449836	-3	-3.29327	1.51e-06	5.77e-06	1.74e-06	TRUE
101	DANCE	110.245	88.5105	99.38	68.1248	60.9325	64.53	0.62	0.62	0.165087	FBLN5	143	15	3.50639	0.450712	3.25298	2.95971	0	0	0	TRUE
361	MFRP	77.0945	80.9239	79.01	55.5631	47.4605	51.51	0.62	0.62	0.0539027	MFRP	NA	NA	0	0	NA	NA	NA	NA	NA	FALSE
182	GDNF	64.7586	89.6773	77.22	52.9728	47.2402	50.11	0.62	0.62	0.261293	GDNF	8	0	0.125943	0	NA	NA	0.00200317	0.00532503	0.00160031	FALSE
108	DR6 / TNFRSF21	135.501	156.817	146.16	97.0538	93.9019	95.48	0.61	0.61	0.125582	TNFRSF21	1207	330	21.4436	7.18435	1.87089	1.57762	0	0	0	TRUE
103	Decorin	112.564	93.8657	103.21	66.7207	68.4492	67.58	0.61	0.61	0.160747	DCN	0	3	0	0.0945974	NA	NA	0.0284654	0.0603412	0.0181084	FALSE
151	FGF4	184.353	164.176	174.26	117.081	112.262	114.67	0.6	0.6	0.0920642	FGF4	NA	NA	0	0	NA	NA	NA	NA	NA	FALSE
388	MSP alpha Chain	109.981	78.5829	94.28	51.8713	72.7293	62.3	0.6	0.6	0.250071
457	Soggy1	90.3529	70.964	80.66	81.9018	24.252	53.08	0.6	0.6	0.507598	DKKL1	3	1	0.178347	0.0728499	1.58496	1.29169	0.409177	0.509971	0.152529	FALSE
154	FGF7 / KGF	72.9111	83.5816	78.25	52.6968	50.1985	51.45	0.6	0.6	0.110304	FGF7	2	2	0.0328058	0.0402007	0	-0.29327	0.839053	0.889854	0.266737	FALSE
309	IL22 R	68.9396	100.019	84.48	49.9903	62.7167	56.35	0.58	0.58	0.294205	IL22RA1	6	4	0.13078	0.10684	0.584963	0.291693	0.752695	0.823955	0.247709	FALSE
493	TLR3	82.857	84.6764	83.77	55.5598	56.609	56.08	0.58	0.58	0.00422591	TLR3	61	12	1.29506	0.312193	2.34577	2.0525	2.32e-07	9.57e-07	2.88e-07	TRUE
127	ErbB2	84.8506	77.9771	81.41	57.967	50.7166	54.34	0.58	0.58	0.0326029	ERBB2	352	609	4.43256	9.3975	-0.790867	-1.08414	0	0	0	TRUE
276	IL12 R beta 1	91.8139	56.1923	74	55.2726	43.4976	49.39	0.58	0.58	0.384239	IL12RB1	14	0	0.314716	0	NA	NA	4.36e-05	0.000143804	4.32e-05	TRUE
242	IL1 R3 / IL1 R AcP	81.5123	62.4749	71.99	42.4906	53.8758	48.18	0.58	0.58	0.192676	IL1RAP	171	243	1.56752	2.72965	-0.50696	-0.80023	2e-08	9e-08	2.71e-08	TRUE
221	IFNbeta	80.7095	76.2718	78.49	57.1972	48.9179	53.06	0.56	0.56	0.0560582	IFNB1	NA	NA	0	0	NA	NA	NA	NA	NA	FALSE
212	HRGbeta1	109.794	105.917	107.86	76.3775	71.3542	73.87	0.55	0.55	0.0106247
324	IP10	98.9816	106.127	102.55	67.1226	73.3684	70.25	0.55	0.55	0.0218765	CXCL10	66	5	3.50418	0.325308	3.72247	3.4292	1.14e-12	6.82e-12	2.05e-12	TRUE
312	IL24	84.4492	71.6321	78.04	60.3612	46.3808	53.37	0.55	0.55	0.122352	IL24	2	4	0.0652469	0.159909	-1	-1.29327	0.283962	0.37367	0.112248	FALSE
432	RANK / TNFRSF11A	119.759	117.381	118.57	85.8454	77.0553	81.45	0.54	0.54	0.0591756	TNFRSF11A	13	13	0.182735	0.223926	0	-0.29327	0.604586	0.696887	0.209637	FALSE
314	IL27	110.41	125.159	117.78	90.5273	71.025	80.78	0.54	0.54	0.102488	IL27	1	0	0.0618408	0	NA	NA	0.274659	0.376164	0.109231	FALSE
223	IFNgamma R1	86.1719	89.0839	87.63	52.5806	67.8319	60.21	0.54	0.54	0.162095	IFNGR1	397	240	12.0901	8.95641	0.726105	0.432835	0.000208652	0.000637877	0.000191913	TRUE
186	GFR alpha4	120.367	109.385	114.88	76.1354	82.8532	79.49	0.53	0.53	0.0469263	GFRA4	NA	NA	0	0	NA	NA	NA	NA	NA	FALSE
50	BMP8	94.1025	80.1311	87.12	64.4984	56.207	60.35	0.53	0.53	0.106236	BMP8A	16	15	0.18361	0.210936	0.0931094	-0.20016	0.699797	0.775048	0.233176	FALSE
49	BMP7	77.1618	63.1156	70.14	48.1795	48.6855	48.43	0.53	0.53	0.198814	BMP7	70	37	1.12114	0.726185	0.91983	0.62656	0.0294579	0.0612637	0.0184319	FALSE
293	IL17RD	181.538	180.06	180.8	119.2	133.047	126.12	0.52	0.52	0.0772707	IL17RD	645	638	4.7755	5.78846	0.0157427	-0.277527	0.000577653	0.00166836	0.000501947	TRUE
78	CLC	132.514	122.813	127.66	93.5315	84.2403	88.89	0.52	0.52	0.0288343	CLC	1	1	0.101993	0.124984	0	-0.29327	0.885803	0.918575	0.273122	FALSE
244	IL1 R6 / IL1 Rrp2	108.682	111.26	109.97	85.5379	67.9094	76.72	0.52	0.52	0.15859
180	GDF8	105.663	85.7905	95.73	71.6132	62.2591	66.94	0.52	0.52	0.168062	MSTN	1	0	0.0229024	0	NA	NA	0.274659	0.376164	0.109231	FALSE
300	IL20 R beta	95.0848	76.3242	85.7	66.222	53.6046	59.91	0.52	0.52	0.167766	IL20RB	7	2	0.220886	0.0773362	1.80735	1.51409	0.155407	0.247357	0.0742947	FALSE
322	Insulin R	86.9523	77.8649	82.41	57.6765	57.4949	57.59	0.52	0.52	0.115136	INSR	152	350	1.08328	3.05665	-1.20328	-1.49655	0	0	0	TRUE
99	D6	89.1687	58.5084	73.84	58.6327	44.4103	51.52	0.52	0.52	0.36087	BTC	2	2	0.0975991	0.119599	0	-0.29327	0.839053	0.889854	0.266737	FALSE
275	IL12 p70	87.5531	58.6729	73.11	55.7616	46.0516	50.91	0.52	0.52	0.349707
216	ICAM2	196.582	211.825	204.2	142.653	144.524	143.59	0.51	0.51	0.0758132	ICAM2	1	0	0.0423912	0	NA	NA	0.274659	0.376164	0.109231	FALSE
133	FAM3B	116.054	137.321	126.69	97.5598	80.1854	88.87	0.51	0.51	0.115184	FAM3B	2	0	0.0932974	0	NA	NA	0.122375	0.206035	0.0607218	FALSE
362	MIF	135.433	116.927	126.18	90.445	87.0291	88.74	0.51	0.51	0.144338	MIF	NA	NA	0	0	NA	NA	NA	NA	NA	FALSE
337	Lefty A	104.434	105.922	105.18	70.0615	77.9897	74.03	0.51	0.51	0.0720077	LEFTY2	0	67	0	2.42373	NA	NA	0	0	0	TRUE
245	IL1 R8	95.6283	90.4028	93.02	55.5582	75.3268	65.44	0.51	0.51	0.200783	IL1RAPL1	1	0	0.0240992	0	NA	NA	0.274659	0.376164	0.109231	FALSE
102	DcR3 / TNFRSF6B	92.2502	89.8892	91.07	60.4169	67.2436	63.83	0.51	0.51	0.055314	TNFRSF6B	2	0	0.111795	0	NA	NA	0.122375	0.206035	0.0607218	FALSE
132	FADD	88.705	88.523	88.61	59.3226	65.2416	62.28	0.51	0.51	0.0710159	FADD	535	448	18.6403	19.1276	0.25604	-0.0372297	0.6871	0.762845	0.229511	FALSE
382	MMP16 / MT3MMP	84.4766	92.143	88.31	62.6174	61.5547	62.09	0.51	0.51	0.0872967	MMP16	77	342	0.784729	4.27108	-2.15107	-2.44434	0	0	0	TRUE
370	MMP1	215.881	204.872	210.38	146.223	152.067	149.15	0.5	0.5	0.0233285	MMP1	22	50	0.691172	1.92494	-1.18442	-1.47769	2.7e-05	9.09e-05	2.73e-05	TRUE
217	ICAM3 (CD50)	117.725	109.834	113.78	84.8068	76.0749	80.44	0.5	0.5	0.030459	ICAM3	41	39	1.4871	1.73342	0.0721498	-0.22112	0.493689	0.591287	0.177885	FALSE
407	OSM	93.9779	93.0779	93.53	73.424	58.4197	65.92	0.5	0.5	0.167814	OSM	NA	NA	0	0	NA	NA	NA	NA	NA	FALSE
227	IGFBP4	252.954	270.69	261.82	202.007	171.841	186.92	0.49	0.49	0.0723464	IGFBP4	2938	2286	84.8312	80.8841	0.362009	0.0687391	0.0872613	0.156458	0.0470721	FALSE
426	PLUNC	108.224	97.5879	102.91	85.0199	61.4409	73.23	0.49	0.49	0.201556	BMPR2	1298	1583	6.94293	10.3761	-0.286371	-0.579641	0	0	0	TRUE
27	Artemin	76.3017	92.1155	84.21	75.8328	44.449	60.14	0.49	0.49	0.342278	ARTN	65	23	2.1587	0.936031	1.49881	1.20554	0.00027178	0.000820206	0.000246769	TRUE
40	BIK	80.1985	74.4543	77.33	53.3069	57.0761	55.19	0.49	0.49	0.0330953	BIK	20	1	1.35492	0.0830167	4.32193	4.02866	2.99e-05	0.000100041	3.01e-05	TRUE
219	IFNalpha / beta R1	83.6389	60.079	71.86	46.5842	55.5147	51.05	0.49	0.49	0.303868	IFNAR1	999	612	10.5837	7.94525	0.706953	0.413683	1.69e-08	7.61e-08	2.29e-08	TRUE
256	IL4	209.292	207.2	208.25	154.955	142.696	148.83	0.48	0.48	0.0589066	IL4	2	0	0.208938	0	NA	NA	0.122375	0.206035	0.0607218	FALSE
81	Coagulation Factor III / Tissue Factor	104.387	111.567	107.98	69.846	85.3612	77.6	0.48	0.48	0.115037
464	TECK/ CCL25	84.6811	70.9066	77.79	63.4381	48.3296	55.88	0.48	0.48	0.166405	CCL25	1	0	0.0644329	0	NA	NA	0.274659	0.376164	0.109231	FALSE
184	GFR alpha2	119.228	137.211	128.22	94.4514	90.0939	92.27	0.47	0.47	0.139765	GFRA2	4	0	0.0775517	0	NA	NA	0.0289042	0.0606389	0.0181246	FALSE
317	IL31	111.18	106.144	108.66	74.0438	83.3253	78.68	0.47	0.47	0.0515243	IL31	0	1	0	0.0875165	NA	NA	0.205919	0.312565	0.0922457	FALSE
188	GITR Ligand / TNFSF18	118.622	95.3491	106.99	78.9629	75.1331	77.05	0.47	0.47	0.228458	TNFSF18	1	0	0.0863125	0	NA	NA	0.274659	0.376164	0.109231	FALSE
336	LECT2	89.6498	101.794	95.72	74.6006	63.5083	69.05	0.47	0.47	0.0842752	LECT2	0	1	0	0.0734586	NA	NA	0.205919	0.312565	0.0922457	FALSE
98	CXCR6	80.5151	87.593	84.05	64.9269	56.8122	60.87	0.47	0.47	0.0515648	CXCR6	3	7	0.0991732	0.283566	-1.22239	-1.51566	0.109467	0.19025	0.0571836	FALSE
225	IGFBP2	4958.55	4670.91	4814.73	3524.76	3492.92	3508.84	0.46	0.46	0.0668801	IGFBP2	1446	1682	65.3298	93.122	-0.21811	-0.51138	0	0	0	TRUE
470	TGFbeta 5	362.386	374.805	368.6	271.485	266.111	268.8	0.46	0.46	0.0181285
83	Cripto1	161.536	139.971	150.75	106.522	113.356	109.94	0.46	0.46	0.138689
104	Dkk1	116.241	127.443	121.84	94.4345	82.3303	88.38	0.46	0.46	0.0562679	DKK1	31	7	1.10882	0.306817	2.14684	1.85357	0.000565643	0.00163531	0.000492003	TRUE
307	IL22	82.1132	72.1931	77.15	48.2134	64.2854	56.25	0.46	0.46	0.182256	IL22	2	1	0.112575	0.0689755	1	0.70673	0.682381	0.765613	0.228198	FALSE
425	PlGF	105.431	104.666	105.05	80.626	73.2643	76.95	0.45	0.45	0.0801028	PGF	245	186	8.27715	7.70036	0.397479	0.104209	0.456949	0.553049	0.166391	FALSE
236	IL1 F5 / FIL1delta	83.796	78.9818	81.39	62.0001	56.9986	59.5	0.45	0.45	0.0243203	IL36RN	6	4	0.138297	0.112981	0.584963	0.291693	0.752695	0.823955	0.247709	FALSE
292	IL17RC	165.632	143.536	154.58	120.805	106.401	113.6	0.44	0.44	0.108227	IL17RC	110	131	2.48575	3.6276	-0.252063	-0.545333	0.00338671	0.00871313	0.00262128	FALSE
114	EGF R / ErbB1	109.43	97.5929	103.51	77.0383	75.7238	76.38	0.44	0.44	0.133053	EGFR	2481	536	24.3765	6.45345	2.21062	1.91735	0	0	0	TRUE
363	MIG	84.0752	86.1769	85.13	70.1051	55.6406	62.87	0.44	0.44	0.193816
264	IL8	3872.16	3208.74	3540.45	2686.53	2585.03	2635.78	0.43	0.43	0.217037	IL8	6295	731	238.367	33.9197	3.10626	2.81299	0	0	0	TRUE
459	SPARC	1317.32	1305.79	1311.55	971.56	978.75	975.15	0.43	0.43	0.0011915	SPARC	17320	15422	311.479	339.864	0.167449	-0.125821	3.55e-15	2.46e-14	7.39e-15	TRUE
54	BTC	322.881	281.251	302.07	233.226	214.777	224	0.43	0.43	0.123964	BPIFA1	2	0	0.119781	0	NA	NA	0.122375	0.206035	0.0607218	FALSE
210	HGFR	110.378	104.359	107.37	96.1848	63.7068	79.95	0.43	0.43	0.333176	MET	5192	1975	50.2104	23.405	1.39444	1.10117	0	0	0	TRUE
321	Insulin	83.9157	55.7485	69.83	47.6857	55.7132	51.7	0.43	0.43	0.409955	INS	NA	NA	0	0	NA	NA	NA	NA	NA	FALSE
176	GDF11	410.798	436.833	423.82	307.035	327.748	317.39	0.42	0.42	0.0265984	GDF11	326	410	4.94064	7.61435	-0.330752	-0.624022	4.79e-09	2.25e-08	6.78e-09	TRUE
192	Glut3	100.41	111.873	106.14	68.8293	90.6386	79.73	0.41	0.41	0.204707	SLC2A3	177	346	2.90184	6.95119	-0.967023	-1.26029	0	0	0	TRUE
288	IL17D	117.585	69.3833	93.48	74.8765	66.1228	70.5	0.41	0.41	0.512354	IL17D	11	30	0.381612	1.27536	-1.44746	-1.74073	0.000246864	0.000748082	0.000225053	TRUE
203	Growth Hormone R (GHR)	91.0435	93.3097	92.18	66.9144	72.0417	69.48	0.41	0.41	0.0397523	GHR	10	1	0.105098	0.0128789	3.32193	3.02866	0.00895804	0.0212154	0.00637545	FALSE
436	ROBO4	81.1957	72.7765	76.99	42.1783	73.9518	58.07	0.41	0.41	0.436501	ROBO4	10	7	0.168261	0.144333	0.514573	0.221303	0.754637	0.824943	0.248133	FALSE
384	MMP20	1605.12	1471.82	1538.47	1163.47	1162.25	1162.86	0.4	0.4	0.111772	MMP20	1	0	0.033007	0	NA	NA	0.274659	0.376164	0.109231	FALSE
284	IL17	96.2915	74.3072	85.3	62.1599	66.9483	64.55	0.4	0.4	0.299552	IL17A	0	1	0	0.0425578	NA	NA	0.205919	0.312565	0.0922457	FALSE
129	ErbB4	70.7545	69.6326	70.19	55.4324	50.7335	53.08	0.4	0.4	0.0732387	ERBB4	13	35	0.0703936	0.232242	-1.42884	-1.72211	8.53e-05	0.000273033	8.21e-05	TRUE
269	IL11	107.957	106.763	107.36	92.9166	72.3008	82.61	0.38	0.38	0.250267	IL11	95	81	2.57921	2.69483	0.230006	-0.0632642	0.771988	0.842066	0.253233	FALSE
123	Eotaxin/ CCL11	93.0554	80.171	86.61	66.7159	66.1228	66.42	0.38	0.38	0.195945	CCL1	NA	NA	0	0	NA	NA	NA	NA	NA	FALSE
369	MIP3 beta	80.358	85.4689	82.91	63.4817	64.2999	63.89	0.38	0.38	0.0785064	CCL19	1	0	0.0943886	0	NA	NA	0.274659	0.376164	0.109231	FALSE
327	Kremen1	78.9644	65.5963	72.28	62.5617	48.792	55.68	0.38	0.38	0.225826	KREMEN1	43	39	0.371194	0.412553	0.140863	-0.152407	0.633206	0.725988	0.218416	FALSE
341	LIF	97.5206	100.625	99.07	76.835	76.0579	76.45	0.37	0.37	0.0332226	LIF	450	666	7.31993	13.2755	-0.565597	-0.858867	0	0	0	TRUE
285	IL17B	101.006	88.7673	94.89	87.4358	59.3323	73.38	0.37	0.37	0.34531	IL17B	1	0	0.0928946	0	NA	NA	0.274659	0.376164	0.109231	FALSE
229	IGFBPrp1 / IGFBP7	5325.79	4968.4	5147.1	3913.71	4111.62	4012.67	0.36	0.36	0.0520002	IGFBP7	2507	3222	122.898	193.552	-0.361994	-0.655264	0	0	0	TRUE
427	Pref1	95.9674	109.498	102.73	85.9833	74.3076	80.15	0.36	0.36	0.129941
124	Eotaxin2/ MPIF2	91.8039	94.8131	93.31	73.3998	72.6857	73.04	0.35	0.35	0.0372484	CCL24	0	2	0	0.439527	NA	NA	0.0736485	0.135665	0.0405632	FALSE
68	CD14	86.3016	91.2479	88.77	81.3668	58.3471	69.86	0.35	0.35	0.33883	CD14	32	4	1.14395	0.175227	3	2.70673	1.02e-05	3.6e-05	1.08e-05	TRUE
398	NRG1 Isoform GGF2	77.5632	67.5359	72.55	58.9208	55.0087	56.96	0.35	0.35	0.163322
462	Tarc	58.1244	81.3877	69.76	58.9256	50.8255	54.88	0.35	0.35	0.40886	CCL17	1	0	0.104978	0	NA	NA	0.274659	0.376164	0.109231	FALSE
251	IL2 R alpha	85.4739	85.8827	85.68	75.6391	59.3832	67.51	0.34	0.34	0.267643	IL2RA	54	3	1.08406	0.0738012	4.16993	3.87666	1.35e-11	7.58e-11	2.28e-11	TRUE
75	Chem R23	60.3283	96.1145	78.22	57.5675	65.8299	61.7	0.34	0.34	0.521627	RARRES2	0	1	0	0.106768	NA	NA	0.205919	0.312565	0.0922457	FALSE
283	IL16	86.9423	78.1092	82.53	61.9614	69.6814	65.82	0.33	0.33	0.106469	IL16	5	2	0.0387061	0.0189724	1.32193	1.02866	0.373907	0.473127	0.142079	FALSE
193	Glut5	80.1411	72.9734	76.56	70.0179	51.91	60.96	0.33	0.33	0.310235	SLC2A5	15	18	0.339204	0.498798	-0.263034	-0.556304	0.268721	0.382565	0.109231	FALSE
326	Kininostatin / kininogen	7.94306	167.088	87.52	65.8468	74.2374	70.04	0.32	0.32	0.862419	KNG1	3	0	0.0564187	0	NA	NA	0.0584797	0.112204	0.0333062	FALSE
319	Inhibin A	84.6063	82.6018	83.6	60.7752	73.2957	67.04	0.32	0.32	0.222749	INHA	0	2	0	0.110573	NA	NA	0.0736485	0.135665	0.0405632	FALSE
28	Axl	79.3558	91.3277	85.34	78.7717	58.4681	68.62	0.31	0.31	0.31785	AXL	2495	1560	34.005	26.0543	0.677494	0.384224	1.11e-16	8.27e-16	2.46e-16	TRUE
368	MIP3 alpha	145.014	109.55	127.28	104.796	103.936	104.37	0.29	0.29	0.419151	CCL20	29	19	2.22362	1.78525	0.610053	0.316784	0.453899	0.549636	0.16536	FALSE
465	TFPI	103.237	99.3854	101.31	83.393	82.4078	82.9	0.29	0.29	0.0527692	TFPI	19	15	0.296226	0.286579	0.341037	0.0477671	0.923584	0.938363	0.282279	FALSE
305	IL21	82.0458	75.7333	78.89	71.2332	57.4223	64.33	0.29	0.29	0.246488	IL21	NA	NA	0	0	NA	NA	NA	NA	NA	FALSE
128	ErbB3	73.1778	79.9491	76.56	59.2984	66.6893	62.99	0.28	0.28	0.114549	ERBB3	108	13	1.1259	0.166074	3.05445	2.76118	2.22e-16	1.63e-15	4.88e-16	TRUE
487	TIMP2	3902.45	3841.23	3871.84	3179.92	3236.57	3208.25	0.27	0.27	0.00402723	TIMP2	5204	10434	91.9233	225.851	-1.0036	-1.29687	0	0	0	TRUE
110	EDAA2	4719.41	4786.87	4753.14	4111.77	3824.81	3968.29	0.26	0.26	0.100506	EDA	3	2	0.0347605	0.0283973	0.584963	0.291693	0.82369	0.881559	0.264395	FALSE
120	Endostatin	184.927	228.481	206.7	157.744	188.198	172.97	0.26	0.26	0.344547	COL18A1	1306	1671	13.9391	21.855	-0.355557	-0.648827	0	0	0	TRUE
406	Orexin B	73.0482	79.6151	76.33	76.2298	50.8812	63.56	0.26	0.26	0.491958	HCRT	NA	NA	0	0	NA	NA	NA	NA	NA	FALSE
280	IL13 R alpha 2	65.8581	80.1037	72.98	61.2036	60.274	60.74	0.26	0.26	0.334495	IL13RA2	25	0	1.17556	0	NA	NA	4.71e-08	2.06e-07	6.19e-08	TRUE
445	sFRP4	968.405	950.375	959.39	814.733	802.305	808.52	0.25	0.25	0.00821967	SFRP4	7	162	0.152012	4.31101	-4.5325	-4.82576	0	0	0	TRUE
335	LBP	132.928	101.769	117.35	115.997	81.8461	98.92	0.25	0.25	0.509549	LBP	1	1	0.0340875	0.0417714	0	-0.29327	0.885803	0.918575	0.273122	FALSE
214	I309	90.6521	126.663	108.66	96.6956	87.0848	91.89	0.24	0.24	0.518015	CCHCR1	129	141	2.74867	3.68159	-0.128324	-0.421594	0.01642	0.0366716	0.0110331	FALSE
18	Angiopoietin2	0	141.115	70.56	71.4099	48.3684	59.89	0.24	0.24	0.904744	ANGPT2	6	9	0.0735467	0.135188	-0.584963	-0.878232	0.242053	0.349309	0.105066	FALSE
6	Activin A	534.892	599.968	567.43	484.013	492.173	488.09	0.22	0.22	0.243375
70	CD30 / TNFRSF8	142.793	137.206	140	112.271	128.123	120.2	0.22	0.22	0.214267	TNFRSF8	393	20	6.79143	0.423528	4.29646	4.00319	0	0	0	TRUE
16	Angiogenin	0	200.798	100.4	103.019	68.8462	85.93	0.22	0.22	0.909192	ANG	11	11	0.536389	0.657299	0	-0.29327	0.633845	0.726575	0.218574	FALSE
254	IL3	114.905	123.766	119.34	93.7591	112.119	102.94	0.21	0.21	0.293554	IL3	NA	NA	0	0	NA	NA	NA	NA	NA	FALSE
349	Lymphotactin/ XCL1	87.78	81.1857	84.48	71.635	74.7047	73.17	0.21	0.21	0.136181	XCL1	NA	NA	0	0	NA	NA	NA	NA	NA	FALSE
253	IL2 R gamma	87.5132	80.6397	84.08	74.4069	71.2114	72.81	0.21	0.21	0.144412	IL2RG	4	1	0.168349	0.0515743	2	1.70673	0.241954	0.350692	0.105066	FALSE
443	sFRP1	79.0092	71.6371	75.32	77.4281	52.4765	64.95	0.21	0.21	0.55491	SFRP1	4	90	0.0578122	1.59399	-4.49185	-4.78512	0	0	0	TRUE
353	MCP1	148.051	141.462	144.76	125.334	127.188	126.26	0.2	0.2	0.0924327	CCL2	1576	685	136.211	72.5485	1.20209	0.908822	0	0	0	TRUE
328	Kremen2	93.6962	110.258	101.98	88.9779	88.0144	88.5	0.2	0.2	0.349942	KREMEN2	18	2	0.564955	0.0769226	3.16993	2.87666	0.000632993	0.00181497	0.000545902	TRUE
241	IL1 F10 / IL1HY2	77.9671	93.1751	85.57	84.2282	65.1472	74.69	0.2	0.2	0.47048	IL1F10	1	0	0.0456913	0	NA	NA	0.274659	0.376164	0.109231	FALSE
206	HCR / CRAMA/B	103.606	97.1416	100.37	99.4021	82.1657	90.78	0.14	0.14	0.455324	CCBP2	10	6	0.218114	0.160368	0.736966	0.443696	0.547079	0.641702	0.192997	FALSE
365	MIP1a	98.9816	98.66	98.82	91.5464	89.053	90.3	0.13	0.13	0.0880436	CCL3	1	0	0.0811078	0	NA	NA	0.274659	0.376164	0.109231	FALSE
37	betaCatenin	108.376	77.2466	92.81	74.3972	95.4149	84.91	0.13	0.13	0.719677	CTNNB1	3478	5118	60.3618	108.847	-0.557322	-0.850592	0	0	0	TRUE
527	VEGF	566.796	221.737	394.27	317.701	409.863	363.78	0.12	0.12	0.889627	VEGFA	403	491	7.10691	10.6106	-0.284943	-0.578213	2.2e-09	1.06e-08	3.19e-09	TRUE
239	IL1 F8 / FIL1 eta	74.215	73.2352	73.73	66.8708	68.4008	67.64	0.12	0.12	0.03203	IL36B	NA	NA	0	0	NA	NA	NA	NA	NA	FALSE
450	SLPI	79.5976	59.5904	69.59	74.1164	53.7813	63.95	0.12	0.12	0.730511	SLPI	65	1	7.01758	0.132299	6.02237	5.7291	1.11e-16	8.27e-16	2.46e-16	TRUE
201	GROa	88.8396	91.208	90.02	82.3811	84.1024	83.24	0.11	0.11	0.0516442	CXCL1	12830	476	694.906	31.5929	4.75242	4.45915	0	0	0	TRUE
347	LSelectin (CD62L)	69.3709	88.3858	78.88	66.0623	79.953	73.01	0.11	0.11	0.671463	SELL	3	0	0.0776294	0	NA	NA	0.0584797	0.112204	0.0333062	FALSE
438	S100A10	137.46	141.893	139.68	111.596	148.942	130.27	0.1	0.1	0.702846	S100A10	4600	2262	281.502	169.628	1.02403	0.730765	0	0	0	TRUE
330	Latent TGFbeta bp1	116.78	120.293	118.54	106.067	117.142	111.6	0.09	0.09	0.417562	LTBP1	71	134	0.722099	1.67004	-0.916342	-1.20961	4.05e-09	1.91e-08	5.76e-09	TRUE
250	IL2	83.9431	93.7186	88.83	86.9904	79.7231	83.36	0.09	0.09	0.470295	IL2	NA	NA	0	0	NA	NA	NA	NA	NA	FALSE
345	LRP1	135.162	64.0605	99.61	108.316	82.1003	95.21	0.07	0.07	0.923143	LRP1	3460	2970	15.0043	15.7826	0.220309	-0.0729607	0.0433485	0.0871669	0.0262252	FALSE
325	ITAC / CXCL11	135.077	161.673	148.38	145.911	138.758	142.33	0.06	0.06	0.729328	CXCL11	33	0	1.33075	0	NA	NA	3.49e-10	1.78e-09	5.36e-10	TRUE
195	Glypican 5	154.912	87.8822	121.4	121.855	110.611	116.23	0.06	0.06	0.902971	GPC5	36	1	0.807022	0.0274705	5.16993	4.87666	2.73e-09	1.31e-08	3.93e-09	TRUE
329	Lck	96.5009	90.7219	93.61	86.8137	93.35	90.08	0.06	0.06	0.504508	LCK	1	1	0.0289126	0.0354299	0	-0.29327	0.885803	0.918575	0.273122	FALSE
354	MCP2	204.413	183.169	193.79	211.383	168.084	189.73	0.03	0.03	0.886737	CCL8	2	1	0.103299	0.063292	1	0.70673	0.682381	0.765613	0.228198	FALSE
404	NT4	163.673	148.465	156.07	167.73	142.721	155.23	0.01	0.01	0.960236	NTF4	3	2	0.193879	0.158388	0.584963	0.291693	0.82369	0.881559	0.264395	FALSE
131	ESelectin	162.08	177.447	169.76	176.682	162.753	169.72	0	0	0.996881	SELE	3	2	0.0499833	0.0408335	0.584963	0.291693	0.82369	0.881559	0.264395	FALSE
161	Follistatinlike 1	435.694	455.457	445.58	447.47	454.232	450.85	-0.02	0.02	0.688959	FSTL1	9379	12038	157.689	248.017	-0.36009	-0.65336	0	0	0	TRUE
391	NCAM1 / CD56	75.9502	61.904	68.93	75.8884	64.9729	70.43	-0.03	0.03	0.882144	NCAM1	37	667	0.280177	6.18926	-4.17209	-4.46536	0	0	0	TRUE
189	Glucagon	89.0216	63.4148	76.22	67.5366	89.22	78.38	-0.04	0.04	0.909616	GCG	1	0	0.0498932	0	NA	NA	0.274659	0.376164	0.109231	FALSE
401	NRG2	212.453	200.299	206.38	218.105	211.455	214.78	-0.06	0.06	0.378052	NRG2	2	2	0.0322486	0.039518	0	-0.29327	0.839053	0.889854	0.266737	FALSE
199	GREMLIN	223.111	187.861	205.49	214.21	212.961	213.59	-0.06	0.06	0.725763	GREM1	34	821	0.530474	15.6968	-4.59378	-4.88705	0	0	0	TRUE
297	IL19	75.6435	59.9544	67.8	73.7533	68.5872	71.17	-0.07	0.07	0.743403	IL19	2	1	0.0655782	0.0401803	1	0.70673	0.682381	0.765613	0.228198	FALSE
364	MIP 2	104.666	104.643	104.65	111.211	109.681	110.45	-0.08	0.08	0.0835514	CXCL2	826	95	44.3292	6.24765	3.12014	2.82687	0	0	0	TRUE
439	SAA	82.3575	74.3696	78.36	59.1241	106.556	82.84	-0.08	0.08	0.881581	SAA1	277	4	26.416	0.467444	6.11374	5.82047	0	0	0	TRUE
73	CD40 Ligand / TNFSF5 /CD154	110.993	154.279	132.64	137.993	144.597	141.29	-0.09	0.09	0.75792	CD40LG	1	2	0.0352219	0.0863229	-1	-1.29327	0.448668	0.547052	0.163626	FALSE
279	IL13 R alpha 1	105.441	112.217	108.83	118.967	112.271	115.62	-0.09	0.09	0.290113	IL13RA1	1226	721	19.7585	14.2391	0.765888	0.472618	1.6e-12	9.5e-12	2.86e-12	TRUE
175	GDF1	84.0453	55.9479	70	59.3977	90.5394	74.97	-0.1	0.1	0.834875	GDF1	NA	NA	0	0	NA	NA	NA	NA	NA	FALSE
287	IL17C	89.5476	74.3571	81.95	91.5295	85.9737	88.75	-0.11	0.11	0.529852	IL17C	1	0	0.0617816	0	NA	NA	0.274659	0.376164	0.109231	FALSE
295	IL18 R alpha /IL1 R5	127.705	99.8616	113.78	138.762	109.146	123.95	-0.12	0.12	0.66658	IL18R1	3	4	0.0550086	0.0898778	-0.415037	-0.708307	0.517528	0.612744	0.184163	FALSE
218	ICAM5	80.9813	46.2697	63.63	71.8505	66.0114	68.93	-0.12	0.12	0.811512	ICAM5	25	3	0.537656	0.0790622	3.05889	2.76562	7.97e-05	0.000256131	7.71e-05	TRUE
471	TGFbeta RI / ALK5	88.5005	81.5373	85.02	98.0319	87.5182	92.78	-0.13	0.13	0.359485	TGFBR1	1627	1241	16.2252	15.1655	0.390711	0.0974413	0.0727117	0.134866	0.0405632	FALSE
399	Nidogen1	118.298	103.345	110.82	115.721	128.953	122.34	-0.14	0.14	0.369457	NID1	1183	1948	12.987	26.2057	-0.719544	-1.01281	0	0	0	TRUE
356	MCP4 / CCL13	109.096	103.639	106.37	128.045	106.391	117.22	-0.14	0.14	0.4941	CCL13	1	0	0.0758658	0	NA	NA	0.274659	0.376164	0.109231	FALSE
281	IL15	95.3167	98.3932	96.85	106.616	109.456	108.04	-0.16	0.16	0.0337703	IL15	13	5	0.298578	0.140724	1.37851	1.08524	0.134275	0.219402	0.0660018	FALSE
532	VEGFD	103.245	53.9231	78.58	51.938	124.801	88.37	-0.17	0.17	0.847101	FIGF	1	0	0.0311291	0	NA	NA	0.274659	0.376164	0.109231	FALSE
237	IL1 F6 / FIL1 epsilon	62.5497	75.5014	69.03	74.7264	80.7785	77.75	-0.17	0.17	0.387217	IL36A	1	0	0.13535	0	NA	NA	0.274659	0.376164	0.109231	FALSE
278	IL13	635.642	630.967	633.3	759.928	689.009	724.47	-0.19	0.19	0.234888	IL13	5	11	0.251801	0.678833	-1.1375	-1.43077	0.0547191	0.107149	0.0322319	FALSE
518	TSLP	214.197	0	107.1	198.562	45.062	121.81	-0.19	0.19	0.922202	TSLP	9	1	0.13627	0.0185542	3.16993	2.87666	0.015682	0.0351185	0.0105582	FALSE
359	MDC	73.3723	70.7595	72.07	92.8997	71.7609	82.33	-0.19	0.19	0.507894	CCL22	12	4	0.265504	0.108451	1.58496	1.29169	0.0988031	0.174544	0.0524931	FALSE
419	PDGFC	87.785	58.8998	73.34	92.9118	81.6985	87.31	-0.25	0.25	0.503579	PDGFC	1182	1108	24.8654	28.5628	0.0932722	-0.199998	0.000928244	0.00259998	0.000782236	TRUE
240	IL1 F9 / IL1 H1	73.7787	87.2939	80.54	87.828	105.098	96.46	-0.26	0.26	0.290214	IL36G	5	1	0.273567	0.0670466	2.32193	2.02866	0.141664	0.2294	0.0687673	FALSE
476	Thrombospondin (TSP)	2923.78	2464.34	2694.06	2903.56	3598.79	3251.18	-0.27	0.27	0.329781
71	CD30 Ligand / TNFSF8	196.298	167.106	181.7	223.794	213.765	218.78	-0.27	0.27	0.211507	TNFSF8	2	1	0.0280399	0.0171802	1	0.70673	0.682381	0.765613	0.228198	FALSE
262	IL7	296.324	261.612	278.97	358.829	320.19	339.51	-0.28	0.28	0.146463	IL7	20	1	0.621982	0.0381093	4.32193	4.02866	2.99e-05	0.000100041	3.01e-05	TRUE
148	FGF20	67.7852	55.4942	61.64	81.5871	73.7412	77.66	-0.33	0.33	0.181125	FGF20	1	0	0.0635451	0	NA	NA	0.274659	0.376164	0.109231	FALSE
5	6Ckine	146.079	161.417	153.75	264.477	125.586	195.03	-0.34	0.34	0.65834	CCL21	NA	NA	0	0	NA	NA	NA	NA	NA	FALSE
234	IL1 alpha	728.929	689.114	709.02	911.942	893.362	902.65	-0.35	0.35	0.033039	IL1A	183	5	4.03511	0.135101	5.19377	4.9005	0	0	0	TRUE
402	NRG3	424.278	409.544	416.91	545.751	523.903	534.83	-0.36	0.36	0.0181693	NRG3	3	7	0.0461375	0.131921	-1.22239	-1.51566	0.109467	0.19025	0.0571836	FALSE
316	IL29	171.327	192.967	182.15	254.953	211.714	233.33	-0.36	0.36	0.212272	IL29	NA	NA	0	0	NA	NA	NA	NA	NA	FALSE
387	Musk	67.0423	69.5005	68.27	87.8885	91.59	89.74	-0.39	0.39	0.0163361
173	GCSF	1481.71	1502.35	1492.03	1935.2	2000.84	1968.02	-0.4	0.4	0.0288567	CSF3	31	0	1.13202	0	NA	NA	1.19e-09	5.83e-09	1.75e-09	TRUE
179	GDF5	62.3453	64.265	63.31	84.2113	86.6273	85.42	-0.43	0.43	0.00588793	GDF5	250	105	6.77316	3.48597	1.25154	0.958269	3.01e-09	1.43e-08	4.31e-09	TRUE
57	CCL28/ VIC	122.327	93.8084	108.07	150.77	141.895	146.33	-0.44	0.44	0.203275	CCL28	3	0	0.237359	0	NA	NA	0.0584797	0.112204	0.0333062	FALSE
340	LFA1 alpha	169.09	140.225	154.66	215.164	208.572	211.87	-0.45	0.45	0.142673	ITGAL	4	3	0.0495771	0.0455644	0.415037	0.121768	0.911842	0.92914	0.279086	FALSE
415	PDGF R beta	69.5753	40.887	55.23	81.6549	71.2501	76.45	-0.47	0.47	0.36027	PDGFRB	51	80	0.576243	1.10766	-0.649503	-0.942773	0.000212248	0.000648384	0.000195074	TRUE
55	Cardiotrophin1 / CT1	148.991	130.674	139.83	199.724	190.675	195.2	-0.48	0.48	0.0611713	CTF1	16	41	0.620786	1.94935	-1.35755	-1.65082	3.71e-05	0.000123134	3.7e-05	TRUE
385	MMP24 / MT5MMP	66.7755	44.1156	55.45	78.716	80.1685	79.44	-0.52	0.52	0.279727	MMP24	97	297	1.4453	5.42283	-1.61441	-1.90768	0	0	0	TRUE
466	TGFalpha	42.3705	53.5346	47.95	68.5703	68.6259	68.6	-0.52	0.52	0.1681	TGFA	261	255	3.90966	4.68081	0.0335526	-0.259717	0.0411086	0.0831006	0.0250018	FALSE
282	IL15 R alpha	614.268	469.964	542.12	831.614	823.405	827.51	-0.61	0.61	0.156644	IL15RA	180	38	5.25605	1.35973	2.24393	1.95066	0	0	0	TRUE
534	WIF1	128.042	91.7974	109.92	136.402	203.671	170.04	-0.63	0.63	0.291253	WIF1	1	1	0.0288222	0.0353192	0	-0.29327	0.885803	0.918575	0.273122	FALSE
517	TSG6	285.955	0	142.98	270.261	184.872	227.57	-0.67	0.67	0.659775	TNFAIP6	11	0	0.498722	0	NA	NA	0.000291131	0.00087658	0.000263592	TRUE
417	PDGFAB	68.2041	57.0798	62.64	96.8384	114.126	105.48	-0.75	0.75	0.0691117
533	VEGI/ TNFSF15	46.1577	47.7093	46.93	48.1838	113.282	80.73	-0.78	0.78	0.487941	TNFSF15
452	Smad 4	171.539	167.854	169.7	369.393	226.656	298.02	-0.81	0.81	0.322954	SMAD4	981	1129	7.22097	10.1836	-0.20272	-0.49599	3e-15	2.08e-14	6.26e-15	TRUE
536	XEDAR	73.9191	83.5848	78.75	74.3013	210.058	142.18	-0.85	0.85	0.521118	EDA2R	565	207	10.175	4.56814	1.44862	1.15535	0	0	0	TRUE
535	WISP1 / CCN4	75.9533	62.3481	69.15	72.6004	178.075	125.34	-0.86	0.86	0.477965	WISP1	1	3	0.012442	0.04574	-1.58496	-1.87823	0.22155	0.326464	0.0979353	FALSE
178	GDF3	45.7486	65.893	55.82	95.3471	112.508	103.93	-0.9	0.9	0.0706015	GDF3	1	0	0.0527465	0	NA	NA	0.274659	0.376164	0.109231	FALSE
8	Activin C	241.969	398.621	320.3	577.832	665.213	621.52	-0.96	0.96	0.10833
177	GDF15	87.1916	71.8465	79.52	169.294	168.82	169.06	-1.09	1.09	0.0542097	GDF15	318	15	17.1089	0.988937	4.40599	4.11272	0	0	0	TRUE
449	Siglec9	54.6266	44.1331	49.38	113.283	100.14	106.71	-1.11	1.11	0.0235666	SIGLEC9	0	2	0	0.0783316	NA	NA	0.0736485	0.135665	0.0405632	FALSE
410	Osteoprotegerin / TNFRSF11B	2104.65	2170.88	2137.77	4554.28	4751.06	4652.67	-1.12	1.12	0.0136501	TNFRSF11B	12	14	0.330239	0.472127	-0.222392	-0.515662	0.362651	0.462167	0.139001	FALSE
315	IL28A	102.734	108.206	105.47	307.468	243.018	275.24	-1.38	1.38	0.117297	IL28A	NA	NA	0	0	NA	NA	NA	NA	NA	FALSE
226	IGFBP3	98.9267	90.5848	94.76	707.468	718.297	712.88	-2.91	2.91	0.000196188	IGFBP3	71	1418	1.74226	42.6397	-4.31989	-4.61316	0	0	0	TRUE
477	Thrombospondin1	472.485	395.64	434.06	3938.16	3940.56	3939.36	-3.18	3.18	0.00692299	THBS1	794	12893	8.85355	176.171	-4.02131	-4.31458	0	0	0	TRUE
	DEFB4B										DEFB4B	NA	NA	0	0	NA	NA	NA	NA	NA	FALSE

## Sheet: FC>=2
Protein cytokine array_intensity										mRNA-SEQ
Array No.	Protein	O2_1	O2_2	O2_Mean	F3_1	F3_2	F3_Mean	log2 (FC)	TTEST	GeneNames	value1	value2	O2.bed(RPKM)	F3.bed(RPKM)	log2(Fold_change)	log2(Fold_change) normalized	p-value	q-value(Benjamini et al. 1995)	q-value(Storey et al. 2003)	Signature(p-value < 0.001)	Correlated with mRNA-SEQ data	Validated by qRT-PCR
348	LCN2	4853.73	4534.03	4693.88	112.92	106.81	109.86	5.42	0.0221434	LCN2	30	1	2.35627	0.0962469	4.90689	4.61362	9.06e-08	3.87e-07	1.16e-07	TRUE	O	O
76	ChordinLike 1	1510.6	1344.5	1427.55	60.74	41.07	50.9	4.81	0.0359082	CHRDL1	1423	21	22.0898	0.399474	6.0824	5.78913	0	0	0	TRUE	O	O
181	GDF9	2703.79	2824.22	2764.01	271.73	266.18	268.96	3.36	0.0151476	GDF9	6	12	0.191768	0.46999	-1	-1.29327	0.0634782	0.119255	0.0358709	FALSE		O
228	IGFBP6	1892.27	1527.44	1709.86	191.06	171.38	181.22	3.24	0.0748708	IGFBP6	613	110	40.9693	9.00895	2.47838	2.18511	0	0	0	TRUE	O	O
372	MMP3	3791.11	3508.17	3649.64	447.13	423.43	435.28	3.07	0.0269694	MMP3	1682	191	59.4053	8.26639	3.13853	2.84526	0	0	0	TRUE	O	O
117	ENA78	395.879	302.076	348.98	40.9606	46.0395	43.5	3	0.0961665	CXCL5	1553	196	40.7911	6.3086	2.98613	2.69286	0	0	0	TRUE	O	O
172	GCP2 / CXCL6	126.321	125.586	125.95	30.8826	16.7643	23.82	2.4	0.0434044	CXCL6	13732	155	534.396	7.39169	6.46913	6.17586	0	0	0	TRUE	O	O
375	MMP9	5017.56	4991.19	5004.38	1054.73	927.39	991.06	2.34	0.00738352	MMP9	432	55	11.9395	1.86272	2.97353	2.68026	0	0	0	TRUE	O	O
169	Galectin3	3353.22	3035.48	3194.35	746.95	675.99	711.47	2.17	0.0324929	LGALS3	665	117	21.0459	4.53747	2.50685	2.21358	0	0	0	TRUE	O	O
416	PDGFAA	347.994	286.284	317.14	76.087	66.3915	71.24	2.15	0.073357	PDGFA	563	74	12.9492	2.08568	2.92754	2.63427	0	0	0	TRUE	O	O
196	GMCSF	661.984	678.585	670.28	161.526	169.393	165.46	2.02	0.00239422	CSF2	16	2	1.31591	0.201567	3	2.70673	0.00180785	0.00484434	0.0014569	FALSE		O
422	Pentraxin3 / TSG14	267.471	239.197	253.33	64.4282	65.1544	64.79	1.97	0.0475104	PTX3	1010	66	33.6467	2.69432	3.93575	3.64248	0	0	0	TRUE	O	O
197	GMCSF R alpha	114.479	119.789	117.13	14.4597	48.763	31.61	1.89	0.119108	CSF2RA	72	37	2.02282	1.27383	0.960472	0.667202	0.0195748	0.0430775	0.0129597	FALSE		O
260	IL6	1457.72	1175.96	1316.84	366.81	349.69	358.25	1.88	0.0918809	IL6	165	11	8.99721	0.735021	3.90689	3.61362	0	0	0	TRUE	O	O
433	RANTES	278.321	246.297	262.31	98.5063	91.5948	95.05	1.46	0.0510951	CCL5	156	8	8.19499	0.514987	4.2854	3.99213	0	0	0	TRUE	O	O
376	MMP10	408.118	426.808	417.46	167.813	169.761	168.79	1.31	0.0224875	MMP10	43	6	1.57826	0.269863	2.8413	2.54803	7.51e-07	2.97e-06	8.94e-07	TRUE	O	O
378	MMP12	170.676	176.602	173.64	76.2225	74.4795	75.35	1.2	0.011518	MMP12	17	3	0.585048	0.126516	2.5025	2.20923	0.00424045	0.010712	0.00322222	FALSE		O
357	MCSF	407.629	350.457	379.04	179.977	168.357	174.17	1.12	0.0779745	CSF1	3983	714	52.3193	11.493	2.47986	2.18659	0	0	0	TRUE	O	O
62	CCR5	59.4657	80.1586	69.81	23.7194	41.9894	32.85	1.09	0.117606	CCR5	2	1	0.03527	0.0216102	1	0.70673	0.682381	0.765613	0.228198	FALSE		O
486	TIMP1	4845.23	5136.48	4990.86	2187.26	2774.19	2480.73	1.01	0.0371395	TIMP1	919	557	64.7732	48.1081	0.722388	0.429118	2.18e-08	9.74e-08	2.93e-08	TRUE	O	O
215	ICAM1	255.833	293.427	274.63	55.1177	69.374	62.25	2.14	0.0333899	ICAM1	2429	404	48.3119	9.84671	2.58794	2.29467	0	0	0	TRUE	O
440	SCF	87.4235	87.0944	87.26	8.03718	40.8129	24.43	1.84	0.162389	KITLG	354	82	4.19895	1.19188	2.11005	1.81678	0	0	0	TRUE	O
116	EMAPII	511.417	474.537	492.98	173.211	164.886	169.05	1.54	0.0284418	EML2	86	50	1.79165	1.27646	0.782409	0.489139	0.0534933	0.105008	0.031593	FALSE
47	BMP5	96.3414	64.4869	80.41	29.4253	27.6799	28.55	1.49	0.188768	BMP5	1	4	0.029752	0.145834	-2	-2.29327	0.107618	0.187772	0.0563839	FALSE
136	FGF Basic	156.867	178.208	167.54	60.366	59.3444	59.86	1.48	0.0623413	FGF2	3838	337	36.5793	3.93589	3.50953	3.21626	0	0	0	TRUE	O
409	Osteocrin	80.1885	87.6279	83.91	43.3596	17.7762	30.57	1.46	0.127634	OSTN	NA	NA	0	0	NA	NA	NA	NA	NA	FALSE
320	Inhibin B	101.692	91.9734	96.83	38.1548	34.7439	36.45	1.41	0.0317658	INHBB	1	4	0.0201567	0.098801	-2	-2.29327	0.107618	0.187772	0.0563839	FALSE
373	MMP7	445.088	321.482	383.28	145.587	149.872	147.73	1.38	0.162975	MMP7	3	4	0.173088	0.282806	-0.415037	-0.708307	0.517528	0.612744	0.184163	FALSE
499	TNF RI / TNFRSF1A	287.052	239.431	263.24	105.88	97.6731	101.78	1.37	0.0854698	TNFRSF1A	1642	1267	47.6237	45.0308	0.374038	0.0807678	0.13391	0.218921	0.0658619	FALSE
306	IL21 R	90.8465	91.582	91.21	46.3978	24.5836	35.49	1.36	0.122713	IL21R	67	23	0.849164	0.357213	1.54253	1.24926	0.000144223	0.000449748	0.000135312	TRUE	O
263	IL7 R alpha	234.358	239.414	236.89	100.295	84.1072	92.2	1.36	0.022614	IL7R	808	469	11.3404	8.06628	0.784767	0.491498	2.77e-09	1.32e-08	3.98e-09	TRUE	O
412	PARC / CCL18	213.086	180.24	196.66	78.5126	88.1355	83.32	1.24	0.0718929	CCL18	NA	NA	0	0	NA	NA	NA	NA	NA	FALSE
259	IL5 R alpha	75.8405	107.55	91.7	21.3857	56.7566	39.07	1.23	0.158581	IL5RA	5	0	0.0511908	0	NA	NA	0.014579	0.0329734	0.00987131	FALSE
446	sgp130	257.753	226.985	242.37	112.525	95.6062	104.07	1.22	0.0308719
106	Dkk4	87.0994	97.0669	92.08	37.891	41.469	39.68	1.21	0.0383372	DKK4	1	0	0.0789264	0	NA	NA	0.274659	0.376164	0.109231	FALSE
137	FGF R3	85.0326	82.183	83.61	33.0614	39.1135	36.09	1.21	0.0166447	FGFR3	40	18	0.5819	0.320881	1.152	0.858733	0.0304549	0.0631552	0.019001	FALSE
243	IL1 R4 /ST2	114.127	126.236	120.18	62.5908	42.8319	52.71	1.19	0.0426996
45	BMP3b / GDF10	97.7923	93.933	95.86	33.1655	51.3097	42.24	1.18	0.094755	GDF10	NA	NA	0	0	NA	NA	NA	NA	NA	FALSE
491	TLR1	95.1356	63.2249	79.18	46.891	23.1838	35.04	1.18	0.166984	TLR1	17	7	0.38497	0.194249	1.28011	0.986838	0.11304	0.195687	0.0588697	FALSE
291	IL17R	79.6774	72.764	76.22	49.373	19.2239	34.3	1.15	0.205478	IL17RA	292	345	2.19057	3.17158	-0.240628	-0.533898	3.09e-06	1.15e-05	3.47e-06	TRUE
351	Lymphotoxin beta R / TNFRSF3	80.4079	67.8251	74.12	40.307	27.1182	33.71	1.14	0.0474937	LTBR	38	1	0.983306	0.0317094	5.24793	4.95466	8.49e-10	4.22e-09	1.27e-09	TRUE	O
41	BLC / BCA1 / CXCL13	123.903	99.4802	111.69	51.0676	52.445	51.76	1.11	0.126997	CXCL13	2	0	0.107335	0	NA	NA	0.122375	0.206035	0.0607218	FALSE
160	Follistatin	89.5152	102.138	95.83	50.1114	38.409	44.26	1.11	0.027104	FST	22	120	0.677006	4.52516	-2.44746	-2.74073	0	0	0	TRUE
289	IL17E	120.417	99.8043	110.11	46.9643	55.0184	50.99	1.11	0.077117	IL25	0	5	0	0.289374	NA	NA	0.0046792	0.0117258	0.00352567	FALSE
377	MMP11 /Stromelysin3	193.999	210.663	202.33	102.752	84.5865	93.67	1.11	0.0129141	MMP11	21	173	0.599645	6.05346	-3.04231	-3.33558	0	0	0	TRUE
383	MMP19	97.8996	69.9543	83.93	29.159	48.3563	38.76	1.11	0.132211	MMP19	55	4	1.09124	0.0972525	3.78136	3.48809	6.12e-11	3.3e-10	9.92e-11	TRUE	O
290	IL17F	89.5027	102.41	95.96	61.0608	28.2197	44.64	1.1	0.161942	IL17F	NA	NA	0	0	NA	NA	NA	NA	NA	FALSE
350	Lymphotoxin beta / TNFSF3	118.196	120.35	119.27	51.4767	60.0804	55.78	1.1	0.0327663	LTB	21	7	1.51825	0.620162	1.58496	1.29169	0.028988	0.060395	0.0181651	FALSE
522	uPA	4176.79	3193.95	3685.37	2086.02	1361.71	1723.86	1.1	0.0944546	PLAU	2730	2491	65.5218	73.2622	0.132176	-0.161094	5.69e-05	0.000185101	5.57e-05	TRUE
220	IFNalpha / beta R2	98.3134	73.6715	85.99	41.0332	39.3217	40.18	1.1	0.165759
344	Lipocalin1	110.677	88.3061	99.49	49.5013	44.2142	46.86	1.09	0.118057	LCN1	NA	NA	0	0	NA	NA	NA	NA	NA	FALSE
166	Frizzled5	108.665	117.725	113.19	68.103	39.6025	53.85	1.07	0.124328	FZD5	160	508	1.57372	6.12285	-1.66676	-1.96003	0	0	0	TRUE
342	LIF R alpha	94.3294	84.3071	89.32	38.4647	46.7391	42.6	1.07	0.020662	LIFR	77	127	0.477868	0.965837	-0.721898	-1.01517	6.88e-07	2.73e-06	8.2e-07	TRUE
224	IGFBP1	58.289	87.6105	72.95	40.0044	30.1951	35.1	1.06	0.208934	IGFBP1	6	3	0.23477	0.143845	1	0.70673	0.47846	0.576049	0.173136	FALSE
338	Leptin R	132.536	126.139	129.34	51.2879	73.1868	62.24	1.06	0.0824811	LEPR	88	101	0.824472	1.15957	-0.19878	-0.49205	0.0191623	0.042257	0.0127128	FALSE
165	Frizzled4	90.9762	97.2763	94.13	43.8293	46.8093	45.32	1.05	0.0168524	FZD4	77	164	0.672337	1.75478	-1.09077	-1.38404	4.77e-13	2.92e-12	8.78e-13	TRUE
396	NGF R	114.972	110.644	112.81	61.7701	47.4049	54.59	1.05	0.0588708	NGFR	187	23	3.53013	0.53206	3.02333	2.73006	0	0	0	TRUE	O
164	Frizzled3	113.482	117.907	115.69	55.229	57.1197	56.17	1.04	0.00920227	FZD3	724	340	3.39035	1.95105	1.09045	0.797185	0	0	0	TRUE	O
313	IL26	87.2939	115.471	101.38	47.279	51.4477	49.36	1.04	0.161844	IL26	NA	NA	0	0	NA	NA	NA	NA	NA	FALSE
191	Glut2	135.224	134.927	135.08	53.3408	77.9994	65.67	1.04	0.11188	SLC2A2	2	1	0.0375468	0.0230052	1	0.70673	0.682381	0.765613	0.228198	FALSE
167	Frizzled6	100.757	110.876	105.82	46.1557	57.6111	51.88	1.03	0.0202919	FZD6	1255	427	20.6013	8.58939	1.55538	1.26211	0	0	0	TRUE	O
343	LIGHT / TNFSF14	121.472	122.639	122.06	57.5119	61.758	59.63	1.03	0.0140839	TNFSF14	16	3	0.356941	0.0820127	2.41504	2.12177	0.00682392	0.0165508	0.0049783	FALSE
79	CNTF R alpha	85.8478	78.3461	82.1	50.7432	30.3767	40.56	1.02	0.120696	CNTFR	3	0	0.0917505	0	NA	NA	0.0584797	0.112204	0.0333062	FALSE
135	Fas Ligand	96.6355	135.812	116.22	64.7574	49.9346	57.35	1.02	0.17135	FASLG	0	2	0	0.0851156	NA	NA	0.0736485	0.135665	0.0405632	FALSE
323	Insulysin / IDE	182.795	171.436	177.12	86.148	90.4014	88.27	1	0.0223634	IDE	1838	1002	19.8237	13.2431	0.875254	0.581984	0	0	0	TRUE	O
