# Supplementary material for: Secretome Analysis of Human Oligodendrocytes Derived from Neural Stem Cells
Source: PLoS One. 2014 Jan 2;9(1):e84292. doi: 10.1371/journal.pone.0084292 (PMC3879300; doi:10.1371/journal.pone.0084292)
Supplement: Table S1 — List of real time PCR primers. (XLSX) [file pone.0084292.s004.xlsx]

## Sheet: Sheet1
List of Primers
Gene symbol	Sequence accession	Forward primer	Reverse primer
BMPR2	NM_001204	AGTCCTGATGAGCATGAGCCTT	GTCCACAAGACGATCCAGAACA
CCL5	NM_002985	TTCTACACCAGTGGCAAGTGCT	GCACACACTTGGCGGTTCTT
CCR3	NM_001837	ATGAACCCGGTGATCTACGC	CATGAGCAAGTGCCTGTGGA
CCR5	NM_000579	TGGACCAAGCTATGCAGGTG	CCCCGACAAAGGCATAGATG
CHRDL1	NM_145234	TGGAGACTGAGAGACCACCTCAG	GAAGTGCTGGAGAATGCCCTT
CNP	NM_033133	TCTATTCCTTGGGCAATGGG	CGTAGTACCCCGTGAAGATGG
CSF1	NM_000757	GATTATGAAGAGCATGACAAGGCC	GACATTCTTGACCTTCTCCAGCA
CSF1R	NM_005211	TATACTTTCATCGACCCCACGC	GGTCTTACCAAACTGCAGGTTGTT
CSF2	NM_000758	CCTTGACCATGATGGCCAG	CTGGGTTGCACAGGAAGTTTC
CSF2RA	NM_006140	CTTTCTGGTTAACGGAACCAGC	GGGAGGGTTGAATCGTTCTATTTT
CSF2RB	NM_000395	GAACCTAGACCAGGCTTTTCAAGT	GCTTTGAAGAGCTGAATGACGG
CSF3	NM_000759	ATGTGGGAGGGAGCAGACAG	GTGAAGAGGTGGAGGGTGACA
CSF3R	NM_000760	CCGCCAGTCTGTATCACATCC	AGGTCATCAGGGTGAGGACTGTA
CXCL1	NM_001511	AACCGAAGTCATAGCCACAC	CCTCCCTTCTGGTCAGTTG
CXCL2	NM_002089	AACCGAAGTCATAGCCACAC	CTTCTGGTCAGTTGGATTTGC
CXCL3	NM_002090	CATCCCCCATGGTTCAGAAA	ACTTCTCTCCTGTCAGTTGGTGC
CXCL5	NM_002994	TCTGCAAGTGTTCGCCATAGG	TCCTTCCCGTTCTTCAGGG
CXCL6	NM_002993	ACCCCAAAACGATTGGTAAACTG	GGCTACCACTTCCACCTTGGA
CXCR2	NM_001557	CCCAGTCCTTTGGCTTCATC	TGGGCCTTAAACAGCGTACG
GDF9	NM_005260	ACATCGGTATGGCTCTCCAGTT	GACGGTCTTGGCACTGAGGA
IGFBP3	NM_000598	AGCCAGCGCTACAAAGTTGAC	CGCTTGGACTCGGAGGAG
IGFBP6	NM_002178	GGGTGTCCAAGACACTGAGATG	CAGTCTGGAGTTGCTGCAGC
IL6	NM_000600	GAACTCCTTCTCCACAAGCGC	AGCCCCAGGGAGAAGGC
IL6R	NM_000565	TGAGGTTCAAGAAGACGTGGAA	AGAGTACGGCGGATGCATG
IL6ST	NM_002184	CAAGTTCCGTCAGTCCAAGTCTT	GGCCGCTCCTCTGAATCTAAC
IL8	NM_000584	CATACTCCAAACCTTTCCACCC	TTTCTGTGTTGGCGCAGTGT
LCN2	NM_005564	CCGCTTCTCCAAATCTCTGG	CGATACACTGGTCGATTGGGA
LGALS3	NM_002306	CCACGCTTCAATGAGAACAACA	TCCCTTCCCCAGTTATTATCCAG
MMP10	NM_002425	CATACTTCTTTGCAGCGGACAA	AGGGAAGCCTTGCTCCATG
MMP11	NM_005940	AGTTTGACCCTGTGAAGGTGAAG	AAGTCAGGACCCACGAGACG
MMP12	NM_002426	TGCTGTCACTACCGTGGGAA	TCTCAGAAACCTTCAGCCAGAAG
MMP3	NM_002422	GATACCCAAGAGGCATCCACA	ATCAGAAATGGCTGCATCGAT
MMP9	NM_004994	CCCGGACCAAGGATACAGTTT	GAATGATCTAAGCCCAGCGC
NES	NM_006617	CTCACCCTTGCCTGCTACCCTT	CCTGGGCTCTGATCTCTGCATCTAC
NKX2-2	NM_002509	GACAACTGGTGGCAGATTTCGCTT	AGCCACAAAGAAAGGAGTTGGACC
PDGFA	NM_002607	CCACAAGCCTGAATCCGG	CCCTAGGCCTTCCCGTGT
PDGFRA	NM_006206	CTAATCCTCTGCCAGCTTTC	TCACTTCCAAGACCGTCAC
PTX3	NM_002852	ATCCCACTGAGGACCCCAC	CATGATGAAGAGCTTGTCCCATT
SOX10	NM_006941	CCCAGGAATGACCCTCTATCC	AGAGAGAAAACAGGAGTCATAGGAGTG
SOX2	NM_003106	ACCAGAAAAACAGCCCGGAC	GCGGGACCACACCATGAA
THBS1	NM_003246	ATGTGGAAGCAAGTCACCCAG	GAAAGGCCCGAGTATCCCTG
THBS2	NM_003247	GGAAGCAGCCAAGACGGA	TGGCCCAGGTAGATGCACTC
