# Supplementary material for: Secretome Analysis of Human Oligodendrocytes Derived from Neural Stem Cells
Source: PLoS One. 2014 Jan 2;9(1):e84292. doi: 10.1371/journal.pone.0084292 (PMC3879300; doi:10.1371/journal.pone.0084292)
Supplement: Table S2 — Gene enrichment analysis of differentially expressed genes. The analysis was performed using the Metacore pathway-analysis software. Statistically significant pathways and signaling molecules were identified in HB1.F3 and F3.Olig2 cells, respectively. (XLSX) [file pone.0084292.s005.xlsx]

## Sheet: Info
Workflow Settings
Type	Enrichment analysis
Signals	both
Active Data
Name	Type	Size
F3_O2_DEGseq_O2UP_log2(Fold_change) normalized	General	1277
F3_O2_DEGseq_f3UP_log2(Fold_change) normalized	General	1558

## Sheet: Pathway Maps
Enrichment analysis report
Enrichment by Pathway Maps					(1) F3_O2_DEGseq_f3UP_log2(Fold_change) normalized				(2) F3_O2_DEGseq_O2UP_log2(Fold_change) normalized
#	Maps	Total	min(pValue)	Min FDR	p-value	FDR	In Data	Genes from Active Data	p-value	FDR	In Data	Genes from Active Data
1	Development_Regulation of epithelial-to-mesenchymal transition (EMT)	64	2.49998e-10	3.0378	2.49998e-10	6.80758	19	IL-1RI, HEY1, N-cadherin, NOTCH4, TGF-beta 1, PDGF-R-alpha, Endothelin-1, E2A, Fibronectin, Vimentin, TCF8, WNT, SLUG, PDGF-D, Frizzled, EDNRA, Bcl-2, c-Jun, Sno-N	4.15436e-06	3.0378	14	PDGF-A, IL-1 beta, E-cadherin, FGF2, HGF receptor (Met), Claudin-1, WNT, TGF-beta receptor type II, EGFR, MMP-9, PAI1, Frizzled, FGFR1, TNF-alpha
2	Cardiac Hypertrophy_NF-AT signaling in Cardiac Hypertrophy	65	1.24904e-07	0.0619995	1.24904e-07	4.40996	16	IGF-1 receptor, HDAC9, MEF2A, PKC-mu, HDAC4, HDAC5, AKT(PKB), PI3K reg class IA, G-protein alpha-q/11, GAB1, Cardiotrophin-1, Angiotensin II, Endothelin-1, IGF-1, CaMK IV, MEF2C	0.446388	0.0619995	4	IL-6, PI3K cat class IA, CSX (Nkx2.5), Troponin I, cardiac
3	Development_TGF-beta-dependent induction of EMT via SMADs	35	8.47478e-07	0.627722	8.47478e-07	4.06041	11	HEY1, N-cadherin, TGF-beta 1, TGF-beta, MKL1, Endothelin-1, E2A, Fibronectin, Vimentin, TCF8, SLUG	0.034366	0.627722	5	E-cadherin, HMGA2, Claudin-1, TGF-beta receptor type II, PAI1
4	Immune response_HMGB1/RAGE signaling pathway	53	2.33924e-06	2.08579	0.000325556	2.08579	10	MEF2A, PI3K reg class IA (p85), Secretogranin 1, PI3K reg class IA (p85-alpha), AKT(PKB), TLR4, MEK6(MAP2K6), c-Jun, ERK1/2, MEF2C	2.33924e-06	3.0378	13	IL-1 beta, IL-6, I-kB, PI3K cat class IA, IL-1 alpha, VCAM1, Tissue factor, ICAM1, PLAT (TPA), IL-8, PAI1, NFKBIA, TNF-alpha
5	Immune response_Histamine H1 receptor signaling in immune response	48	4.63244e-06	1.2028	0.0110689	1.2028	7	MMP-13, G-protein alpha-q/11, PLC-beta, MMP-1, ERK1 (MAPK3), NF-AT2(NFATC1), c-Jun	4.63244e-06	3.0378	12	IL-6, I-kB, VCAM1, PLC-beta, Tissue factor, ICAM1, Stromelysin-1, IL-8, MMP-9, NFKBIA, eNOS, TNF-alpha
6	Development_PEDF signaling	49	5.84774e-06	0.869323	0.0394694	0.869323	6	VEGFR-2, AKT(PKB), PI3K reg class IA, Fra-2, Bcl-2, ERK1/2	5.84774e-06	3.0378	12	IL-1 beta, IL-6, Bcl-XL, BFL1, c-IAP2, PI3K cat class IA, Fra-1, SOD2, c-IAP1, BDNF, NFKBIA, TNF-alpha
7	Cell adhesion_ECM remodeling	52	9.87071e-06	2.84749	9.87071e-06	3.11425	12	IGF-1 receptor, ErbB4, MMP-13, Collagen IV, TIMP2, IGF-1, Fibronectin, Nidogen, MMP-1, MMP-16, Syndecan-2, Versican	1.13295e-05	2.84749	12	HB-EGF, Collagen II, Stromelysin-2, CD44, PLAT (TPA), Stromelysin-1, IL-8, EGFR, LAMA4, MMP-9, PAI1, Collagen III
8	Development_Ligand-independent activation of ESR1 and ESR2	45	1.28809e-05	0.952119	1.28809e-05	3.09557	11	IGF-1 receptor, PKA-reg (cAMP-dependent), NCOA1 (SRC1), Adenylate cyclase type V, ErbB2, AKT(PKB), PI3K reg class IA, IGF-1, NCOA2 (GRIP1/TIF2), ERK1 (MAPK3), ERK1/2	0.00836973	0.952119	7	Cyclin D1, PI3K cat class IA, Galpha(s)-specific amine GPCRs, Caveolin-1, Neuregulin 1, EGFR, ErbB3
9	Development_TGF-beta-dependent induction of EMT via MAPK	47	2.01209e-05	0.180847	2.01209e-05	2.94326	11	TGF-beta 1, TGF-beta, AP-1, NOX4, Endothelin-1, Fibronectin, Vimentin, ITGB3, MEK6(MAP2K6), c-Jun, ERK1/2	0.231505	0.180847	4	E-cadherin, Claudin-1, TGF-beta receptor type II, PAI1
10	Immune response_Alternative complement pathway	39	2.29024e-05	0.516132	0.140855	0.516132	4	C5, C5b, Factor I, C5a	2.29024e-05	2.621	10	iC3b, C3dg, Factor B, C3a, C3, C5 convertase (C3bBb), Factor Ba, C3b, Factor Bb, C3c

## Sheet: Process Networks(1)_Top10
Enrichment analysis report
Enrichment by Process Networks					(1) F3_O2_DEGseq_f3UP_log2(Fold_change) normalized				(2) F3_O2_DEGseq_O2UP_log2(Fold_change) normalized
#	Networks	Total	min(pValue)	Min FDR	p-value	FDR	In Data	Genes from Active Data	p-value	FDR	In Data	Genes from Active Data
1	Development_Neurogenesis_Axonal guidance	230	7.80329e-10	1.1168	7.80329e-10	6.92588	49	Ephrin-B3, DCTN1(p150Glued), MYH9, SLIT3, ROBO3, N-cadherin, NEFL, Ephrin-A5, Drebrin, Plexin A1, Semaphorin 6A, PKA-reg (cAMP-dependent), Plexin D1, Ephrin-B receptor 3, ABLIM1, DCAMKL1, NCAM1, ENC1, Ephrin-B receptor 1, CRMP4, PI3K reg class IA, G-protein alpha-q/11, PLC-beta, Ephrin-A, TrkB, NEFM, Netrin-1, SIAT8D, ROBO1, Fe65, Semaphorin 3A, MyHC, TrkC, PLC-gamma 1, Ephrin-B, Ephrin-B recepto…	0.0116518	1.1168	30	Neogenin, NGFR (ICD), Plexin A1, NGFR(TNFRSF16), Semaphorin 3E, Fyn, PCSK5, PI3K cat class IA, Ephrin-A receptors, RHO6, PLC-beta, NGFR (CTF), Plexin A2, Semaphorin 7A, ITGB2, FEZ1, Transgelin-3, Integrin, MyHC, Ephrin-A receptor 4, Actin, PPAR-gamma, Ryanodine receptor 2, BDNF, Synbindin, Stathmin 3, Semaphorin 3B, L1CAM, NEFH, Semaphorin 3F
2	Inflammation_Interferon signaling	110	4.77344e-09	8.9406e-08	0.83533	8.9406e-08	7	STAT5, IL28RA, ERK1 (MAPK3), SSAT, Bcl-2, ERK1/2, SERPINB9	4.77344e-09	6.11977	30	CCL5, IL-1 beta, Bcl-XL, TAP1 (PSF1), IFP 35, MxA, GBP1, MxB, OTR, CD40(TNFRSF5), IFI27, Apo-2L(TNFSF10), IFI44, MICA, ISG15, ICAM1, Caspase-1, TLR3, IFI6, Pim-2, KLF4, PPAR-gamma, MICB, ISG54, IFI56, TAP2 (PSF2), FasR(CD95), IL21R, GBP2, SOCS1
3	Development_Neurogenesis in general	192	1.86396e-08	0.00748358	1.86396e-08	5.84875	41	FZD8, FZD1, HEY1, JARID2, NOTCH4, SOX10, Nestin, ALK, Neuromodulin, TCFbeta1, HDAC4, DLX2, Norrin, Notch, EDNRB, B-FABP, Filamin A, ARNT2, NUMBL, Calcipressin 1, PPAR-beta(delta), FZD4, ZIC1, DLX6, G-protein alpha-q/11, Collagen IV, MafB, Cardiotrophin-1, LHX6, DLX5, HES1, WNT, NCOA6 (TRBP), Galpha(q)-specific amine GPCRs, FZD5, COL4A4, GFRalpha1, Frizzled, ERK1/2, NOTCH3, MEF2C	0.766551	0.00748358	14	ZIC2, WNT10A, PAX3, Galpha(i)-specific amine GPCRs, CD9, HOXB3, P2X5, FZD6, Neuronatin, WNT, NCOA6 (TRBP), Adenosine A1 receptor, Adenosine A2a receptor, Frizzled
4	1Development_Regulation of angiogenesis	223	6.71641e-08	1.20826	6.71641e-08	5.46814	44	IL-1RI, SREBP1 precursor, N-cadherin, Angiotensin III, Ephrin-A5, COUP-TFII, STAT5, VEGFR-2, Galpha(q)-specific peptide GPCRs, EDNRB, SREBP1 (nuclear), Ephrin-B receptor 1, CTGF, PKC, AKT(PKB), TRPC1, PI3K reg class IA, G-protein alpha-q/11, PLC-beta, Ephrin-A, ITGA4, PTCH1, Angiotensin II, Endothelin-1, TrkB, FKHR, PGAR, Thrombospondin 1, TWEAK(TNFSF12), TCF8, Ephrin-B, Ephrin-B receptors, ERK1 …	0.00762372	1.20826	30	SPHK1, PDGF-A, HB-EGF, IL-1 beta, IL-6, Endoglin, Biglycan, TIP30, I-kB, COUP-TFII, PI3K cat class IA, IRAK1/2, Ephrin-A receptors, IL-1 alpha, Galpha(q)-specific peptide GPCRs, PLC-beta, p21, IL-18, HIF1A, AGGF1, Ephrin-A receptor 4, IL-8, MALT1, TGF-beta receptor type II, EGFR, Troponin I, cardiac, MMP-9, PAI1, FAP48, CD13
5	Signal transduction_WNT signaling	177	5.018e-07	0.158867	5.018e-07	4.71969	36	SFRP4, FZD1, TGF-beta 1, PP2A regulatory, TGF-beta, PKA-reg type II (cAMP-dependent), TCF7L1 (TCF3), G-protein alpha-q, PKA-reg (cAMP-dependent), PKC-eta, DLX2, Adenylate cyclase type V, E2F2, PPAR-beta(delta), SFRP1, G-protein alpha-q/11, PLC-beta, MEKK1(MAP3K1), Fibronectin, HES1, Vimentin, Tcf(Lef), GATA-6, WNT5B, WNT, SLUG, ERK1 (MAPK3), FZD5, Adenylate cyclase, NF-AT2(NFATC1), FOXC1, NF-AT, …	0.335913	0.158867	17	Cyclin D2, HB-EGF, WNT10A, PP2A regulatory, PAX3, Cyclin D1, PLC-beta, CD44, WNT7B, Fra-1, PP2A structural, WNT, TGF-beta receptor type II, EGFR, Adenylate cyclase, Frizzled, WNT11
6	Cell adhesion_Attractive and repulsive receptors	175	1.09894e-06	0.879836	1.09894e-06	4.47615	35	Ephrin-B3, SLIT3, Tiam1, ROBO3, Ephrin-A5, Plexin A1, PI3K reg class IA (p85), Plexin D1, Ephrin-B receptor 3, Ephexin, PI3K reg class IA (p85-alpha), NCAM1, Ephrin-B receptor 1, ErbB2, ITGA2, PI3K reg class IA, Collagen IV, Ephrin-A, GAB1, Netrin-1, Fibronectin, ROBO1, Semaphorin 3A, AF-6, Ephrin-B, Ephrin-B receptors, ERK1 (MAPK3), NRCAM, UNC5C, Ephrin-B receptor 2, Semaphorin 4D, SLIT2, Neurop…	0.0232233	0.879836	23	Neogenin, Plexin A1, Semaphorin 3E, Fyn, PI3K cat class IA, Ephrin-A receptors, VCAM1, RHO6, Plexin A2, Semaphorin 7A, ITGB2, ICAM1, Kalirin, HGF receptor (Met), ICAM5, Integrin, Ephrin-A receptor 4, Actin, Collagen XII, GRB7, Neurexin-2 alpha, PI3K cat class IA (p110-delta), L1CAM
7	Development_Neurogenesis_Synaptogenesis	180	2.1823e-06	0.823204	2.1823e-06	4.25739	35	Ephrin-B3, BEGAIN, Neuroligin 1, MAGI-1(BAIAP1), Synaptotagmin, X11, X11-like, Dystrobrevin alpha, TRPC5, Drebrin, Syntrophin A, Ephrin-B receptor 3, ErbB4, Ephrin-B receptor 1, ErbB2, ERC2/CAST, nAChR alpha, LARGE, Synaptotagmin XI, Neurexin beta, TrkB, Synaptotagmin I, Thrombospondin 1, TrkC, Ephrin-B, WNT, Ephrin-B receptors, Semaphorin 4G, MUNC13, Ephrin-B receptor 2, RIMS3, Frizzled, Neuroli…	0.031097	0.823204	23	RIMS4, Synaptotagmin, Ionotropic glutamate receptor, GRIP2, FGF2, VAMP8, RIMS2, Neurexin beta, Neuregulin 1, WNT, Actin, Syntrophin B, BDNF, TSLC1, Synaptotagmin VII, MUNC13, MALS, Frizzled, FGFR1, Kainate receptor, Thrombospondin 2, ErbB3, Syntrophin B2
8	Development_Hedgehog signaling	254	2.95823e-06	4.45544e-06	2.95823e-06	4.19222	44	FZD1, SREBP1 precursor, HEY1, CDON, GAS1, SOX10, COUP-TFII, PKA-reg type II (cAMP-dependent), BOC, TCF7L1 (TCF3), PKA-reg (cAMP-dependent), PTHrP, HIP, FOXC1/2, DLX2, Adenylate cyclase type V, Filamin A, SPOP, FZD4, ZIC1, Plakoglobin, DLX6, GAB1, PTCH1, E2A, DLX5, SOX2, CDK11, p57, Gremlin, HES1, ITGB3, TCF8, ERK1 (MAPK3), FZD5, Adenylate cyclase, BMPR1B, FOXC1, Patched, Frizzled, Smoothened, HHA…	0.825941	4.45544e-06	18	Androgen receptor, MSX1, ZIC2, COUP-TFII, PAX3, Cyclin D1, Jagged2, p21, FZD6, Basonuclin, FASN, CSX (Nkx2.5), MMP-9, Adenylate cyclase, FGF9, Frizzled, FGFR1, Adenylate cyclase type VII
9	Signal transduction_ESR1-nuclear pathway	216	3.91778e-06	0.467485	3.91778e-06	4.13102	39	MGMT, Adenylate cyclase type VI, SREBP1 precursor, IGF-1 receptor, STAT5A, Islet-1, LBC, PKA-reg (cAMP-dependent), HDAC4, VEGFR-2, ErbB4, NCOA1 (SRC1), SREBP1 (nuclear), Adenylate cyclase type V, ErbB2, CTIP1, AKT(PKB), PI3K reg class IA, BCAS3, FKHR, Zac1, IGF-1, FAP-1, HSD17B1, NCOA2 (GRIP1/TIF2), MTA3, NCOA6 (TRBP), STAT5B, SMRT, MRF-1, Adenylate cyclase, ARID4A, BAF250, CDC25B, Bcl-2, c-Jun, …	0.10503	0.467485	24	MPG, Cyclin D1, PI3K cat class IA, AP-2C, CYP1B1, Galanin, Adenylate cyclase type IV, CYP1A1, Caveolin-1, Gamma-synuclein, p21, Adrenomedullin, Neuregulin 1, C3, NCOA6 (TRBP), EGFR, PPAR-gamma, Keratin 19, Adenylate cyclase, DLC1 (Dynein LC8a), Adenylate cyclase type VII, CYP19, CDK7, ErbB3
10	Development_EMT_Regulation of epithelial-to-mesenchymal transition	225	4.37901e-06	0.851925	4.37901e-06	4.13102	40	IL-1RI, GAB2, HEY1, N-cadherin, NOTCH4, TGF-beta 1, Nestin, TGF-beta, PI3K reg class IA (p85), AP-1, MKL1, CTGF, PDGF-R-alpha, AKT(PKB), PI3K reg class IA, G-protein alpha-q/11, GAB1, NOX4, PDGF receptor, Endothelin-1, E2A, Hic-5/ARA55, MEKK1(MAP3K1), Fibronectin, Vimentin, ITGB3, TCF8, WNT, SLUG, NF-AT2(NFATC1), PDGF-D, Frizzled, MEK6(MAP2K6), EDNRA, Bcl-2, c-Jun, Sno-N, ERK1/2, CYP19, Desmoplak…	0.0256493	0.851925	28	PDGF-A, IL-1 beta, E-cadherin, SMURF, I-kB, Keratin 8, PI3K cat class IA, FGF2, HMGA2, MTS1 (S100A4), Lysyl oxidase, HGF receptor (Met), HIF1A, Keratin 18, Claudin-1, WNT, Actin, TGF-beta receptor type II, EGFR, MMP-9, PAI1, DOCK2, Frizzled, FGFR1, LOXL2, CYP19, TNF-alpha, Collagen III

## Sheet: Process Networks(2)_Top50
#	Networks	O2 Log(pValue)	F3 Log(pValue)		O2 pValue	F3 pValue	min(pValue)	Ratio
1	Development Neurogenesis Axonal guidance	1.93367	9.10774		0.01165	7.803e-10	7.803e-10	76	230
2	Inflammation Interferon signaling	8.32121	0.0781575		4.773e-09	0.8353	4.773e-09	37	110
3	Development Neurogenesis in general	0.115431	7.72955		0.7666	1.864e-08	1.864e-08	52	192
4	1Development Regulation of angiogenesis	2.11782	7.17289		0.007624	6.716e-08	6.716e-08	70	223
5	Signal transduction WNT signaling	0.47379	6.29947		0.3359	5.018e-07	5.018e-07	48	177
6	Cell adhesion Attractive and repulsive receptors	1.63414	5.959		0.02322	1.099e-06	1.099e-06	57	175
7	Development Neurogenesis Synaptogenesis	1.50724	5.66115		0.0311	2.182e-06	2.182e-06	53	180
8	Development Hedgehog signaling	0.0830725	5.529		0.8259	2.958e-06	2.958e-06	59	254
9	Signal transduction ESR1-nuclear pathway	0.978811	5.40694		0.105	3.918e-06	3.918e-06	60	216
10	Development EMT Regulation of epithelial-to-mesenchymal transition	1.59091	5.35863		0.02565	4.379e-06	4.379e-06	65	225
11	Cell adhesion Cell-matrix interactions	5.12131	2.71512		7.563e-06	0.001927	7.563e-06	68	213
12	Cell adhesion Platelet-endothelium-leucocyte interactions	5.09566	2.22076		8.023e-06	0.006015	8.023e-06	56	174
13	Apoptosis Anti-Apoptosis mediated by external signals via PI3K/AKT	4.9431	2.12205		1.14e-05	0.00755	1.14e-05	69	233
14	Cell adhesion Integrin-mediated cell-matrix adhesion	1.40066	4.71579		0.03975	1.924e-05	1.924e-05	62	214
15	Development Skeletal muscle development	0.616723	4.64264		0.2417	2.277e-05	2.277e-05	41	144
16	Cardiac development FGF ErbB signaling	0.310869	4.48162		0.4888	3.299e-05	3.299e-05	34	124
17	Signal transduction NOTCH signaling	0.831797	4.47457		0.1473	3.353e-05	3.353e-05	62	236
18	Cardiac development Wnt beta-catenin, Notch, VEGF, IP3 and integrin signaling	0.130182	4.30636		0.741	4.939e-05	4.939e-05	35	150
19	Development Blood vessel morphogenesis	1.98464	4.10095		0.01036	7.926e-05	7.926e-05	63	228
20	Apoptosis Death Domain receptors & caspases in apoptosis	4.06404	8.68676e-05		8.629e-05	0.9998	8.629e-05	26	123
21	Reproduction Progesterone signaling	0.581202	4.06334		0.2623	8.643e-05	8.643e-05	50	212
22	Immune response Antigen presentation	3.96019	0		0.0001096	1	0.0001096	35	197
23	Cell adhesion Synaptic contact	0.299123	3.82711		0.5022	0.0001489	0.0001489	43	184
24	Reproduction Feeding and Neurohormone signaling	1.69144	3.75227		0.02035	0.0001769	0.0001769	56	211
25	Cell adhesion Amyloid proteins	2.1197	3.71309		0.007591	0.0001936	0.0001936	56	195
26	Proteolysis ECM remodeling	1.92628	3.66454		0.01185	0.0002165	0.0002165	32	85
27	Inflammation IL-10 anti-inflammatory response	3.51399	0.499489		0.0003062	0.3166	0.0003062	27	87
28	Inflammation IFN-gamma signaling	3.49093	0.482936		0.0003229	0.3289	0.0003229	32	110
29	Apoptosis Anti-apoptosis mediated by external signals via NF-kB	3.43498	1.06864		0.0003673	0.08538	0.0003673	33	111
30	Cell cycle G1-S Growth factor regulation	0.811916	3.36522		0.1542	0.0004313	0.0004313	51	195
31	Inflammation MIF signaling	3.18046	0.686344		0.00066	0.2059	0.00066	36	140
32	Inflammation Protein C signaling	3.17367	0.36231		0.0006704	0.4342	0.0006704	28	108
33	Chemotaxis	2.9431	0.206838		0.00114	0.6211	0.00114	33	137
34	Development Ossification and bone remodeling	0.233959	2.83121		0.5835	0.001475	0.001475	35	157
35	Reproduction FSH-beta signaling pathway	0.545155	2.71377		0.285	0.001933	0.001933	37	160
36	Inflammation Amphoterin signaling	2.68131	1.13739		0.002083	0.07288	0.002083	34	118
37	Proteolysis Connective tissue degradation	1.94539	2.65326		0.01134	0.002222	0.002222	38	119
38	Cell adhesion Cell junctions	2.61834	2.32094		0.002408	0.004776	0.002408	48	162
39	Signal Transduction TGF-beta, GDF and Activin signaling	0.796423	2.61154		0.1598	0.002446	0.002446	39	154
40	Cytoskeleton Regulation of cytoskeleton rearrangement	0.221776	2.51856		0.6001	0.00303	0.00303	41	183
41	Cell adhesion Platelet aggregation	0.320663	2.46243		0.4779	0.003448	0.003448	34	158
42	Muscle contraction Nitric oxide signaling in the cardiovascular system	0.426432	2.39729		0.3746	0.004006	0.004006	31	125
43	Cell adhesion Leucocyte chemotaxis	2.3713	0.0472076		0.004253	0.897	0.004253	38	205
44	Inflammation Innate inflammatory response	2.26849	0.166598		0.005389	0.6814	0.005389	38	181
45	Proliferation Lymphocyte proliferation	2.25096	0.215169		0.005611	0.6093	0.005611	45	209
46	Autophagy Autophagy	0.155026	2.24703		0.6998	0.005662	0.005662	15	55
47	Inflammation IL-2 signaling	0.407601	2.21035		0.3912	0.006161	0.006161	27	104
48	Proliferation Negative regulation of cell proliferation	0.819587	2.19267		0.1515	0.006417	0.006417	45	184
49	Cytoskeleton Intermediate filaments	2.10863	1.10259		0.007787	0.07896	0.007787	25	81
50	Cardiac development Role of NADPH oxidase and ROS	0.232621	2.09184		0.5853	0.008094	0.008094	29	133

## Sheet: Gene List
Genes up-regulated in F3.Olig2 cells								Genes up-regulated in HB1.F3 cells
Interferon signal.	anti-Inflammatory response	Immune response	anti-Aoptotic PI3K/AKT signal.	anti-Apoptotic NF-kB signal.	Apoptosis through Death receptors	Cell adhesion	Chemotaxis	Axonal guidance	Neurogenesis in general	Wnt signal.	Synaptogenesis	Hedgehog Signal.	FGF2_ErbB signal.	Notch Signal.	Synaptic Contact
Bcl-XL	Bcl-XL	CD40(TNFRSF5)	BDNF	Bcl-XL	CD40(TNFRSF5)	CD44	GRO-3	G-protein alpha-q/11	EDNRB	Adenylate cyclase type V	ErbB2	Adenylate cyclase type V	ErbB2	ErbB2	Formin
I-kB	FasR(CD95)	I-kB	Bcl-XL	CD40(TNFRSF5)	DR4(TNFRSF10A)	EGFR	CD44	PKA-reg (cAMP-dependent)	G-protein alpha-q/11	G-protein alpha-q/11	ErbB4	COUP-TFII	ErbB4	ErbB4	K(+) channel, subfamily J
IL-18	I-kB	MICA	EGFR	I-kB	FasR(CD95)	Aggrecanase-1	FGF2	PLC-beta	GFRalpha1	MEKK1(MAP3K1)	TrkB	Gremlin	G-protein alpha-q/11	MEKK1(MAP3K1)	Neurexin beta
IL-7	IL-1 beta	MICB	ErbB3	Caspase-1	Caspase-1	Integrin	Fyn	PLC-gamma	MafB	NF-AT	TrkC	HIP	AKT(PKB)	PDGF receptor	Ephrin-A
Pyk2(FAK2)	IL-6	Cathepsin L	FGF2	IRAK1/2	NGFR(TNFRSF16)	Stromelysin-1	IL-1 beta	Neuropilin-1	WNT	PKA-reg (cAMP-dependent)	WNT	PKA-reg (cAMP-dependent)	Smoothened	AKT(PKB)	Ephrin-B
PI3K cat class IA	IL-8	Cathepsin S	FGFR1	NGFR(TNFRSF16)	SODD	Stromelysin-2	IL-8	TrkB	Collagen IV	PLC-beta	Dystrobrevin alpha	Patched	MyHC	TGF-beta 1	Neuroligin
ICAM1	IRAK1/2	MHC class I	Fyn	PDGF-A	Apo-2L(TNFSF10)	Collagen II	Integrin	TrkC	ERK1/2	TGF-beta 1	Neurexin beta	Smoothened	ERK1/2	WNT	Synaptotagmin
Factor B	Cyclin D	ICAM1	Caspase-1	TNF-R2	TRID(TNFRSF10C)	MMP-9	PI3K cat class IA	Ephrin-A	Filamin A	WNT	Ephrin-B	Adenylate cyclase	Versican	c-Jun	Ephrin-B receptors
MMP-9	PI3K cat class IA	TAP1 (PSF1)	IL-1 beta	Adenylate cyclase	c-IAP2	NOV	Fra-1	Ephrin-B	FZD1	Adenylate cyclase	Neuroligin	p57	Endothelin-1	ERK1/2	MAGI-1(BAIAP1)
NFKBIA	Heme oxygenase 1	TNF-alpha	IL-6	PI3K cat class IA	c-IAP1	Collagen III	Osteopontin	MyHC	Galpha(q)-specific amine GPCRs	c-Jun	Synaptotagmin	Filamin A	Islet-1	PI3K reg class IA	NCAM1
ITGB2	MMP-9	NFKBIA	IL-7	c-IAP2	TRAF1	ITGB4	Galpha(q)-specific peptide GPCRs	Netrin-1	NOTCH3	MEK6(MAP2K6)	Syntrophin A	FZD1	MEF2C	MEK6(MAP2K6)	Ephrin-A5
SOCS1	TNF-alpha	HLA-B	IL-8	c-IAP1	A20	ITGB2	SAA2	ERK1/2	Frizzled	FZD1	MUNC13	Frizzled	Cardiotrophin-1	SMRT	Ephrin-B receptor 2
NFKBIE	NFKBIA	PSMB9	MDM2	CD30(TNFRSF8)	CD137(TNFRSF9)	LAMA1	ITGB2	PI3K reg class IA	DLX2	Frizzled	Ephrin-B receptors	SREBP1 precursor	ERK1 (MAPK3)	FZD1	GluR1
CCL5	Cyclin D1	TAP2 (PSF2)	MICA	TL1A(TNFSF15)	CD137 ligand(TNFSF9)	Perlecan	CCL5	NEFL	SOX10	E2F2	Frizzled	TCF8	GAB1	NOTCH3	Synaptotagmin I
CXCL16	Cyclin D2	ICOS-L	MICB	TNF-alpha	TR2(TNFRSF14)	90K	CX3CL1	Ephrin-B receptors	ALK	DLX2	X11	PTHrP	PKC-mu	Frizzled	Ephrin-B receptor 3
IP10	NFKBIE	NFKBIE	NGFR(TNFRSF16)	IL-15RA	CD30(TNFRSF8)	ADAM-TS1	CXCL16	Fe65	MEF2C	FOXC1	X11-like	DLX2	CHD7	PDGF-R-alpha	Ephrin-B receptor 1
K12	IL-1 alpha	Beta-2-microglobulin	PDGF-A	APRIL(TNFSF13)	LTBR(TNFRSF3)	ADAM33	DOCK2	GRAF	Cardiotrophin-1	NF-AT2(NFATC1)	MAGI-1(BAIAP1)	FOXC1	Calcipressin 1	ERK1 (MAPK3)	Band 4.1-like protein 2
PAI1	PI3K cat class IA (p110-delta)	HLA-B27	Adenylate cyclase	Adenosine A1 receptor	CARD5	Aggrecanase-2	ENA-78	NCAM1	Neuromodulin	ERK1 (MAPK3)	Ephrin-B receptor 2	SOX10	EDNRA	DLK	Caspr2
PI3K cat class IA (p110-delta)		HLA-B7	Beta-2 adrenergic receptor	BFL1	Caspase-4	Biglycan	GCP2	Ephrin-A5	ZIC1	PLC-beta1	GluR1	BMPR1B	FIP200	PI3K reg class IA (p85-alpha)	Drebrin
RASSF5		HLA-C	eNOS	PP2A regulatory	TNF-alpha	CD44 (EXT)	GRO-1	Ephrin-B receptor 2	Nestin	FZD5	Synaptotagmin I	ERK1 (MAPK3)	MYH11	FZD5	EPB41
		HLA-Cw3	PI3K cat class IA	PP2A structural	CARD6	CD44 (ICD)	GRO-2	Semaphorin 4D	FZD5	Fibronectin	Ephrin-B receptor 3	ITGB3	NCOA6 (TRBP)	FZD4	Ephrin-B3
		HLA-F	Bik		CARD7	CD44 soluble	IL-1 alpha	PLC-gamma 1	FZD4	G-protein alpha-q	Ephrin-B receptor 1	ZIC1	PDLIM3	E2A	GABA-A receptor alpha-3 subunit
		HLA-H	c-IAP2		DR6(TNFRSF21)	COL16A1	IP10	Ephrin-B receptor 3	ARNT2	GATA-6	BEGAIN	GAB1	Polycystin	FZD7	LSAMP
		IP-30	c-IAP1		PDCD5	COL5A3		Ephrin-B receptor 1	B-FABP	HES1	Drebrin	FZD5	SHOX2	FZD8	N-cadherin
		LETAL	JAK3					ABLIM1	COL4A4	PKA-reg type II (cAMP-dependent)	ERC2/CAST	FZD4	SOX2	HES1	Neurexin alpha
		PSMA1	Fra-1					CRMP3	Calcipressin 1	PKC-eta	Ephrin-B3	BOC		HEY1	Neuroligin 1
		PSMA3	HGF receptor (Met)					CRMP4	DLX5	PP2A regulatory	LARGE	CDK11		MIB2	Neurotrimin
		PSMA6	Collagen II					DCAMKL1	DLX6	PPAR-beta(delta)	Neuroligin 1	CDON		MPDZ	OBCAM
		PSMB2	TNF-alpha					DCTN1(p150Glued)	FZD8	SFRP1	Protocadherin 18	DISP1		NOTCH3 (3ICD)	SAPAP4
		PSME1	NFKBIA						HDAC4	SFRP4	RIMS3	DLX5		NOTCH4	Synaptotagmin XI
		PSME2	SOD2					ENC1	HES1	SLUG	Semaphorin 4G	DLX6		NOTCH4 (ICD4)	Syndecan-2
		SEC61 gamma	IL-15RA					EVL	HEY1	TCF7L1 (TCF3)	Synaptotagmin XI	E2A		NUMBL
		TAP	Adenosine A1 receptor					Ephrin-B3	JARID2	TGF-beta	TRPC5	FOXC1/2		PDGF-D
			Adenylate cyclase type VII					MYH9	LHX6	Tcf(Lef)	Thrombospondin 1	GAS1		PI3K reg class IA (p85)
			BFL1					N-cadherin	NCOA6 (TRBP)	Vimentin	nAChR alpha	HES1		SFRP1
			FGF9					NEFM	NOTCH4	WNT5B		HEY1		SFRP3 (FRZB1)
			LETAL					NRCAM	NUMBL			HHAT		SFRP4
			Neuregulin 1					Plexin A1	Norrin			PKA-reg type II (cAMP-dependent)		TGF-beta
			PP2A regulatory					Plexin A4	Notch			PTCH1		WNT5B
			PP2A structural					Plexin D1	PPAR-beta(delta)			Plakoglobin
								ROBO1	TCFbeta1			SOX2
								ROBO3	ALK			SPOP
								SIAT8D	MEF2C			TBX2
								SLIT2	Cardiotrophin-1			TCF7L1 (TCF3)
								SLIT3	Neuromodulin
								Semaphorin 3A	ZIC1
								Semaphorin 6A	Nestin
								Syndecan-2	FZD5
								UNC5C	FZD4
									ARNT2
									B-FABP
									COL4A4
									Calcipressin 1
									DLX5
									DLX6
									FZD8
									HDAC4
									HES1
									HEY1
									JARID2
									LHX6
									NCOA6 (TRBP)
									NOTCH4
									NUMBL
									Norrin
									Notch
									PPAR-beta(delta)
									TCFbeta1

## Sheet: Diseases (by Biomarkers)
Enrichment analysis report
Enrichment by Diseases (by Biomarkers)					(1) F3_O2_DEGseq_f3UP_log2(Fold_change) normalized				(2) F3_O2_DEGseq_O2UP_log2(Fold_change) normalized
#	Diseases	Total	min(pValue)	Min FDR	p-value	FDR	In Data	Genes from Active Data	p-value	FDR	In Data	Genes from Active Data
1	Carcinoma, Ductal	1473	1.11723e-23	1.22824	0.00781989	1.22824	156	MGMT, COL1A1, RGL2, Follistatin, SFRP4, IL-1RI, GAB2, Keratin 17, NOTCH4 (ICD4), p15, LAG1 longevity assurance homolog 4, CDH1, ETV6/NTRK3 fusion protein, N-cadherin, IGF-1 receptor, GAS1, ORP-family, NOTCH4, STAT5A, SHPS-1, STAT5, LyGDI, LASS6, TGF-beta 1, ErbB2(ECD), Nestin, ALK, Plexin A1, P3C2B, PP2A regulatory, ErbB4(CTF), TGF-beta, ADAM-TS13, Keratin 6A, SOCS2, RECK, AP-1, Fibulin-2, RGL, C…	1.11723e-23	19.9534	229	Syndecan-4, CHI3L1, CCL5, TGM2, L1CAM (CTF1), SPHK1, Cyclin D2, PDGF-A, Cathepsin L, MKP-3, Nectin-4, HB-EGF, ITGB4, Androgen receptor, GRO-2, MHC class I, IL-1 beta, Galectin-3, IL-6, CDH1, Mucin 4, Bcl-XL, Endoglin, SALL-1, Thioredoxin, E-cadherin, CYP1A2, GADD45 alpha, Chk2, Maspin, ORP-family, Keratin 8, AKR1C1, Ep-CAM, TNF-R2, Plakophilin 3, RHG7, CYP27B1, NGFR (ICD), ANAPC4, p18, ADAM-TS1, …
2	Neuroendocrine Tumors	1630	1.12119e-23	1.16234	0.0099008	1.16234	170	MGMT, COL1A1, Cadherin 8, KIDINS220, IL-1RI, GAB2, ITGA1, FZD8, NOTCH4 (ICD4), MFGE8, p15, FZD1, ETV6/NTRK3 fusion protein, HEY1, LRRC1, IL11RA, N-cadherin, IGF-1 receptor, Galpha(q)-specific Class A Orphan/other GPCRs, Fc gamma RII beta, Lumican, GAS1, NOTCH4, SOX10, TGF-beta 1, TMEM47, ErbB2(ECD), Nestin, FHL3, ErbB4(CTF), TGF-beta, PKA-reg type II (cAMP-dependent), PI3K reg class IA (p85), CXC…	1.12119e-23	19.9534	246	Calretinin, CHI3L1, CCL5, 90K, TGM2, L1CAM (CTF1), Cyclin D2, PDGF-A, Cathepsin L, BST2, ITGB4, BETA-PIX, GRO-2, MHC class I, IL-1 beta, Galectin-3, ADAM33, IL-6, AIM1, PSMB9, Bcl-XL, Endoglin, TAP1 (PSF1), CNTN1 (F3), Thioredoxin, Heme oxygenase 1, E-cadherin, sVCAM1, PTX3, Galpha(q)-specific Class A Orphan/other GPCRs, GADD45 alpha, Chk2, Maspin, I-kB, Beta-2-microglobulin, PDF, Keratin 8, TR2(…
3	Melanoma	1525	1.97269e-23	1.22824	0.00776049	1.22824	161	MGMT, COL1A1, Cadherin 8, KIDINS220, IL-1RI, GAB2, ITGA1, FZD8, NOTCH4 (ICD4), MFGE8, p15, FZD1, ETV6/NTRK3 fusion protein, HEY1, LRRC1, IL11RA, N-cadherin, IGF-1 receptor, Fc gamma RII beta, Lumican, GAS1, NOTCH4, SOX10, TGF-beta 1, TMEM47, ErbB2(ECD), Nestin, FHL3, ErbB4(CTF), TGF-beta, PKA-reg type II (cAMP-dependent), PI3K reg class IA (p85), CXCL14, RASEF, G-protein alpha-q, PAX3/FKHR fusion…	1.97269e-23	19.9214	234	CHI3L1, CCL5, 90K, TGM2, L1CAM (CTF1), Cyclin D2, PDGF-A, Cathepsin L, BST2, ITGB4, GRO-2, MHC class I, IL-1 beta, Galectin-3, ADAM33, IL-6, AIM1, PSMB9, Bcl-XL, Endoglin, TAP1 (PSF1), CNTN1 (F3), Thioredoxin, Heme oxygenase 1, E-cadherin, sVCAM1, PTX3, GADD45 alpha, Chk2, Maspin, I-kB, Beta-2-microglobulin, PDF, Keratin 8, TR2(TNFRSF14), TNF-R2, CYP27B1, NGFR (ICD), p18, Galpha(q)-specific nucle…
4	Nevi and Melanomas	1529	2.84611e-23	1.20786	0.00853852	1.20786	161	MGMT, COL1A1, Cadherin 8, KIDINS220, IL-1RI, GAB2, ITGA1, FZD8, NOTCH4 (ICD4), MFGE8, p15, FZD1, ETV6/NTRK3 fusion protein, HEY1, LRRC1, IL11RA, N-cadherin, IGF-1 receptor, Fc gamma RII beta, Lumican, GAS1, NOTCH4, SOX10, TGF-beta 1, TMEM47, ErbB2(ECD), Nestin, FHL3, ErbB4(CTF), TGF-beta, PKA-reg type II (cAMP-dependent), PI3K reg class IA (p85), CXCL14, RASEF, G-protein alpha-q, PAX3/FKHR fusion…	2.84611e-23	19.9214	234	CHI3L1, CCL5, 90K, TGM2, L1CAM (CTF1), Cyclin D2, PDGF-A, Cathepsin L, BST2, ITGB4, GRO-2, MHC class I, IL-1 beta, Galectin-3, ADAM33, IL-6, AIM1, PSMB9, Bcl-XL, Endoglin, TAP1 (PSF1), CNTN1 (F3), Thioredoxin, Heme oxygenase 1, E-cadherin, sVCAM1, PTX3, GADD45 alpha, Chk2, Maspin, I-kB, Beta-2-microglobulin, PDF, Keratin 8, TR2(TNFRSF14), TNF-R2, CYP27B1, NGFR (ICD), p18, Galpha(q)-specific nucle…
5	Neoplasms, Ductal, Lobular, and Medullary	1502	3.01742e-23	1.10241	0.0121091	1.10241	157	MGMT, COL1A1, RGL2, Follistatin, SFRP4, IL-1RI, GAB2, Keratin 17, NOTCH4 (ICD4), p15, LAG1 longevity assurance homolog 4, CDH1, ETV6/NTRK3 fusion protein, N-cadherin, IGF-1 receptor, GAS1, ORP-family, NOTCH4, STAT5A, SHPS-1, STAT5, LyGDI, LASS6, PTP4A3, TGF-beta 1, ErbB2(ECD), Nestin, ALK, Plexin A1, P3C2B, PP2A regulatory, ErbB4(CTF), TGF-beta, ADAM-TS13, Keratin 6A, SOCS2, RECK, AP-1, Fibulin-2…	3.01742e-23	19.9214	231	Calretinin, Syndecan-4, CHI3L1, CCL5, TGM2, L1CAM (CTF1), SPHK1, Cyclin D2, PDGF-A, Cathepsin L, MKP-3, Nectin-4, HB-EGF, ITGB4, Androgen receptor, GRO-2, MHC class I, IL-1 beta, Galectin-3, IL-6, CDH1, Mucin 4, Bcl-XL, Endoglin, SALL-1, Thioredoxin, E-cadherin, CYP1A2, GADD45 alpha, Chk2, Maspin, ORP-family, Keratin 8, AKR1C1, Ep-CAM, TNF-R2, Plakophilin 3, RHG7, CYP27B1, NGFR (ICD), ANAPC4, p18…
6	Pathologic Processes	2665	1.08267e-21	3.47214	7.83697e-06	3.47214	294	NPY, ZHX2, MGMT, COL1A1, DCTN1(p150Glued), MYH9, ALS2CR7, CARP, Follistatin, IL-1RI, GAB2, C5, ITGA1, NUP210, NOTCH4 (ICD4), MFGE8, LBH, AMPK alpha subunit, FZD1, DOCK3, Tiam1, Prolidase, SREBP1 precursor, ETV6/NTRK3 fusion protein, TNFAIP8L3, Guanylate cyclase, HEY1, Angiotensin III, IGF-1 receptor, Fc gamma RII beta, RASSF2, tumor necrosis factor, alpha-induced protein 8-like 3, Angiotensin (2-…	1.08267e-21	18.6675	345	Calretinin, Syndecan-4, ESE3, CHI3L1, CCL5, Sts-1, 90K, TGM2, L1CAM (CTF1), HAS, SPHK1, Cyclin D2, PDGF-A, CARD7, Cathepsin L, BDKRB1, NUCB2, HB-EGF, ITGB4, IL-32 (NK4), Androgen receptor, TY3H, ALDR, GRO-2, CLCA1, MHC class I, IL-1 beta, Galectin-3, ADAM33, IL-6, TNNT1, Bcl-XL, Endoglin, GCH1, TAP1 (PSF1), VIP receptor 1, Pyk2(FAK2), Thioredoxin, Heme oxygenase 1, AMPK gamma subunit, E-cadherin,…
7	Hypersensitivity	1487	2.64735e-21	0.980505	0.017538	0.980505	154	NPY, COL1A1, CPVL, ATR/TEM8, Smooth muscle myosin, IL-1RI, CACNG, C5, ITGA1, ASCT1 (SLC1A4), Dematin, Synaptotagmin, Angiotensin III, Galpha(q)-specific Class A Orphan/other GPCRs, IKBZ, Lumican, Angiotensin (2-10), TLR5, STAT5A, STAT5, NOTCH3 (3ICD), LyGDI, TGF-beta 1, Angiotensinogen, FLJ42562, ALK, Neuromodulin, CACNA2D1, TGF-beta, SCN9A, Serotonin receptor, CYP27A1, IL28RA, Band 4.1-like prot…	2.64735e-21	18.3206	224	ESE3, IRAK2, CHI3L1, CCL5, PGF2aR, PDGF-A, CARD7, Cathepsin L, BDKRB1, CACNG, GRO-2, CLCA1, MHC class I, IL-1 beta, Galectin-3, ADAM33, IL-6, PSMB9, Bcl-XL, TAP1 (PSF1), Synaptotagmin, Thioredoxin, Heme oxygenase 1, AMPK gamma subunit, E-cadherin, sVCAM1, Biglycan, CYP1A2, Galpha(q)-specific Class A Orphan/other GPCRs, SPTBN(spectrin1-4), BFL1, OAS1, I-kB, Keratin 8, TR2(TNFRSF14), TNF-R2, CYP27B…
8	Skin Diseases	4592	1.04761e-20	1.22247	0.00803987	1.22247	444	NPY, MGMT, COL1A1, Alpha crystallin B, ATR/TEM8, RNF182, Follistatin, Smooth muscle myosin, SFRP4, IL-1RI, GAB2, Keratin 17, C5, ITGA1, NOTCH4 (ICD4), MFGE8, ES1, MSRA, TR-alpha, AMPK alpha subunit, p15, LAG1 longevity assurance homolog 4, UNC13C, SLIT3, CDH1, Tiam1, Prolidase, SREBP1 precursor, ETV6/NTRK3 fusion protein, FNDC4, Guanylate cyclase, IL11RA, MCT2, N-cadherin, Caspr2, SLC22A23, Angio…	1.04761e-20	17.7958	518	Calretinin, Syndecan-4, RASSF5, ESE3, BCMP101, CHI3L1, CCL5, 90K, TGM2, L1CAM (CTF1), HAS, LYNX1, SPHK1, Cyclin D2, OATP-D, PDGF-A, CARD7, Cathepsin L, ARHGEF4, Nectin-4, HB-EGF, LPA2 receptor, ITGB4, Androgen receptor, BETA-PIX, TY3H, PPAPDC1B, GRO-2, MSX1, MHC class I, TMEM233, IL-1 beta, Galectin-3, KIAA1244, ADAM33, IL-6, CDH1, APXL, Mucin 4, PSMB9, Bcl-XL, Endoglin, SALL-1, TAP1 (PSF1), BPAG…
9	Bronchial Diseases	1232	1.54153e-20	1.84027	0.0012231	1.84027	139	NPY, COL1A1, CPVL, ATR/TEM8, Smooth muscle myosin, IL-1RI, CACNG, C5, ITGA1, ASCT1 (SLC1A4), Dematin, Synaptotagmin, Angiotensin III, Galpha(q)-specific Class A Orphan/other GPCRs, IKBZ, Lumican, Angiotensin (2-10), TLR5, STAT5A, STAT5, TGF-beta 1, Angiotensinogen, FLJ42562, ALK, CACNA2D1, TGF-beta, Serotonin receptor, CYP27A1, NECL4, CysLT2 receptor, PKA-reg (cAMP-dependent), RECK, NAV2, AP-1, N…	1.54153e-20	17.6602	194	ESE3, IRAK2, CHI3L1, CCL5, PGF2aR, PDGF-A, BDKRB1, CACNG, CLCA1, MHC class I, IL-1 beta, Galectin-3, ADAM33, IL-6, Bcl-XL, TAP1 (PSF1), Synaptotagmin, AMPK gamma subunit, E-cadherin, sVCAM1, Biglycan, CYP1A2, Galpha(q)-specific Class A Orphan/other GPCRs, SPTBN(spectrin1-4), OAS1, I-kB, Keratin 8, TR2(TNFRSF14), TNF-R2, CYP27B1, Filaggrin, Galpha(q)-specific nucleotide-like GPCRs, Neurexin-2 beta…
10	Hypersensitivity, Immediate	1322	3.35317e-20	1.19589	0.00895325	1.19589	141	NPY, COL1A1, CPVL, ATR/TEM8, Smooth muscle myosin, IL-1RI, CACNG, C5, ITGA1, ASCT1 (SLC1A4), Dematin, Synaptotagmin, Angiotensin III, Galpha(q)-specific Class A Orphan/other GPCRs, IKBZ, Lumican, Angiotensin (2-10), TLR5, STAT5A, STAT5, TGF-beta 1, Angiotensinogen, FLJ42562, ALK, CACNA2D1, TGF-beta, Serotonin receptor, CYP27A1, IL28RA, NECL4, CysLT2 receptor, Keratin 6A, PKA-reg (cAMP-dependent),…	3.35317e-20	17.3527	203	ESE3, IRAK2, CHI3L1, CCL5, PGF2aR, PDGF-A, CARD7, Cathepsin L, BDKRB1, CACNG, CLCA1, MHC class I, IL-1 beta, Galectin-3, ADAM33, IL-6, PSMB9, Bcl-XL, TAP1 (PSF1), Synaptotagmin, Heme oxygenase 1, AMPK gamma subunit, E-cadherin, sVCAM1, Biglycan, CYP1A2, Galpha(q)-specific Class A Orphan/other GPCRs, SPTBN(spectrin1-4), BFL1, OAS1, I-kB, Keratin 8, TR2(TNFRSF14), TNF-R2, CYP27B1, Filaggrin, NGFR (…

## Sheet: Metabolic Networks
Enrichment analysis report
Enrichment by Metabolic Networks					(1) F3_O2_DEGseq_f3UP_log2(Fold_change) normalized				(2) F3_O2_DEGseq_O2UP_log2(Fold_change) normalized
#	Networks	Total	min(pValue)	Min FDR	p-value	FDR	In Data	Genes from Active Data	p-value	FDR	In Data	Genes from Active Data
1	Phosphatidylinositol-4,5-diphosphate pathway	95	5.40431e-10	2.60647	5.40431e-10	6.88165	19	CADPS, Tiam1, Synaptotagmin, ORP-family, P3C2B, TUB, GRK3, TRPM4, CENTG2, PLC-beta, K(+) channel, subfamily J, PI3K class II, Synaptotagmin I, Kir2.1, PLC-gamma 1, Gelsolin, PLC-gamma, PLC-delta 1, PLC-delta	6.18684e-05	2.60647	12	Syndecan-4, Synaptotagmin, SPTBN(spectrin1-4), ORP-family, PI3K cat class IA, ACAP1(CENTB1), PLC-beta, K(+) channel, subfamily J, ICAM1, CapG, PLC-epsilon, MTM1
2	N-acyl-sphingosine phosphate pathway	99	2.5802e-09	1.90707	0.000713603	1.90707	11	GALC, Galpha(q)-specific peptide GPCRs, LASS1, Collagen IV, BACE1, MMP-1, ERK1 (MAPK3), Adenylate cyclase, COL4A4, PDGF-D, PLC-delta 1	2.5802e-09	6.20814	18	SPHK1, IL-1 beta, SGPP1, Filaggrin, ASAHL, Galpha(q)-specific peptide GPCRs, UGCG, PPAP2, CD14, LPP2, PLAT (TPA), HGF receptor (Met), PAR2, Adenylate cyclase, LPP3, SGPP2, sCD14, eNOS
3	1,2-didocosahexaenoyl-sn-glycerol_3-phosphate pathway	100	2.10919e-08	4.66882	3.52882e-07	4.66882	16	GUCY1B1, ORP-family, GUCY1A3, DAGK, iPLA2, DGKQ, Tubulin alpha, PA2G6, CENTG2, Diacylglycerol kinase, delta, PLC-beta, N-chimaerin, PLA2, PLC-delta 1, PLC-beta1, PLC-delta	2.10919e-08	5.5967	17	SGPP1, ORP-family, Fyn, DAGK, PLA2G3, ACAP1(CENTB1), PPAP2, GLUT4, Gamma-synuclein, PLC-beta, PLA2, LPP2, DGKE, EGFR, LPP3, SGPP2, Diacylglycerol kinase, alpha
4	Phosphatidylinositol-3,4,5-triphosphate pathway	66	5.05654e-08	0.994695	5.05654e-08	5.21157	14	TUB, LBC, Ephexin, AKT(PKB), GAB1, IRS-2, ALPHA-PIX, GRB14, SHIP2, PLC-gamma 1, SH2B, GRB10, PLC-gamma, PREX1	0.00590503	0.994695	7	ARHGEF4, BETA-PIX, PI3K cat class IA, SHIP, DAPP1, Kalirin, GRB7
5	Ceramide pathway	77	1.64229e-07	1.665	0.00151301	1.665	9	GALC, LASS1, PKC, PLA2, BACE1, SKIP (SPHK1 interacting protein), ERK1 (MAPK3), Adenylate cyclase, PLC-delta 1	1.64229e-07	4.88146	14	SPHK1, SGPP1, ASAHL, UGCG, CD14, Sphingomyelinase, PLA2, LPP2, Neutral sphingomyelinase, Adenylate cyclase, LPP3, SGPP2, eNOS, TNF-alpha
6	1,2-dioleoyl-sn-glycerol_3-phosphate pathway	96	1.97008e-07	4.64989	1.97008e-07	4.79703	16	GUCY1B1, ORP-family, GUCY1A3, DAGK, iPLA2, DGKQ, Tubulin alpha, PA2G6, CENTG2, Diacylglycerol kinase, delta, PLC-beta, N-chimaerin, PLA2, PLC-delta 1, PLC-beta1, PLC-delta	4.66521e-07	4.64989	15	SGPP1, ORP-family, DAGK, PLA2G3, ACAP1(CENTB1), PPAP2, GLUT4, PLC-beta, PLA2, LPP2, DGKE, EGFR, LPP3, SGPP2, Diacylglycerol kinase, alpha
7	1,2-didocosapentaenoyl-sn-glycerol_3-phosphate pathway	92	2.62669e-07	3.18804	1.86834e-05	3.18804	13	GUCY1B1, ORP-family, GUCY1A3, iPLA2, Tubulin alpha, PA2G6, CENTG2, PLC-beta, N-chimaerin, PLA2, PLC-delta 1, PLC-beta1, PLC-delta	2.62669e-07	4.80244	15	SGPP1, ORP-family, Fyn, PLA2G3, ACAP1(CENTB1), PPAP2, GLUT4, Gamma-synuclein, PLC-beta, PLA2, LPP2, EGFR, LPP3, SGPP2, Diacylglycerol kinase, alpha
8	Sphingomyelin pathway	102	2.51166e-06	1.86298	2.51166e-06	3.94551	15	Synaptotagmin, SHPS-1, ABCA1, GALC, LASS1, PLC-beta, NCOA2 (GRIP1/TIF2), PLC-gamma 1, TLR4, Fatty acid-binding protein, FOXC1, PLC-gamma, PLC-delta 1, PLC-beta1, PLC-delta	0.0005141	1.86298	11	SPHK1, Synaptotagmin, GLUT4, Sphingomyelinase, PLC-beta, PIB4, Neutral sphingomyelinase, PLC-epsilon, Fatty acid-binding protein, PCY1B, Annexin III
9	2-oleoyl-glycerol_3-phosphate pathway	45	2.79923e-06	1.82862	2.79923e-06	3.94551	10	Galpha(q)-specific Class A Orphan/other GPCRs, G-protein alpha-q, Galpha(q)-specific EDG GPCRs, CEL, LPA3 receptor, ENPP2, LIPS, G-protein alpha-q/11, DEC1 (Stra13), Galpha(i)-specific EDG GPCRs	0.000618256	1.82862	7	LPA2 receptor, Galpha(q)-specific Class A Orphan/other GPCRs, LIPC (HL), Galpha(q)-specific EDG GPCRs, GPR63, Galpha(i)-specific EDG GPCRs, Diacylglycerol kinase, alpha
10	Lyso-Phosphatidylserine pathway	83	3.11775e-05	2.55779	3.11775e-05	3.02364	12	Synaptotagmin, NEFL, Caspr2, EPB41, Schwannomin (NF2), K(+) channel, subfamily J, Synaptotagmin I, Neurexin alpha, Kir2.1, AFAP, Syndecan-2, SPAR (SIPA1L1)	8.07412e-05	2.55779	11	Syndecan-4, Synaptotagmin, SPTBN(spectrin1-4), Syndecan-1, K(+) channel, subfamily J, PDZK3, MPP6, Neurexin alpha, Beta-fodrin, TSLC1, MALS

## Sheet: GO Processes
Enrichment analysis report
Enrichment by GO Processes					(1) F3_O2_DEGseq_f3UP_log2(Fold_change) normalized				(2) F3_O2_DEGseq_O2UP_log2(Fold_change) normalized
#	Processes	Total	min(pValue)	Min FDR	p-value	FDR	In Data	Genes from Active Data	p-value	FDR	In Data	Genes from Active Data
1	system development	4304	1.95865e-44	13.176	1.95865e-44	39.879	554	NPY, CHD6, ZHX2, Ephrin-B3, SLB, MGMT, COL1A1, ARID5B, DCTN1(p150Glued), PCDHB5, HECA, Alpha crystallin B, GAA, MYH9, ALS2CR7, CARP, KIDINS220, Follistatin, Smooth muscle myosin, NGL-1, Ankyrin-G, SFRP4, GAB2, ActRIIA, CACNG, Keratin 17, ITGA1, FZD8, C17, MFGE8, Neuroligin 1, TR-alpha, FBXW4, SMAD9 (SMAD8), NBEAL2, p15, SLIT3, ZNF358, FZD1, DGCR6, CYP26B1, CDH1, Tiam1, SREBP1 precursor, ETV6/NTRK…	3.88973e-16	13.176	399	CHD6, PAK3, CHI3L1, CCL5, TGM2, HAS, SPHK1, Cyclin D2, PDGF-A, R-spondin 3, CACNG, HB-EGF, Androgen receptor, BETA-PIX, TY3H, RTN4RL1, MSX1, MHC class I, IL-1 beta, Galectin-3, IL-6, CDH1, APXL, Mucin 4, Bcl-XL, Endoglin, SALL-1, BPAG2, Pyk2(FAK2), CNTN1 (F3), Heme oxygenase 1, E-cadherin, TIP30, CYP1A2, Galpha(q)-specific Class A Orphan/other GPCRs, SPTBN(spectrin1-4), Neogenin, BFL1, Maspin, SM…
2	nervous system development	2361	1.8021e-42	5.17027	1.8021e-42	38.2162	360	NPY, CHD6, ZHX2, Ephrin-B3, SLB, COL1A1, DCTN1(p150Glued), PCDHB5, MYH9, CARP, KIDINS220, Smooth muscle myosin, NGL-1, Ankyrin-G, SFRP4, ITGA1, FZD8, Neuroligin 1, TR-alpha, SMAD9 (SMAD8), SLIT3, ZNF358, FZD1, Tiam1, ETV6/NTRK3 fusion protein, ROBO3, HEY1, PCDH1, N-cadherin, NEFL, Caspr2, SHOX2, IGF-1 receptor, CORIN, Galpha(q)-specific Class A Orphan/other GPCRs, X11, CDON, X11-like, Cytohesin2,…	3.20239e-07	5.17027	211	CHD6, PAK3, CCL5, SPHK1, Cyclin D2, HB-EGF, BETA-PIX, TY3H, RTN4RL1, MSX1, IL-1 beta, IL-6, APXL, Endoglin, SALL-1, Pyk2(FAK2), CNTN1 (F3), E-cadherin, Galpha(q)-specific Class A Orphan/other GPCRs, SPTBN(spectrin1-4), Neogenin, SMURF, ZIC2, COUP-TFII, RNP24, RHG7, HTR7, p18, Galpha(q)-specific nucleotide-like GPCRs, Neurexin-2 beta, Plexin A1, Metallothionein-1H, PP2A regulatory, SREC-I, Ionotro…
3	multicellular organismal development	5021	7.36735e-42	11.0522	7.36735e-42	37.7808	611	NPY, CHD6, ZHX2, Ephrin-B3, SLB, MGMT, COL1A1, ARID5B, DCTN1(p150Glued), PCDHB5, HECA, Alpha crystallin B, GAA, MYH9, ALS2CR7, CARP, KIDINS220, Follistatin, Smooth muscle myosin, EDIL3, NGL-1, Ankyrin-G, SFRP4, GAB2, ActRIIA, CACNG, Keratin 17, C5, ITGA1, FZD8, C17, MFGE8, LBH, Neuroligin 1, TR-alpha, FBXW4, SMAD9 (SMAD8), CRP2, NBEAL2, p15, SLIT3, ZNF358, FZD1, DGCR6, CYP26B1, CDH1, Tiam1, SREBP…	8.923e-14	11.0522	440	Syndecan-4, CHD6, ESE3, PAK3, CHI3L1, CCL5, TGM2, Junctin, HAS, SPHK1, Cyclin D2, PDGF-A, R-spondin 3, MKP-3, GCNT2, CACNG, HB-EGF, BST2, ITGB4, Androgen receptor, BETA-PIX, TY3H, RTN4RL1, MSX1, MHC class I, IL-1 beta, Galectin-3, EEF1E1, IL-6, CDH1, APXL, Mucin 4, Bcl-XL, TMEM2, Endoglin, SALL-1, BPAG2, Pyk2(FAK2), CNTN1 (F3), Heme oxygenase 1, E-cadherin, TIP30, CYP1A2, Galpha(q)-specific Class…
4	developmental process	5526	5.90986e-39	12.8943	5.90986e-39	35.0014	646	NPY, CHD6, ZHX2, Ephrin-B3, SLB, MGMT, COL1A1, ARID5B, DCTN1(p150Glued), PCDHB5, HECA, Alpha crystallin B, ATR/TEM8, GAA, MYH9, ALS2CR7, CARP, KIDINS220, Follistatin, Smooth muscle myosin, EDIL3, NGL-1, Ankyrin-G, SFRP4, GAB2, ActRIIA, Pappalysin-2, CACNG, Keratin 17, C5, ITGA1, FZD8, C17, MFGE8, MSRA, LBH, Neuroligin 1, TR-alpha, FBXW4, SMAD9 (SMAD8), CRP2, NBEAL2, p15, SLIT3, ZNF358, FZD1, DGCR…	8.41721e-16	12.8943	486	Syndecan-4, CHD6, ESE3, PAK3, CHI3L1, CCL5, TGM2, Junctin, HAS, SPHK1, Cyclin D2, PDGF-A, R-spondin 3, MKP-3, GCNT2, NOC3L, CACNG, HB-EGF, BST2, ITGB4, Androgen receptor, BETA-PIX, TY3H, RTN4RL1, MSX1, MHC class I, IL-1 beta, Galectin-3, EEF1E1, IL-6, CDH1, APXL, Mucin 4, Bcl-XL, TMEM2, DMKN, Endoglin, Willin, SALL-1, BPAG2, Pyk2(FAK2), CNTN1 (F3), Heme oxygenase 1, RP2, E-cadherin, TIP30, CYP1A2…
5	anatomical structure development	4891	3.02619e-37	12.8241	3.02619e-37	33.389	585	NPY, CHD6, ZHX2, Ephrin-B3, SLB, MGMT, COL1A1, ARID5B, DCTN1(p150Glued), PCDHB5, HECA, Alpha crystallin B, ATR/TEM8, GAA, MYH9, ALS2CR7, CARP, KIDINS220, Follistatin, Smooth muscle myosin, NGL-1, Ankyrin-G, SFRP4, GAB2, ActRIIA, CACNG, Keratin 17, C5, ITGA1, FZD8, C17, MFGE8, Neuroligin 1, TR-alpha, FBXW4, SMAD9 (SMAD8), CRP2, NBEAL2, p15, SLIT3, ZNF358, FZD1, DGCR6, CYP26B1, CDH1, Tiam1, SREBP1 …	1.02778e-15	12.8241	440	Syndecan-4, CHD6, ESE3, PAK3, CHI3L1, CCL5, TGM2, Junctin, HAS, SPHK1, Cyclin D2, PDGF-A, R-spondin 3, CACNG, HB-EGF, Androgen receptor, BETA-PIX, TY3H, RTN4RL1, MSX1, MHC class I, IL-1 beta, Galectin-3, EEF1E1, IL-6, CDH1, APXL, Mucin 4, Bcl-XL, Endoglin, Willin, SALL-1, BPAG2, Pyk2(FAK2), CNTN1 (F3), Heme oxygenase 1, RP2, E-cadherin, TIP30, CYP1A2, Galpha(q)-specific Class A Orphan/other GPCRs…
6	cell differentiation	3286	6.45649e-37	8.13338	6.45649e-37	33.1391	437	NPY, ZHX2, Ephrin-B3, MGMT, COL1A1, ARID5B, Alpha crystallin B, ATR/TEM8, MYH9, ALS2CR7, CARP, KIDINS220, Follistatin, Smooth muscle myosin, NGL-1, Ankyrin-G, SFRP4, GAB2, Pappalysin-2, CACNG, Keratin 17, ITGA1, FZD8, C17, Neuroligin 1, TR-alpha, CRP2, NBEAL2, p15, SLIT3, ZNF358, FZD1, CYP26B1, CDH1, Tiam1, ETV6/NTRK3 fusion protein, ROBO3, HS1BP3, Zipro1, HEY1, IL11RA, N-cadherin, NEFL, Caspr2, …	1.71635e-10	8.13338	297	ESE3, PAK3, CCL5, SPHK1, Cyclin D2, MKP-3, NOC3L, CACNG, Androgen receptor, BETA-PIX, TY3H, RTN4RL1, MSX1, IL-1 beta, Galectin-3, IL-6, CDH1, Bcl-XL, DMKN, Endoglin, Willin, SALL-1, Pyk2(FAK2), CNTN1 (F3), E-cadherin, TIP30, SPTBN(spectrin1-4), Neogenin, BFL1, SMURF, Beta-2-microglobulin, Keratin 8, ZIC2, PLAC8, COUP-TFII, Nanos homolog 3, HTR7, WNT10A, Filaggrin, Leucine-rich repeat-containing p…
7	cellular developmental process	3399	2.53055e-36	7.8964	2.53055e-36	32.6128	446	NPY, ZHX2, Ephrin-B3, SLB, MGMT, COL1A1, ARID5B, Alpha crystallin B, ATR/TEM8, MYH9, ALS2CR7, CARP, KIDINS220, Follistatin, Smooth muscle myosin, NGL-1, Ankyrin-G, SFRP4, GAB2, Pappalysin-2, CACNG, Keratin 17, ITGA1, FZD8, C17, Neuroligin 1, TR-alpha, CRP2, NBEAL2, p15, SLIT3, ZNF358, FZD1, CYP26B1, CDH1, Tiam1, ETV6/NTRK3 fusion protein, ROBO3, HS1BP3, Zipro1, HEY1, IL11RA, N-cadherin, NEFL, Cas…	3.14711e-10	7.8964	304	ESE3, PAK3, CCL5, SPHK1, Cyclin D2, MKP-3, NOC3L, CACNG, Androgen receptor, BETA-PIX, TY3H, RTN4RL1, MSX1, IL-1 beta, Galectin-3, IL-6, CDH1, APXL, Bcl-XL, DMKN, Endoglin, Willin, SALL-1, Pyk2(FAK2), CNTN1 (F3), RP2, E-cadherin, TIP30, SPTBN(spectrin1-4), Neogenin, BFL1, SMURF, Beta-2-microglobulin, Keratin 8, ZIC2, PLAC8, COUP-TFII, Nanos homolog 3, HTR7, WNT10A, Filaggrin, Leucine-rich repeat-c…
8	neurogenesis	1613	6.5206e-32	5.50942	6.5206e-32	28.2598	255	NPY, ZHX2, Ephrin-B3, COL1A1, MYH9, CARP, KIDINS220, Smooth muscle myosin, NGL-1, Ankyrin-G, SFRP4, ITGA1, FZD8, Neuroligin 1, SLIT3, FZD1, Tiam1, ETV6/NTRK3 fusion protein, ROBO3, HEY1, N-cadherin, NEFL, Caspr2, SHOX2, IGF-1 receptor, CORIN, CDON, Cytohesin2, GAS1, Ephrin-A5, TRPC5, SOX10, COUP-TFII, Neurotrimin, Drebrin, Islet-1, C1orf187, TGF-beta 1, MEF2A, Nestin, Angiotensinogen, ALK, Neurom…	1.3358e-07	5.50942	156	PAK3, CCL5, SPHK1, Cyclin D2, BETA-PIX, TY3H, RTN4RL1, IL-1 beta, IL-6, SALL-1, Pyk2(FAK2), CNTN1 (F3), E-cadherin, SPTBN(spectrin1-4), Neogenin, SMURF, ZIC2, COUP-TFII, HTR7, p18, Galpha(q)-specific nucleotide-like GPCRs, Plexin A1, Metallothionein-1H, PP2A regulatory, SREC-I, CTHRC1, NGFR(TNFRSF16), PAX3, Semaphorin 3E, MaxiK alpha subunit, TRPV2, Fyn, HNF3-gamma, Serotonin receptor, PAX3/FKHR …
9	anatomical structure morphogenesis	2394	1.53985e-29	10.0864	1.53985e-29	25.9835	329	Ephrin-B3, SLB, COL1A1, ARID5B, Alpha crystallin B, ATR/TEM8, GAA, MYH9, ALS2CR7, CARP, KIDINS220, Follistatin, Smooth muscle myosin, Ankyrin-G, SFRP4, ActRIIA, Keratin 17, ITGA1, FZD8, MFGE8, TR-alpha, FBXW4, SMAD9 (SMAD8), NBEAL2, SLIT3, ZNF358, FZD1, DGCR6, CYP26B1, ROBO3, HEY1, N-cadherin, NEFL, SHOX2, IGF-1 receptor, Galpha(q)-specific Class A Orphan/other GPCRs, CDON, LTBP3, GAS1, NOTCH4, F…	1.19535e-12	10.0864	239	PAK3, TGM2, Junctin, PDGF-A, R-spondin 3, HB-EGF, Androgen receptor, TY3H, RTN4RL1, MSX1, IL-6, APXL, Endoglin, Willin, SALL-1, Pyk2(FAK2), CNTN1 (F3), Heme oxygenase 1, RP2, E-cadherin, TIP30, Galpha(q)-specific Class A Orphan/other GPCRs, SPTBN(spectrin1-4), Neogenin, Maspin, TSA-1, Keratin 8, ZIC2, COUP-TFII, RNP24, RHG7, WNT10A, ARCGAP22, Galpha(q)-specific nucleotide-like GPCRs, ADAM-TS1, Pl…
10	regulation of signal transduction	2181	1.47166e-28	14.1509	1.47166e-28	25.0445	305	COL1A1, RGL2, MAGI-3, TBC1D16, MYH9, CARP, Ataxin-1, Follistatin, SFRP4, ActRIIA, CACNG, C5, ITGA1, FZD8, CDGAP, Neuroligin 1, TR-alpha, AMPK alpha subunit, p15, SLIT3, FZD1, CYP26B1, Tiam1, MEKK6(MAP3K6), HEY1, N-cadherin, SHOX2, IGF-1 receptor, Galpha(q)-specific Class A Orphan/other GPCRs, CDON, Cytohesin2, RSG5, GAS1, RhoGAP6, TLR5, Ephrin-A5, SOX10, MKP-2, G-protein gamma 4, LyGDI, PPARGC1 (…	3.19383e-17	14.1509	239	IRAK2, PAK3, CHI3L1, CCL5, TGM2, Junctin, SPHK1, PDGF-A, ARHGEF4, MKP-3, CACNG, HB-EGF, LPA2 receptor, TBC1D2, BST2, Androgen receptor, BETA-PIX, ALDR, MSX1, PARG1, IL-1 beta, KIAA1244, EEF1E1, IL-6, Mucin 4, Bcl-XL, Endoglin, TBC1 domain family member 2, SALL-1, Pyk2(FAK2), Heme oxygenase 1, Galpha(q)-specific Class A Orphan/other GPCRs, Leupaxin, RGS4, RGS20, CYLD, SMURF, I-kB, K12, Sts-2, AKR1…
